# Supplementary material for: Non-vesicular phosphatidylinositol transfer plays critical roles in defining organelle lipid composition
Source: EMBO J. 2024 Apr 16;43(10):6. doi: 10.1038/s44318-024-00096-3 (PMC11099152; doi:10.1038/s44318-024-00096-3)
Supplement: Supplementary file 2 — Source data Fig. 1 [file 44318_2024_96_MOESM2_ESM.zip]

Archive with 15 entries (9 files):
- Figure 1/.DS_Store
- Figure 1/1A/
- Figure 1/1A/Figure1A-PI labeling-TLC image.tif
- Figure 1/1C/
- Figure 1/1C/1C-BRET for PM-PI.xlsx
- Figure 1/1D/
- Figure 1/1D/1D-BRET for PM-PI4P.xlsx
- Figure 1/1E/
- Figure 1/1E/1E-BRET for PM-PIP2.xlsx
- Figure 1/1F/
- Figure 1/1F/1F-left panel-BRET for Rab7-PI4P.xlsx
- Figure 1/1F/1F-right panel- BRET for Rab7-PI4P.xlsx
- Figure 1/1G/
- Figure 1/1G/.DS_Store
- Figure 1/1G/1G-BRET for Rab5-PI3P.xlsx
