# Supplementary material for: Non-vesicular phosphatidylinositol transfer plays critical roles in defining organelle lipid composition
Source: EMBO J. 2024 Apr 16;43(10):6. doi: 10.1038/s44318-024-00096-3 (PMC11099152; doi:10.1038/s44318-024-00096-3)
Supplement: Supplementary file 2 — Source data Fig. 1 [file 44318_2024_96_MOESM2_ESM.zip › Figure 1/1C/1C-BRET for PM-PI.xlsx]

## Sheet: DMSO +GSK-A1
Time [s]	Exp1	Exp2	Exp3	Average	SEM
0
35.17
70.48	0.997695	0.997492	0.999829	0.998338	0.000747413
105.54	0.998797	0.996206	0.999225	0.998076	0.000943311
141	1.00198	0.997988	1.00044	1.00013	0.00116187
176.4	1.00178	0.997866	0.999882	0.999841	0.00112856
212.1	1.00138	1.00131	1.00078	1.00116	0.000187484
246.54	0.998326	1.0039	0.999406	1.00055	0.00170776
283.2	1.00005	1.00523	1.00044	1.00191	0.00166684
381	1.0008	1.00381	1.00137	1.00199	0.000925993
416.18	1.0007	1.00216	1.00341	1.00209	0.000783806
451.38	0.998862	0.999203	1.00224	1.0001	0.00107244
486.63	1.00009	1.00018	0.999044	0.999769	0.000363705
522.16	0.999908	0.99932	0.999583	0.999604	0.000169871
557.05	1.00164	1.00276	1.00324	1.00255	0.000473916
593.1	1.0029	1.00398	1.01089	1.00593	0.00250324
627.75	1.00818	1.00635	1.01106	1.00853	0.00137157
663.32	1.01066	1.00835	1.01211	1.01037	0.00109418
698.25	1.01335	1.00857	1.01115	1.01102	0.00138317
735.7	1.01302	1.00854	1.0147	1.01209	0.00183793
769.41	1.01575	1.00891	1.01497	1.01321	0.00216076
804.36	1.01447	1.01089	1.01602	1.01379	0.0015181
840.55	1.01414	1.01162	1.016	1.01392	0.00126891
875.06	1.0121	1.0101	1.01911	1.01377	0.00273218
911.1	1.01264	1.00622	1.01955	1.0128	0.00384869
946.12	1.01409	1.00695	1.02013	1.01372	0.00380961
981.44	1.0174	1.00962	1.01871	1.01524	0.00283634
1016.76	1.01926	1.01313	1.02267	1.01835	0.00279005
1051.51	1.01919	1.01574	1.02306	1.01933	0.00211375
1087.2	1.01476	1.01646	1.02405	1.01842	0.00285748
1123.56	1.01344	1.01625	1.02196	1.01722	0.00250894
1156.94	1.01194	1.01678	1.02481	1.01784	0.00375215
1193.59	1.01459	1.01638	1.02469	1.01855	0.0031116
1227.72	1.01368	1.01919	1.02216	1.01835	0.00248459
1265.5	1.01435	1.0164	1.02145	1.0174	0.00210849
1299.58	1.01609	1.01765	1.0235	1.01908	0.00225482
1337.34	1.0177	1.01796	1.02678	1.02081	0.00298523
1372.48	1.01765	1.01861	1.02353	1.01993	0.00182089
1405.86	1.01766	1.01744	1.02203	1.01905	0.0014939
1443.6	1.01821	1.0172	1.0218	1.01907	0.00139516
1481.5	1.01989	1.01844	1.02453	1.02095	0.00183496
1512.84	1.02131	1.01973	1.02599	1.02234	0.00187986
1553.16	1.02295	1.0184	1.02462	1.02199	0.00185767
1584.26	1.02443	1.01941	1.02449	1.02278	0.00168496
1624.9	1.02208	1.01806	1.02749	1.02254	0.00273272
1654.32	1.02151	1.01828	1.02752	1.02244	0.00270821
1695.61	1.0191	1.01799	1.02558	1.02089	0.00236715
1723.92	1.02187	1.01909	1.0224	1.02112	0.00102465
1760.04	1.02255	1.0203	1.0251	1.02265	0.00138889
1793	1.02377	1.01945	1.02682	1.02335	0.00213664
1828.3	1.02139	1.02024	1.02629	1.02264	0.00185443
1864.86	1.02231	1.02181	1.02675	1.02362	0.00157042
1901.48	1.02218	1.02343	1.02851	1.02471	0.00193589
1942.56	1.0189	1.0247	1.0313	1.02497	0.00358173
1973.1	1.01787	1.02523	1.02819	1.02376	0.00306957
2007.56	1.02048	1.02126	1.03089	1.02421	0.00334625
2040.57	1.025	1.02214	1.03177	1.02631	0.00285482
2077.32	1.02497	1.02386	1.03447	1.02777	0.00336703
2117.56	1.02353	1.02883	1.03027	1.02754	0.00204986
2151	1.02503	1.03189	1.02662	1.02785	0.00207279
2184.36	1.02678	1.03153	1.0271	1.02847	0.00153283
2216.08	1.02764	1.03392	1.02768	1.02975	0.00208679
2255.61	1.02478	1.03401	1.03173	1.03017	0.00277745
2289.9	1.02011	1.03254	1.02728	1.02664	0.00360229
2327.45	1.02169	1.03176	1.02841	1.02729	0.0029602
2359.48	1.02478	1.03073	1.02674	1.02742	0.00175258
2401.65	1.03145	1.03312	1.02964	1.03141	0.00100369
2440.58	1.03123	1.03132	1.03219	1.03158	0.000305667
2469.01	1.02987	1.03182	1.03089	1.03086	0.000564699
2503.2	1.02494	1.03234	1.03572	1.031	0.00318126
2542.84	1.01936	1.03284	1.03319	1.02846	0.00455215
2572.7	1.01519	1.0323	1.03654	1.02801	0.00652526
2609.94	1.01222	1.02845	1.04038	1.02702	0.00816277
2641.48	1.01643	1.02693	1.04217	1.02851	0.00747409
2674.2	1.02327	1.02707	1.04123	1.03053	0.00546565
2712.12	1.02574	1.03041	1.04036	1.03217	0.00430962
2752.8	1.02833	1.03697	1.04355	1.03628	0.00440653
2780.72	1.02723	1.03824	1.04805	1.03784	0.00601249
2830.5	1.02892	1.03883	1.04309	1.03695	0.00419674
2857.6	1.02699	1.03756	1.0414	1.03532	0.00430771
2905.05	1.02581	1.03665	1.04068	1.03438	0.00443885
2926.92	1.02848	1.03613	1.0455	1.03671	0.00492164
2969.58	1.02598	1.03401	1.04508	1.03503	0.00553742
3003.56	1.02778	1.03401	1.04648	1.03609	0.00549764
3046.5	1.02621	1.03631	1.04567	1.03607	0.00561813
3069.88	1.02567	1.03787	1.04719	1.03691	0.00623109
3119.12	1.0259	1.03435	1.04792	1.03606	0.00641359
3141.42	1.02821	1.0329	1.0462	1.03577	0.00538788
3186.29	1.02809	1.03531	1.0474	1.03693	0.00563372
3211.4	1.02706	1.03762	1.04368	1.03612	0.00485714
3261.36	1.02414	1.03665	1.04611	1.03563	0.00636171
3282.98	1.02454	1.03453	1.04382	1.03429	0.00556547
3329.99	1.02231	1.03494	1.04513	1.03413	0.00660169
3349.56	1.02577	1.03389	1.04006	1.03324	0.00413661
3391.7	1.02758	1.03227	1.04384	1.03457	0.00483205
3427.98	1.03196	1.03713	1.04141	1.03683	0.00273216
3449.49	1.02893	1.0437	1.04254	1.03839	0.00474286
3491.8	1.02987	1.04468	1.04152	1.03869	0.00450432
3528.04	1.02802	1.03883	1.04467	1.03717	0.00487934
3559.8	1.02938	1.03454	1.0486	1.0375	0.00574218
3593.3	1.02993	1.03426	1.04709	1.03709	0.00515039
3630.44	1.03186	1.04079	1.04945	1.0407	0.00507921
3663.9	1.03415	1.0415	1.04739	1.04102	0.00383087
3703.9	1.03375	1.04679	1.04817	1.0429	0.00459395
3741.15	1.03444	1.04382	1.04512	1.04113	0.00336578
3783.24	1.03179	1.04228	1.04417	1.03941	0.003852
3809.95	1.03303	1.0388	1.03869	1.03684	0.00190634
3852.16	1.03666	1.04012	1.04049	1.03909	0.00121982
3890.55	1.03472	1.03993	1.0376	1.03742	0.00150482
3926	1.0382	1.03946	1.04288	1.04018	0.00139985
3963.47	1.03526	1.03893	1.03951	1.0379	0.00133005
3994.86	1.03889	1.04218	1.04524	1.0421	0.00183371
4030.29	1.03947	1.04186	1.04721	1.04285	0.00228936
4073	1.03593	1.04353	1.04953	1.043	0.00393618
4098	1.03588	1.04091	1.04434	1.04038	0.00245545
4142.94	1.0303	1.04207	1.04052	1.03763	0.00369279
4162.38	1.03362	1.03808	1.04358	1.03842	0.00287998
4204.2	1.03293	1.04236	1.05103	1.04211	0.00522651
4239.6	1.03731	1.04091	1.05097	1.04306	0.00408969
4276.1	1.03706	1.04411	1.05056	1.04391	0.00389809
4305.96	1.03998	1.04206	1.04818	1.04341	0.00246144
4355.88	1.04026	1.04137	1.05477	1.04546	0.00466167
4382.33	1.04193	1.04479	1.05542	1.04738	0.00410371
4428	1.04134	1.04451	1.05986	1.04857	0.00571645
4453.15	1.03988	1.04201	1.05408	1.04532	0.00442383
4500.16	1.0387	1.03874	1.05438	1.04394	0.00521954
4522.8	1.03663	1.03884	1.05264	1.0427	0.00500728
4575.9	1.03355	1.046	1.05582	1.04513	0.00644316
4591.22	1.03292	1.04819	1.05586	1.04566	0.00674046
4635	1.037	1.04877	1.05488	1.04688	0.00524781

## Sheet: VT 100nM+ GSK-A1
Time [s]	Exp1	Exp2	Exp3	Average	SEM
0
35.17
70.48	1.00222	0.998504	0.996581	0.999103	0.00165636
105.54	1.00276	0.997224	0.997419	0.999134	0.00181374
141	1.00161	0.999109	0.999305	1.00001	0.000802096
176.4	0.999612	1.00148	1.00194	1.00101	0.000711025
212.1	0.996918	1.00333	1.00303	1.00109	0.00208996
246.54	0.997479	1.00165	1.00135	1.00016	0.00134377
283.2	0.9994	0.998706	1.00037	0.999492	0.000482115
381	0.998896	0.998047	1.00039	0.99911	0.000684296
416.18	0.997608	0.997804	1.00134	0.998917	0.00121246
451.38	0.995873	0.996195	0.999122	0.997063	0.00103339
486.63	0.994187	0.995526	0.997682	0.995798	0.00101829
522.16	0.993173	0.995924	0.996375	0.995158	0.00100063
557.05	0.994296	0.994427	0.99872	0.995814	0.00145352
593.1	0.998746	0.99489	1.00187	0.998503	0.00201952
627.75	1.00336	0.995773	1.00511	1.00141	0.0028656
663.32	1.00386	0.99919	1.00675	1.00327	0.0022032
698.25	1.0053	0.99842	1.01087	1.00486	0.00360059
735.7	1.00323	0.999518	1.01092	1.00456	0.00335724
769.41	1.00261	0.999235	1.00975	1.00386	0.00309824
804.36	1.00288	1.00243	1.00476	1.00336	0.000711427
840.55	1.00396	1.00365	1.0052	1.00427	0.000473454
875.06	1.00446	1.00706	1.00964	1.00706	0.00149574
911.1	1.00579	1.00377	1.01264	1.0074	0.00268342
946.12	1.00543	1.00145	1.01449	1.00712	0.00385746
981.44	1.0093	1.00142	1.01446	1.00839	0.00379138
1016.76	1.00606	1.00083	1.01597	1.00762	0.00443842
1051.51	1.00734	1.0011	1.0128	1.00708	0.00337993
1087.2	1.00619	0.998947	1.01564	1.00693	0.0048342
1123.56	1.00535	1.00171	1.01298	1.00668	0.00331897
1156.94	1.00373	1.00176	1.01647	1.00732	0.00461133
1193.59	1.00211	1.00168	1.01296	1.00558	0.00369082
1227.72	1.00557	0.999565	1.0171	1.00741	0.00514402
1265.5	1.0056	1.00082	1.01496	1.00712	0.00415412
1299.58	1.00464	1.00024	1.01601	1.00696	0.00469994
1337.34	1.00456	1.00234	1.0125	1.00646	0.00308322
1372.48	1.00572	1.0045	1.01269	1.00764	0.00255202
1405.86	1.00687	1.00517	1.00952	1.00719	0.00126763
1443.6	1.00509	1.00597	1.00937	1.00681	0.0013055
1481.5	1.00496	1.00198	1.00752	1.00482	0.00160246
1512.84	1.00679	1.00052	1.0102	1.00583	0.0028354
1553.16	1.00864	1.00093	1.01114	1.0069	0.00307002
1584.26	1.00899	1.00308	1.01367	1.00858	0.00306426
1624.9	1.00454	1.00545	1.01471	1.00824	0.00324876
1654.32	1.00417	1.00287	1.01242	1.00649	0.00298836
1695.61	1.00163	1.00124	1.01457	1.00581	0.00438041
1723.92	1.00611	1.00033	1.01209	1.00618	0.00339712
1760.04	1.00276	1.00245	1.0105	1.00524	0.00263391
1793	1.00779	1.00315	1.00737	1.0061	0.00148315
1828.3	1.00614	1.00466	1.00813	1.00631	0.00100583
1864.86	1.00849	1.00508	1.01177	1.00845	0.00193186
1901.48	1.00391	1.00587	1.01209	1.00729	0.00246551
1942.56	1.00557	1.00577	1.01007	1.00714	0.00146687
1973.1	1.00498	1.00232	1.0111	1.00614	0.00259868
2007.56	1.00585	1.00037	1.01412	1.00678	0.00399674
2040.57	1.00437	1.0003	1.01472	1.00646	0.00429133
2077.32	1.00488	1.0045	1.01207	1.00715	0.00246217
2117.56	1.00905	1.00628	1.00905	1.00813	0.000921673
2151	1.00686	1.00555	1.01109	1.00783	0.00167084
2184.36	1.00479	1.00294	1.01058	1.0061	0.00230237
2216.08	1.00154	1.0034	1.00919	1.00471	0.00230578
2255.61	1.00012	1.00387	1.00778	1.00392	0.0022127
2289.9	1.001	1.00337	1.00947	1.00461	0.00252333
2327.45	1.00261	1.00595	1.01225	1.00694	0.00282748
2359.48	1.0075	1.00639	1.01463	1.0095	0.00258125
2401.65	1.01027	1.00969	1.00928	1.00975	0.00028706
2440.58	1.00914	1.00921	1.0092	1.00918	2.27548e-05
2469.01	1.00908	1.01106	1.00906	1.00973	0.000664009
2503.2	1.00303	1.01178	1.01804	1.01095	0.00435035
2542.84	1.0016	1.00826	1.02069	1.01018	0.00559423
2572.7	1.0007	1.00666	1.01904	1.0088	0.00540166
2609.94	1.0059	1.00724	1.01614	1.00976	0.00321188
2641.48	1.00873	1.00981	1.01151	1.01002	0.00081057
2674.2	1.00488	1.00986	1.01004	1.00826	0.00169064
2712.12	1.00751	1.00632	1.01055	1.00813	0.00126098
2752.8	1.00227	1.00499	1.01239	1.00655	0.0030243
2780.72	1.00318	1.00427	1.01503	1.00749	0.00377914
2830.5	1.00155	1.00761	1.01641	1.00852	0.00431341
2857.6	1.00287	1.00534	1.01517	1.0078	0.00375572
2905.05	1.00636	1.01092	1.01508	1.01078	0.00252012
2926.92	1.00651	1.00746	1.00988	1.00795	0.00100396
2969.58	1.00823	1.00917	1.01009	1.00916	0.00053537
3003.56	1.00695	1.00336	1.00545	1.00526	0.00104215
3046.5	1.00464	1.00882	1.00687	1.00678	0.00120558
3069.88	1.00285	1.0116	1.00692	1.00712	0.00252959
3119.12	1.00253	1.01389	1.00927	1.00856	0.00329541
3141.42	1.00007	1.00924	1.01064	1.00665	0.00331284
3186.29	1.0015	1.00583	1.01352	1.00695	0.00351401
3211.4	0.997786	1.00834	1.01077	1.00563	0.00398394
3261.36	0.99675	1.01226	1.00904	1.00602	0.00472673
3282.98	0.993302	1.01341	1.00511	1.00394	0.00583392
3329.99	0.997752	1.0116	1.00916	1.00617	0.00426732
3349.56	1.00045	1.00896	1.00793	1.00578	0.00268345
3391.7	1.00512	1.00978	1.00483	1.00658	0.00160343
3427.98	1.00435	1.00532	1.00802	1.0059	0.0010978
3449.49	1.00375	1.0094	1.01154	1.00823	0.00232434
3491.8	1.00546	1.01357	1.01958	1.01287	0.00409037
3528.04	1.00823	1.017	1.01614	1.01379	0.00279251
3559.8	1.01055	1.01151	1.01737	1.01314	0.00213234
3593.3	1.00969	1.01035	1.01051	1.01018	0.000251625
3630.44	1.00828	1.01279	1.00835	1.00981	0.00149141
3663.9	1.00463	1.01515	1.00639	1.00873	0.00325435
3703.9	1.00008	1.01165	1.01047	1.0074	0.00367766
3741.15	0.998417	1.00994	1.01212	1.00683	0.00425095
3783.24	1.00463	1.00948	1.01301	1.00904	0.00242898
3809.95	1.00906	1.01068	1.01076	1.01017	0.000554888
3852.16	1.00947	1.01072	1.00898	1.00972	0.000517707
3890.55	1.00572	1.01088	1.01146	1.00935	0.00182489
3926	1.00457	1.01317	1.01544	1.01106	0.00330991
3963.47	1.00309	1.0139	1.01534	1.01078	0.00386725
3994.86	1.00449	1.01386	1.01202	1.01012	0.0028687
4030.29	1.00681	1.01351	1.00674	1.00902	0.00224583
4073	1.01003	1.01484	1.00831	1.01106	0.0019533
4098	1.00742	1.01496	1.00804	1.01014	0.00241406
4142.94	1.00063	1.01362	1.01035	1.0082	0.00390084
4162.38	1.00146	1.00932	1.00864	1.00647	0.00251279
4204.2	0.997418	1.00911	1.01092	1.00581	0.00423084
4239.6	1.00182	1.00603	1.01474	1.00753	0.00380394
4276.1	0.999253	1.00685	1.01628	1.00746	0.00492582
4305.96	1.00833	1.01182	1.01223	1.0108	0.00123773
4355.88	1.01177	1.01318	1.00906	1.01134	0.00120764
4382.33	1.01119	1.0153	1.00807	1.01152	0.00209471
4428	1.00726	1.0137	1.00705	1.00934	0.00218204
4453.15	1.00099	1.01589	1.00785	1.00824	0.00430599
4500.16	0.997762	1.01237	1.00955	1.00656	0.00447394
4522.8	0.994303	1.01125	1.01353	1.00636	0.00606572
4575.9	0.996527	1.0101	1.00615	1.00426	0.00403048
4591.22	1.0009	1.01471	1.00392	1.00651	0.00419083
4635	1.00578	1.01473	1.0007	1.00707	0.00410132
