# Supplementary material for: Non-vesicular phosphatidylinositol transfer plays critical roles in defining organelle lipid composition
Source: EMBO J. 2024 Apr 16;43(10):6. doi: 10.1038/s44318-024-00096-3 (PMC11099152; doi:10.1038/s44318-024-00096-3)
Supplement: Supplementary file 2 — Source data Fig. 1 [file 44318_2024_96_MOESM2_ESM.zip › Figure 1/1D/1D-BRET for PM-PI4P.xlsx]

## Sheet: GSK-A1
Time [s]	Exp1	Exp2	Exp3	Exp4	Average	SEM
0	0.999555	0.998411	0.999259	0.997505	0.998682	0.000461218
35.17	1.00104	1.0005	0.999754	0.996811	0.999524	0.000942013
70.48	1.00255	1.0009	1.0002	0.996469	1.00003	0.00128425
105.54	1.00194	1.00257	0.999947	1.00055	1.00125	0.000605215
141	0.999647	1.0013	1.00067	1.00225	1.00097	0.00054661
176.4	0.99767	0.999403	0.999539	1.00344	1.00001	0.00121786
212.1	0.99809	0.999512	1.00109	0.999794	0.999622	0.000615498
246.54	0.999627	0.999508	0.999987	1.0002	0.999831	0.000160134
283.2	0.999892	0.997908	0.99955	1.00299	1.00008	0.00105998
381	0.997252	0.990126	0.990895	0.996611	0.993721	0.00186477
416.18	0.985945	0.979644	0.975577	0.978942	0.980027	0.00216316
451.38	0.971891	0.961944	0.952118	0.949771	0.958931	0.00506098
486.63	0.952822	0.940077	0.92591	0.921501	0.935078	0.00711936
522.16	0.93647	0.912815	0.894643	0.896427	0.910089	0.00969807
557.05	0.917971	0.885296	0.863794	0.868944	0.884001	0.0122158
593.1	0.898649	0.857352	0.832516	0.839855	0.857093	0.014799
627.75	0.879041	0.831576	0.809295	0.811157	0.832767	0.0162291
663.32	0.85722	0.807359	0.786484	0.786936	0.8095	0.0166349
698.25	0.836439	0.787409	0.768337	0.768094	0.79007	0.016105
735.7	0.815821	0.769079	0.750971	0.750633	0.771626	0.0153488
769.41	0.800002	0.754233	0.738044	0.736703	0.757246	0.0147984
804.36	0.786563	0.739703	0.728101	0.724675	0.744761	0.0143004
840.55	0.775332	0.727047	0.717778	0.717015	0.734293	0.0138683
875.06	0.763682	0.717426	0.709066	0.711276	0.725363	0.012895
911.1	0.754557	0.709284	0.700626	0.706782	0.717813	0.0123826
946.12	0.749185	0.702491	0.695958	0.700218	0.711963	0.0124809
981.44	0.742984	0.69657	0.691154	0.696406	0.706779	0.0121338
1016.76	0.739246	0.693105	0.68978	0.692112	0.703561	0.0119155
1051.51	0.732373	0.689584	0.685797	0.690629	0.699596	0.0109749
1087.2	0.727054	0.684127	0.685112	0.686215	0.695627	0.0104845
1123.56	0.72265	0.67917	0.679996	0.682878	0.691173	0.0105222
1156.94	0.722218	0.675887	0.675727	0.679039	0.688218	0.0113591
1193.59	0.720856	0.677285	0.672981	0.674032	0.686288	0.0115587
1227.72	0.718532	0.674289	0.670326	0.671505	0.683663	0.0116527
1265.5	0.713923	0.673664	0.669757	0.66992	0.681816	0.0107402
1299.58	0.712335	0.66932	0.665048	0.669354	0.679014	0.0111527
1337.34	0.711659	0.668213	0.663433	0.668721	0.678006	0.0112807
1372.48	0.709883	0.666188	0.662325	0.666848	0.676311	0.011235
1405.86	0.709098	0.665011	0.661123	0.667277	0.675627	0.011229
1443.6	0.706588	0.661495	0.661206	0.667019	0.674077	0.0109191
1481.5	0.706828	0.659228	0.660437	0.665937	0.673108	0.0113345
1512.84	0.704485	0.658291	0.660221	0.664121	0.671779	0.0109691
1553.16	0.703216	0.658223	0.66038	0.659837	0.670414	0.0109436
1584.26	0.702904	0.65717	0.660114	0.656797	0.669246	0.0112436
1624.9	0.703893	0.655852	0.660885	0.656542	0.669293	0.011587
1654.32	0.706418	0.655873	0.658556	0.657702	0.669637	0.012273
1695.61	0.704966	0.6578	0.656002	0.657019	0.668947	0.0120122
1723.92	0.703797	0.658635	0.65584	0.655546	0.668455	0.0118013
1760.04	0.70231	0.658064	0.658968	0.654348	0.668423	0.0113398
1793	0.703082	0.655684	0.660022	0.655345	0.668533	0.0115652
1828.3	0.703834	0.652939	0.65997	0.657439	0.668546	0.0118525
1864.86	0.699782	0.653078	0.659031	0.656516	0.667102	0.0109616
1901.48	0.698291	0.653429	0.661252	0.658027	0.66775	0.0103062
1942.56	0.696636	0.6547	0.661155	0.65691	0.66735	0.00985347
1973.1	0.69641	0.654571	0.659913	0.660093	0.667747	0.00963994
2007.56	0.693513	0.654911	0.659957	0.656665	0.666262	0.00914396
2040.57	0.691574	0.656164	0.658973	0.655488	0.66555	0.00870762
2077.32	0.692637	0.655305	0.658378	0.65478	0.665275	0.00915522
2117.56	0.69443	0.652326	0.657829	0.656651	0.665309	0.0097789
2151	0.696986	0.651109	0.657435	0.657114	0.665661	0.0105425
2184.36	0.698582	0.653339	0.65483	0.653906	0.665164	0.0111434
2216.08	0.700873	0.65719	0.65547	0.653384	0.666729	0.0114079
2255.61	0.701728	0.657562	0.654869	0.652617	0.666694	0.0117218
2289.9	0.702345	0.658698	0.65519	0.653985	0.667554	0.01164
2327.45	0.701665	0.657997	0.653011	0.653457	0.666532	0.0117648
2359.48	0.700991	0.658544	0.654007	0.652652	0.666548	0.0115498
2401.65	0.699766	0.656161	0.656631	0.652675	0.666308	0.0111873
2440.58	0.70282	0.655279	0.65509	0.65378	0.666742	0.0120306
2469.01	0.703248	0.656206	0.6561	0.655649	0.667801	0.0118162
2503.2	0.703953	0.65744	0.65526	0.655698	0.668088	0.0119645
2542.84	0.701414	0.657853	0.655862	0.656043	0.667793	0.011216
2572.7	0.699815	0.658085	0.655934	0.657425	0.667815	0.0106761
2609.94	0.699218	0.657367	0.654216	0.658498	0.667325	0.0106696
2641.48	0.700287	0.658016	0.656144	0.656385	0.667708	0.0108676
2674.2	0.701809	0.656698	0.654347	0.651147	0.666	0.0119904
2712.12	0.703511	0.658432	0.657626	0.649467	0.667259	0.0122525
2752.8	0.700553	0.657749	0.658479	0.651772	0.667138	0.0112392
2780.72	0.701655	0.659291	0.659348	0.655993	0.669072	0.0108893
2830.5	0.699018	0.660143	0.656528	0.657159	0.668212	0.010299
2857.6	0.701359	0.661615	0.654878	0.656314	0.668541	0.0110347
2905.05	0.696119	0.66196	0.655128	0.652947	0.666539	0.0100452
2926.92	0.69688	0.661584	0.657094	0.652137	0.666924	0.0101701
2969.58	0.697558	0.662338	0.657203	0.65297	0.667517	0.010195
3003.56	0.701221	0.660106	0.656284	0.655548	0.66829	0.0110225
3046.5	0.698033	0.660992	0.658778	0.65633	0.668533	0.00987922
3069.88	0.696008	0.659624	0.659167	0.654939	0.667434	0.00958276
3119.12	0.69573	0.661666	0.662	0.655301	0.668674	0.00914948
3141.42	0.698944	0.661666	0.662223	0.653035	0.668967	0.0102114
3186.29	0.697335	0.665777	0.659724	0.653089	0.668981	0.00979984
3211.4	0.696393	0.665085	0.658282	0.651938	0.667925	0.00986182
3261.36	0.695729	0.665235	0.656694	0.652761	0.667605	0.0097295
3282.98	0.6951	0.662897	0.658227	0.654092	0.667579	0.00934833
3329.99	0.696909	0.664138	0.656297	0.65512	0.668116	0.00980419
3349.56	0.695367	0.662291	0.65424	0.658295	0.667548	0.00941749
3391.7	0.700464	0.662126	0.657034	0.658715	0.669585	0.0103473
3427.98	0.700769	0.664428	0.659613	0.661482	0.671573	0.00978241
3449.49	0.701633	0.66903	0.660173	0.660473	0.672827	0.009819
3491.8	0.698955	0.669583	0.657534	0.659718	0.671447	0.00953632
3528.04	0.698543	0.665431	0.657115	0.656519	0.669402	0.00992431
3559.8	0.698066	0.66292	0.659168	0.658057	0.669553	0.00956111
3593.3	0.698114	0.662708	0.662916	0.65856	0.670574	0.00923461
3630.44	0.694102	0.667463	0.662441	0.657076	0.67027	0.0082219
3663.9	0.699231	0.667439	0.660332	0.654556	0.67039	0.00996824
3703.9	0.698094	0.66958	0.658394	0.655414	0.67037	0.00973114
3741.15	0.703316	0.669256	0.657612	0.657538	0.671931	0.0108179
3783.24	0.70165	0.671051	0.658846	0.655619	0.671791	0.010493
3809.95	0.701694	0.67016	0.659383	0.652214	0.670863	0.0109186
3852.16	0.700701	0.670997	0.660294	0.652382	0.671094	0.0105805
3890.55	0.701912	0.670866	0.660049	0.655107	0.671984	0.0105047
3926	0.705507	0.672113	0.658557	0.658408	0.673646	0.0110957
3963.47	0.704125	0.67037	0.658412	0.656225	0.672283	0.0110597
3994.86	0.70436	0.668617	0.657395	0.655321	0.671423	0.0113606
4030.29	0.704273	0.667425	0.65522	0.655142	0.670515	0.011617
4073	0.708008	0.665535	0.655548	0.656275	0.671341	0.0124318
4098	0.705412	0.671875	0.657736	0.65894	0.67349	0.0111112
4142.94	0.704034	0.673389	0.660846	0.659248	0.674379	0.0103782
4162.38	0.700797	0.673822	0.664984	0.662316	0.67548	0.00878999
4204.2	0.701439	0.667146	0.666272	0.659605	0.673615	0.00942603
4239.6	0.700773	0.668355	0.667484	0.659023	0.673909	0.00919861
4276.1	0.702951	0.672456	0.666405	0.654241	0.674013	0.0103629
4305.96	0.70513	0.6758	0.666361	0.655005	0.675574	0.0107297
4355.88	0.705671	0.673689	0.663914	0.653285	0.67414	0.0113061
4382.33	0.704466	0.67036	0.66251	0.657961	0.673824	0.01053
4428	0.701339	0.67	0.657912	0.65936	0.672153	0.0100951
4453.15	0.702036	0.670527	0.663959	0.661493	0.674504	0.00937342
4500.16	0.703922	0.672489	0.665748	0.660137	0.675574	0.00978094
4522.8	0.70612	0.672432	0.668311	0.658231	0.676274	0.0103862
4575.9	0.703987	0.674111	0.664059	0.654579	0.674184	0.0107047
4591.22
4635

## Sheet: VT 10 nM
Time [s]	Exp1	Exp2	Exp3	Average	SEM
0
35.17
70.48	0.996631	1.00027	1.00352	1.00014	0.00199078
105.54	1.00012	1.00197	1.00356	1.00188	0.000995734
141	1.00177	1.00139	1.00193	1.0017	0.000159328
176.4	1.00318	0.999409	1.00087	1.00115	0.00109672
212.1	1.00207	0.999967	0.997646	0.999894	0.00127701
246.54	0.999017	0.997911	0.99671	0.997879	0.000666225
283.2	0.997222	0.999091	0.995757	0.997356	0.000964694
381	0.997448	0.9968	0.995438	0.996562	0.00059221
416.18	0.998629	0.998429	0.995719	0.997592	0.00093862
451.38	0.995007	0.998817	0.993269	0.995698	0.00163848
486.63	0.995714	0.999173	0.994039	0.996309	0.00151172
522.16	0.994529	0.999809	0.992352	0.995563	0.00221386
557.05	0.999313	1.00013	0.994837	0.998092	0.00164424
593.1	0.994986	1.00087	0.993492	0.99645	0.00225287
627.75	0.993746	0.999676	0.996154	0.996525	0.00172212
663.32	0.988694	0.999088	0.993436	0.99374	0.00300434
698.25	0.990145	0.998781	0.994108	0.994345	0.00249577
735.7	0.988325	0.998874	0.990433	0.992544	0.00322318
769.41	0.989413	0.997672	0.992848	0.993311	0.00239535
804.36	0.986087	0.995616	0.991882	0.991195	0.00277225
840.55	0.986005	0.997954	0.991218	0.991726	0.00345864
875.06	0.987918	0.999795	0.988822	0.992178	0.00381741
911.1	0.99068	1.00007	0.987566	0.992771	0.00375715
946.12	0.990181	0.997157	0.988187	0.991842	0.00271919
981.44	0.987314	0.996855	0.988046	0.990738	0.00306549
1016.76	0.984801	0.995954	0.989595	0.990117	0.00322997
1051.51	0.983647	0.992547	0.989555	0.988583	0.00261498
1087.2	0.982285	0.9911	0.989458	0.987614	0.0027064
1123.56	0.983224	0.990921	0.989336	0.987827	0.00234639
1156.94	0.982616	0.992387	0.988157	0.98772	0.00282908
1193.59	0.983668	0.989489	0.983969	0.985709	0.00189216
1227.72	0.982118	0.987606	0.97946	0.983062	0.00239846
1265.5	0.982268	0.984836	0.980326	0.982476	0.00130591
1299.58	0.981225	0.985447	0.981805	0.982826	0.00132137
1337.34	0.980862	0.983824	0.982536	0.982407	0.000857494
1372.48	0.981266	0.982732	0.978109	0.980702	0.00136404
1405.86	0.981863	0.979762	0.97588	0.979168	0.00175222
1443.6	0.978411	0.97887	0.975432	0.977571	0.00107782
1481.5	0.976274	0.977651	0.975705	0.976543	0.000577739
1512.84	0.976765	0.971844	0.976857	0.975155	0.00165591
1553.16	0.97698	0.969997	0.975049	0.974009	0.00208176
1584.26	0.977139	0.963989	0.974321	0.971817	0.00399733
1624.9	0.973558	0.963758	0.97271	0.970009	0.00313489
1654.32	0.97357	0.959698	0.970623	0.967964	0.00421951
1695.61	0.972997	0.960397	0.968185	0.967193	0.00367098
1723.92	0.969913	0.959103	0.965761	0.964926	0.00314859
1760.04	0.967694	0.952208	0.966672	0.962191	0.00500021
1793	0.968283	0.946118	0.965691	0.960031	0.00699642
1828.3	0.9703	0.94099	0.963966	0.958419	0.00890405
1864.86	0.968625	0.940753	0.959071	0.95615	0.00817761
1901.48	0.964911	0.937204	0.957738	0.953284	0.00830262
1942.56	0.964956	0.935583	0.954759	0.951766	0.00861018
1973.1	0.964879	0.928809	0.953474	0.949054	0.0106443
2007.56	0.961754	0.924382	0.951584	0.945907	0.0111556
2040.57	0.955378	0.911777	0.949873	0.93901	0.0137087
2077.32	0.952775	0.908924	0.947411	0.93637	0.01381
2117.56	0.951617	0.909027	0.942669	0.934438	0.0129655
2151	0.951253	0.912044	0.939641	0.934313	0.0116277
2184.36	0.948067	0.909701	0.939859	0.932542	0.0116639
2216.08	0.948437	0.901738	0.936178	0.928784	0.0139785
2255.61	0.945199	0.897408	0.934216	0.925607	0.0144519
2289.9	0.947796	0.891163	0.927601	0.922187	0.0165712
2327.45	0.943072	0.89052	0.926699	0.920097	0.0155254
2359.48	0.942617	0.886308	0.921524	0.916816	0.0164245
2401.65	0.938659	0.885987	0.920593	0.91508	0.0154532
2440.58	0.937508	0.880779	0.917885	0.912057	0.0166333
2469.01	0.934727	0.875797	0.915535	0.908686	0.0173529
2503.2	0.931641	0.870528	0.911208	0.904459	0.0179615
2542.84	0.932315	0.868035	0.908409	0.90292	0.0187578
2572.7	0.930978	0.866581	0.905161	0.900907	0.0187112
2609.94	0.929668	0.863347	0.901927	0.898314	0.0192302
2641.48	0.92367	0.85735	0.897157	0.892726	0.0192728
2674.2	0.919831	0.850888	0.895833	0.888851	0.0202061
2712.12	0.915982	0.846834	0.892476	0.885097	0.0202995
2752.8	0.916013	0.843302	0.888814	0.88271	0.0212104
2780.72	0.913899	0.841196	0.885771	0.880289	0.0211656
2830.5	0.911816	0.837721	0.884847	0.878128	0.0216515
2857.6	0.906208	0.835209	0.882489	0.874635	0.0208685
2905.05	0.904751	0.834809	0.877816	0.872459	0.0203674
2926.92	0.901733	0.831887	0.874388	0.869336	0.0203202
2969.58	0.899869	0.828459	0.873415	0.867247	0.0208436
3003.56	0.896455	0.824584	0.870365	0.863801	0.0210053
3046.5	0.895284	0.823661	0.867591	0.862178	0.0208521
3069.88	0.892297	0.824122	0.863139	0.859853	0.019749
3119.12	0.888991	0.81807	0.863055	0.856705	0.0207176
3141.42	0.885771	0.814492	0.858538	0.852934	0.0207665
3186.29	0.883846	0.808921	0.856251	0.849673	0.0218777
3211.4	0.879922	0.808225	0.850723	0.84629	0.0208156
3261.36	0.875548	0.805212	0.846769	0.842509	0.0204157
3282.98	0.872699	0.806285	0.842427	0.84047	0.0191972
3329.99	0.87251	0.803418	0.841506	0.839145	0.01998
3349.56	0.87049	0.80063	0.839766	0.836962	0.0202155
3391.7	0.867221	0.797914	0.836417	0.833851	0.0200484
3427.98	0.864817	0.796056	0.831692	0.830855	0.0198541
3449.49	0.863307	0.795819	0.829828	0.829651	0.0194823
3491.8	0.863058	0.791007	0.82698	0.827015	0.0207994
3528.04	0.861421	0.787652	0.825946	0.825006	0.0213004
3559.8	0.859053	0.782479	0.823167	0.821566	0.0221194
3593.3	0.853741	0.779131	0.82001	0.817627	0.0215711
3630.44	0.851034	0.779226	0.815225	0.815162	0.0207291
3663.9	0.848525	0.777018	0.812996	0.812846	0.0206426
3703.9	0.84828	0.776397	0.813148	0.812608	0.0207526
3741.15	0.844872	0.774889	0.814891	0.811551	0.0202712
3783.24	0.842375	0.773353	0.811975	0.809234	0.019972
3809.95	0.839977	0.77071	0.809546	0.806744	0.0200447
3852.16	0.84044	0.765039	0.807702	0.804394	0.021829
3890.55	0.836761	0.763323	0.805303	0.801795	0.0212723
3926	0.836521	0.760845	0.804494	0.80062	0.0219314
3963.47	0.832183	0.760764	0.798354	0.7971	0.0206262
3994.86	0.831878	0.759625	0.795217	0.795573	0.0208583
4030.29	0.824586	0.75814	0.792623	0.791783	0.019186
4073	0.82201	0.757906	0.792077	0.790664	0.0185188
4098	0.818394	0.754931	0.790925	0.788083	0.018375
4142.94	0.819376	0.751466	0.789043	0.786628	0.0196411
4162.38	0.817362	0.749399	0.787847	0.784869	0.0196757
4204.2	0.815176	0.747781	0.787991	0.783649	0.0195762
4239.6	0.811175	0.750911	0.784538	0.782208	0.0174356
4276.1	0.809598	0.750105	0.781508	0.780403	0.017183
4305.96	0.808832	0.746439	0.777386	0.777552	0.0180114
4355.88	0.808808	0.74307	0.775309	0.775729	0.0189779
4382.33	0.806908	0.739143	0.773889	0.773313	0.0195642
4428	0.803763	0.742074	0.774971	0.773602	0.0178214
4453.15	0.80095	0.739642	0.774709	0.771767	0.017759
4500.16	0.795932	0.742538	0.775784	0.771418	0.0155674
4522.8	0.794013	0.740848	0.774396	0.769752	0.0155218
4575.9	0.79188	0.738923	0.775188	0.768663	0.0156316
4591.22	0.79497	0.734704	0.772658	0.767444	0.0175914
4635	0.794748	0.733431	0.768976	0.765718	0.0177757

## Sheet: VT 100 nM
Time [s]	Exp1	Exp2	Exp3	Average	SEM
0
35.17
70.48	0.994064	1.00325	0.99918	0.99883	0.00265641
105.54	0.996647	1.00578	1.00171	1.00138	0.00264127
141	0.998641	1.00342	1.00004	1.0007	0.00141822
176.4	1.00254	0.999349	1.00075	1.00088	0.000924464
212.1	1.00329	0.995939	0.99966	0.99963	0.00212303
246.54	1.00256	0.994752	0.999757	0.999023	0.00228387
283.2	1.00225	0.997517	0.998907	0.999558	0.00140475
381	1.00341	0.995978	0.998755	0.99938	0.00216745
416.18	1.00233	0.995156	1.00061	0.999367	0.00216332
451.38	0.998527	0.99336	1.00081	0.997564	0.00220259
486.63	0.996092	0.990985	1.00011	0.99573	0.00264085
522.16	0.99499	0.99281	0.998489	0.99543	0.00165419
557.05	0.991949	0.98952	0.996043	0.992504	0.00190333
593.1	0.981211	0.987218	0.991447	0.986625	0.00296964
627.75	0.971102	0.977004	0.984692	0.977599	0.00393437
663.32	0.95897	0.967496	0.974713	0.96706	0.00454975
698.25	0.948622	0.955863	0.963878	0.956121	0.00440584
735.7	0.933197	0.941924	0.951145	0.942089	0.00518186
769.41	0.921334	0.92821	0.939803	0.929782	0.00538917
804.36	0.906154	0.914843	0.926573	0.915857	0.0059162
840.55	0.891471	0.904046	0.910738	0.902085	0.00564752
875.06	0.876238	0.892826	0.895145	0.88807	0.0059538
911.1	0.862313	0.878024	0.880426	0.873587	0.00567991
946.12	0.849554	0.864517	0.869325	0.861132	0.00595301
981.44	0.835929	0.851812	0.857548	0.84843	0.00646567
1016.76	0.824589	0.838276	0.847099	0.836654	0.00654848
1051.51	0.813956	0.824902	0.835168	0.824675	0.0061246
1087.2	0.803264	0.813745	0.824169	0.813726	0.00603477
1123.56	0.794777	0.806234	0.812389	0.804466	0.00516043
1156.94	0.78555	0.798526	0.803122	0.795733	0.00526136
1193.59	0.776754	0.788047	0.793055	0.785952	0.00482094
1227.72	0.769344	0.779296	0.784251	0.77763	0.00438306
1265.5	0.763066	0.770054	0.778343	0.770487	0.0044154
1299.58	0.758904	0.76366	0.773106	0.765223	0.00417367
1337.34	0.752945	0.756253	0.766491	0.758563	0.00407725
1372.48	0.746447	0.750631	0.758912	0.751997	0.00366246
1405.86	0.740448	0.7454	0.75235	0.746066	0.00345187
1443.6	0.733034	0.740518	0.748434	0.740662	0.00444613
1481.5	0.729514	0.735881	0.74289	0.736095	0.00386267
1512.84	0.724584	0.729485	0.740681	0.731583	0.00476384
1553.16	0.723505	0.726303	0.737171	0.728993	0.00416802
1584.26	0.721324	0.720285	0.73461	0.725406	0.00461148
1624.9	0.717575	0.718514	0.729643	0.72191	0.00387566
1654.32	0.71285	0.716229	0.726329	0.718469	0.00404896
1695.61	0.708165	0.714361	0.723311	0.715279	0.0043964
1723.92	0.703804	0.71254	0.721195	0.712513	0.00502046
1760.04	0.701495	0.705402	0.719758	0.708885	0.00555224
1793	0.69822	0.703561	0.716788	0.70619	0.00551884
1828.3	0.697515	0.698192	0.714096	0.703268	0.0054175
1864.86	0.695262	0.697903	0.709049	0.700738	0.00422495
1901.48	0.69398	0.694303	0.708422	0.698901	0.0047611
1942.56	0.691902	0.69186	0.708035	0.697266	0.00538466
1973.1	0.687867	0.691118	0.708321	0.695769	0.00634593
2007.56	0.683633	0.690638	0.706747	0.693673	0.00684284
2040.57	0.679903	0.68713	0.705911	0.690982	0.00775069
2077.32	0.678804	0.685216	0.707611	0.690544	0.00873212
2117.56	0.682096	0.684766	0.703768	0.69021	0.00682271
2151	0.682794	0.687145	0.702554	0.690831	0.00599461
2184.36	0.682379	0.684602	0.70015	0.689044	0.00559005
2216.08	0.676575	0.681835	0.69977	0.68606	0.00702095
2255.61	0.674111	0.678821	0.697591	0.683508	0.00717184
2289.9	0.67156	0.676302	0.695589	0.681151	0.0073479
2327.45	0.669619	0.675549	0.697189	0.680786	0.00837846
2359.48	0.666667	0.676072	0.695632	0.679457	0.00853105
2401.65	0.666351	0.677497	0.693762	0.679203	0.00795864
2440.58	0.666648	0.675382	0.692092	0.678041	0.00746434
2469.01	0.668405	0.672601	0.690753	0.677253	0.00685784
2503.2	0.667056	0.66969	0.690192	0.675646	0.00731271
2542.84	0.667818	0.670189	0.690982	0.67633	0.00735805
2572.7	0.665789	0.670057	0.690376	0.675407	0.00758494
2609.94	0.663719	0.668453	0.688622	0.673598	0.00763517
2641.48	0.662202	0.664726	0.685497	0.670808	0.00738048
2674.2	0.66295	0.663614	0.683463	0.670009	0.00672985
2712.12	0.661437	0.66585	0.683	0.670096	0.00657676
2752.8	0.659735	0.66491	0.680513	0.668386	0.00624484
2780.72	0.657285	0.664072	0.679626	0.666994	0.00661289
2830.5	0.659482	0.662348	0.67843	0.666753	0.00589659
2857.6	0.657954	0.665992	0.679096	0.667681	0.00616124
2905.05	0.657316	0.665014	0.678918	0.667082	0.00632119
2926.92	0.655444	0.665735	0.678944	0.666708	0.00680125
2969.58	0.65553	0.661536	0.679003	0.665356	0.00704037
3003.56	0.654798	0.661452	0.678543	0.664931	0.00707173
3046.5	0.655555	0.658933	0.678945	0.664478	0.00729897
3069.88	0.654298	0.659869	0.679931	0.664699	0.00778382
3119.12	0.653218	0.658795	0.682022	0.664678	0.00882002
3141.42	0.651017	0.660035	0.680394	0.663815	0.00868857
3186.29	0.651617	0.660296	0.677452	0.663122	0.00759072
3211.4	0.650608	0.660451	0.676262	0.66244	0.00747209
3261.36	0.650052	0.657424	0.676124	0.6612	0.00775952
3282.98	0.648296	0.657414	0.676442	0.660717	0.00829128
3329.99	0.64972	0.658915	0.675793	0.661476	0.00763463
3349.56	0.64903	0.662058	0.676181	0.662423	0.00783985
3391.7	0.650563	0.660309	0.674004	0.661625	0.00679874
3427.98	0.647654	0.659372	0.672311	0.659779	0.00712076
3449.49	0.648359	0.658604	0.671014	0.659326	0.00654978
3491.8	0.647348	0.658649	0.673434	0.65981	0.00755289
3528.04	0.649248	0.656931	0.675098	0.660425	0.0076641
3559.8	0.649347	0.65207	0.675835	0.659084	0.00841234
3593.3	0.648241	0.649383	0.674992	0.657539	0.00873273
3630.44	0.649088	0.648878	0.672276	0.656747	0.0077647
3663.9	0.647282	0.649134	0.671307	0.655908	0.007718
3703.9	0.647765	0.64972	0.669971	0.655819	0.00709858
3741.15	0.645549	0.650347	0.672433	0.65611	0.00827843
3783.24	0.6468	0.649227	0.671439	0.655822	0.00783981
3809.95	0.646199	0.64941	0.673994	0.656534	0.00877881
3852.16	0.647936	0.644776	0.672997	0.655236	0.00892712
3890.55	0.646064	0.648325	0.673503	0.655964	0.00879365
3926	0.646235	0.650977	0.671901	0.656371	0.00788459
3963.47	0.644768	0.653467	0.670837	0.656357	0.00766296
3994.86	0.645226	0.650697	0.670981	0.655635	0.00783394
4030.29	0.644016	0.647489	0.670014	0.653839	0.00814897
4073	0.644163	0.647519	0.671092	0.654258	0.0084724
4098	0.645185	0.650312	0.670831	0.655443	0.00783511
4142.94	0.643614	0.647805	0.670761	0.65406	0.0084378
4162.38	0.64337	0.646651	0.668031	0.652684	0.00773168
4204.2	0.643034	0.645171	0.66919	0.652465	0.00838512
4239.6	0.644844	0.649764	0.666476	0.653695	0.00654646
4276.1	0.644727	0.650866	0.669363	0.654986	0.00740404
4305.96	0.645025	0.649764	0.667421	0.65407	0.00681426
4355.88	0.645686	0.646905	0.66798	0.653524	0.00723667
4382.33	0.645229	0.647239	0.665009	0.652492	0.00628545
4428	0.643853	0.647641	0.666068	0.65252	0.00686132
4453.15	0.642437	0.645625	0.669287	0.65245	0.00846885
4500.16	0.640457	0.646666	0.674073	0.653732	0.0103272
4522.8	0.639311	0.647399	0.675201	0.65397	0.0108689
4575.9	0.638421	0.649713	0.675958	0.654697	0.0111187
4591.22	0.639676	0.649302	0.673022	0.654	0.00990862
4635	0.641586	0.648141	0.671803	0.653843	0.00917692

## Sheet: VT 1 uM
Time [s]	Exp1	Exp2	Exp3	Average	SEM
0
35.17
70.48	0.993156	1.00392	0.998964	0.998678	0.00310916
105.54	0.99602	1.00198	1.00124	0.999745	0.00187455
141	0.999166	1.00112	1.0006	1.0003	0.000584293
176.4	1.00139	0.999319	1.00054	1.00042	0.000600786
212.1	1.00282	0.999096	0.998631	1.00018	0.00132498
246.54	1.00316	0.997154	0.999101	0.999806	0.00177021
283.2	1.00429	0.997416	1.00093	1.00088	0.0019834
381	1.00589	0.996277	1.00232	1.0015	0.00280463
416.18	1.0041	0.997277	1.00304	1.00147	0.00211845
451.38	1.00265	0.996736	1.00061	0.999999	0.0017344
486.63	0.999108	0.995006	0.998238	0.997451	0.00124777
522.16	0.993443	0.988032	0.989196	0.990224	0.00164423
557.05	0.985288	0.977449	0.97615	0.979629	0.00285434
593.1	0.969794	0.961231	0.956317	0.962447	0.0039376
627.75	0.953243	0.944101	0.937399	0.944915	0.00459178
663.32	0.934423	0.921732	0.917014	0.924389	0.00519818
698.25	0.916261	0.904901	0.899759	0.906974	0.00487496
735.7	0.897168	0.885669	0.881545	0.888127	0.00467437
769.41	0.881486	0.870422	0.866209	0.872705	0.00455538
804.36	0.865135	0.853909	0.849533	0.856192	0.00464639
840.55	0.850768	0.843229	0.83289	0.842296	0.00518201
875.06	0.838096	0.831868	0.818699	0.829554	0.00571784
911.1	0.827706	0.819736	0.807175	0.818205	0.00597597
946.12	0.81819	0.807741	0.799353	0.808428	0.0054485
981.44	0.804587	0.797351	0.790783	0.797574	0.00398661
1016.76	0.795311	0.788714	0.78358	0.789201	0.00339529
1051.51	0.786145	0.778746	0.776009	0.7803	0.00302725
1087.2	0.779767	0.77322	0.769803	0.774264	0.00292327
1123.56	0.771332	0.765676	0.762978	0.766662	0.00246163
1156.94	0.764523	0.758973	0.758411	0.760636	0.00195032
1193.59	0.755774	0.75059	0.750358	0.752241	0.00176794
1227.72	0.749755	0.743134	0.743965	0.745618	0.00208235
1265.5	0.743205	0.738141	0.73898	0.740108	0.00156706
1299.58	0.739137	0.734033	0.737365	0.736845	0.00149642
1337.34	0.733656	0.73074	0.73371	0.732702	0.000981169
1372.48	0.728933	0.725614	0.729793	0.728113	0.00127428
1405.86	0.725406	0.719354	0.72667	0.72381	0.00225784
1443.6	0.720573	0.71572	0.724503	0.720265	0.00254013
1481.5	0.717467	0.713762	0.720023	0.717084	0.00181767
1512.84	0.712925	0.711725	0.718863	0.714505	0.00220674
1553.16	0.710819	0.709222	0.716242	0.712094	0.0021244
1584.26	0.707618	0.704198	0.715042	0.708953	0.00320056
1624.9	0.703768	0.701875	0.711784	0.705809	0.00303727
1654.32	0.700066	0.699136	0.709559	0.70292	0.00333025
1695.61	0.697355	0.698861	0.707124	0.701114	0.00303663
1723.92	0.695553	0.696956	0.703342	0.698617	0.00239711
1760.04	0.692826	0.693442	0.701326	0.695865	0.00273638
1793	0.690825	0.689032	0.699495	0.693117	0.0032307
1828.3	0.688149	0.686227	0.698066	0.690814	0.00366822
1864.86	0.687756	0.686692	0.69581	0.690086	0.00287824
1901.48	0.686026	0.686404	0.695565	0.689331	0.00311868
1942.56	0.684261	0.683677	0.693361	0.6871	0.00313511
1973.1	0.679896	0.67863	0.691563	0.683363	0.00411643
2007.56	0.67566	0.676306	0.689413	0.68046	0.00448041
2040.57	0.673212	0.671062	0.689443	0.677906	0.00580197
2077.32	0.671887	0.66971	0.690647	0.677414	0.00664593
2117.56	0.672112	0.667922	0.689191	0.676408	0.00650469
2151	0.671261	0.672813	0.688403	0.677492	0.0054736
2184.36	0.669722	0.672399	0.688113	0.676745	0.00573675
2216.08	0.667786	0.671627	0.688002	0.675805	0.00619848
2255.61	0.66567	0.668373	0.686442	0.673495	0.00652016
2289.9	0.665417	0.665058	0.683789	0.671422	0.00618475
2327.45	0.662688	0.667725	0.684396	0.671603	0.00655963
2359.48	0.662226	0.665589	0.683079	0.670298	0.00646373
2401.65	0.660708	0.668275	0.681723	0.670236	0.00614505
2440.58	0.660897	0.66428	0.678997	0.668058	0.00555597
2469.01	0.658491	0.665829	0.679331	0.667884	0.00610306
2503.2	0.657502	0.664639	0.679217	0.667119	0.00639005
2542.84	0.65717	0.665851	0.679086	0.667369	0.00637206
2572.7	0.659173	0.662795	0.67819	0.666719	0.00582976
2609.94	0.657649	0.659913	0.677375	0.664979	0.00623253
2641.48	0.656609	0.657025	0.675265	0.662966	0.00615039
2674.2	0.654655	0.655011	0.673167	0.660944	0.00611194
2712.12	0.653471	0.657142	0.671927	0.660847	0.00564043
2752.8	0.652438	0.65619	0.671702	0.66011	0.00589639
2780.72	0.650919	0.656163	0.671864	0.659649	0.00629274
2830.5	0.652402	0.6525	0.672784	0.659229	0.00677756
2857.6	0.651323	0.651865	0.672494	0.658561	0.00696857
2905.05	0.651141	0.653554	0.671958	0.658884	0.00657389
2926.92	0.649737	0.65626	0.669637	0.658545	0.00585714
2969.58	0.648328	0.656161	0.667889	0.657459	0.005684
3003.56	0.647974	0.656469	0.667039	0.657161	0.00551428
3046.5	0.64826	0.654865	0.667573	0.656899	0.00566715
3069.88	0.648845	0.657014	0.668048	0.657969	0.00556413
3119.12	0.648408	0.653075	0.669203	0.656895	0.00629974
3141.42	0.647178	0.652671	0.669221	0.656357	0.00662473
3186.29	0.648443	0.651308	0.668595	0.656115	0.00629434
3211.4	0.64658	0.652272	0.666735	0.655196	0.00599903
3261.36	0.646545	0.65282	0.666598	0.655321	0.00592249
3282.98	0.644422	0.652268	0.667401	0.654697	0.00674363
3329.99	0.645616	0.651594	0.666875	0.654695	0.00632956
3349.56	0.645373	0.650232	0.665054	0.653553	0.00591908
3391.7	0.646177	0.648704	0.662011	0.652297	0.00491144
3427.98	0.646182	0.648781	0.661145	0.652036	0.00461596
3449.49	0.646172	0.649902	0.66278	0.652951	0.00503105
3491.8	0.645534	0.649033	0.663918	0.652828	0.00563602
3528.04	0.645209	0.648675	0.663992	0.652625	0.00577078
3559.8	0.645432	0.646689	0.662468	0.65153	0.00548106
3593.3	0.644466	0.647147	0.662364	0.651326	0.00557304
3630.44	0.644192	0.649178	0.661661	0.651677	0.00519538
3663.9	0.642559	0.647549	0.661108	0.650405	0.00554173
3703.9	0.642233	0.644434	0.660837	0.649168	0.00586903
3741.15	0.641823	0.64299	0.663846	0.649553	0.00715448
3783.24	0.64246	0.641885	0.662299	0.648882	0.006711
3809.95	0.641726	0.643787	0.664462	0.649992	0.00725944
3852.16	0.643533	0.641653	0.661755	0.64898	0.00641028
3890.55	0.640871	0.642209	0.663028	0.648703	0.00717314
3926	0.641892	0.642023	0.662307	0.64874	0.00678349
3963.47	0.639044	0.641014	0.661458	0.647172	0.00716546
3994.86	0.64032	0.641982	0.66451	0.648937	0.00780125
4030.29	0.638405	0.642129	0.660816	0.647117	0.00693361
4073	0.639831	0.645119	0.661007	0.648652	0.00636288
4098	0.64021	0.643472	0.656163	0.646615	0.00486592
4142.94	0.640468	0.640809	0.657166	0.646148	0.00551018
4162.38	0.637979	0.637536	0.658153	0.644556	0.00679975
4204.2	0.637541	0.639311	0.661618	0.646157	0.00774762
4239.6	0.636743	0.643694	0.663367	0.647935	0.00797285
4276.1	0.637653	0.646177	0.662943	0.648924	0.00742841
4305.96	0.637691	0.644735	0.659941	0.647456	0.00656539
4355.88	0.639515	0.640654	0.657032	0.645734	0.00565871
4382.33	0.639003	0.639463	0.655758	0.644742	0.00550997
4428	0.63775	0.639926	0.658035	0.645237	0.00642987
4453.15	0.636365	0.639872	0.660231	0.645489	0.00744007
4500.16	0.633269	0.639511	0.665391	0.646057	0.00983329
4522.8	0.632995	0.641127	0.662613	0.645578	0.00883483
4575.9	0.633432	0.641484	0.662621	0.645846	0.0087037
4591.22	0.635938	0.645658	0.659217	0.646938	0.0067503
4635	0.637214	0.642822	0.660386	0.646807	0.00697989
