# Supplementary material for: Non-vesicular phosphatidylinositol transfer plays critical roles in defining organelle lipid composition
Source: EMBO J. 2024 Apr 16;43(10):6. doi: 10.1038/s44318-024-00096-3 (PMC11099152; doi:10.1038/s44318-024-00096-3)
Supplement: Supplementary file 2 — Source data Fig. 1 [file 44318_2024_96_MOESM2_ESM.zip › Figure 1/1E/1E-BRET for PM-PIP2.xlsx]

## Sheet: Carbachol
Time [s]	Exp1	Exp2	Exp3	Exp4	Average	STDEV
0	0.978665	0.972659	0.989599	0.988033	0.982239	0.00400307
35.17	1.0038	0.99571	0.997797	1.00596	1.00082	0.00242416
70.48	0.996717	0.998772	0.992568	0.998561	0.996655	0.00143812
105.54	1.00057	0.999349	1.00158	1.0059	1.00185	0.00142457
141	1.0011	0.997051	0.998342	0.993657	0.997538	0.00154457
176.4	0.998334	1.0036	1.00008	1.00045	1.00061	0.00109646
212.1	0.731814	0.71979	0.750647	0.727177	0.732357	0.00658008
246.54	0.752192	0.744275	0.762659	0.736296	0.748855	0.00563011
283.2	0.756804	0.744077	0.756532	0.734446	0.747965	0.00539609
381	0.759648	0.749093	0.764293	0.747705	0.755185	0.00404089
416.18	0.752698	0.747394	0.761729	0.751124	0.753236	0.00304138
451.38	0.764932	0.749185	0.771182	0.746595	0.757974	0.00598319
486.63	0.763372	0.747794	0.769247	0.751357	0.757942	0.00503009
522.16	0.763544	0.749496	0.772552	0.750089	0.75892	0.00558286
557.05	0.763622	0.75034	0.776197	0.747414	0.759393	0.00661889
593.1	0.76676	0.750992	0.770939	0.745498	0.758547	0.00611255
627.75	0.766488	0.749621	0.778428	0.753378	0.761979	0.00656756
663.32	0.766401	0.753987	0.779319	0.754936	0.763661	0.00593275
698.25	0.774216	0.763226	0.778444	0.754973	0.767715	0.00532192
735.7	0.766603	0.763668	0.771575	0.762782	0.766157	0.00198214
769.41	0.769895	0.765473	0.772601	0.761478	0.767362	0.00245043
804.36	0.762187	0.765641	0.771151	0.755637	0.763654	0.00324793
840.55	0.769935	0.765466	0.783838	0.754308	0.768387	0.00610933
875.06	0.765749	0.76615	0.769965	0.75665	0.764629	0.00282403
911.1	0.770116	0.7645	0.773245	0.755189	0.765763	0.00396178
946.12	0.774012	0.76425	0.77832	0.752139	0.76718	0.00581357

## Sheet: VT 10 nM
Time [s]	Exp1	Exp2	Exp3	Average	SEM
0
35.17
70.48	0.994855	1.00686	0.998328	1.00002	0.00356729
105.54	0.996776	1.00145	0.998804	0.999009	0.00135283
141	0.997655	1.00046	0.998905	0.999007	0.000811245
176.4	0.999186	0.995001	1.00001	0.998065	0.00155037
212.1	1.00135	0.996213	1.00114	0.999565	0.00167758
246.54	1.00381	0.997967	1.00197	1.00125	0.00172419
283.2	1.00637	1.00205	1.00085	1.00309	0.0016763
381	1.00375	1.00201	0.999337	1.0017	0.00128445
416.18	1.00336	0.999386	0.99947	1.00074	0.00131102
451.38	1.00146	0.997497	1.00064	0.999865	0.00120772
486.63	1.00121	0.997239	1.0027	1.00038	0.00162945
522.16	0.999856	0.997627	1.00223	0.999904	0.0013285
557.05	0.997804	0.996914	1.00153	0.99875	0.00141383
593.1	1.0014	0.994568	1.00099	0.998985	0.00221191
627.75	1.00173	0.997364	1.00026	0.999787	0.00128328
663.32	1.00528	0.996803	0.999042	1.00038	0.00253697
698.25	1.00355	0.999673	0.997684	1.0003	0.00172248
735.7	1.00532	0.999389	0.998509	1.00107	0.00213918
769.41	1.00347	1.00062	1.00056	1.00155	0.00095997
804.36	1.00532	0.999748	1.00307	1.00271	0.00161823
840.55	1.00453	0.99817	1.00406	1.00225	0.00204578
875.06	1.0081	0.997737	1.00413	1.00332	0.00301818
911.1	1.00619	0.99575	1.00306	1.00167	0.00309398
946.12	1.0035	0.995791	1.00087	1.00006	0.00226366
981.44	1.00072	0.995165	0.999398	0.998426	0.00167433
1016.76	0.999962	0.996229	0.997981	0.998057	0.00107819
1051.51	1.00117	0.997528	0.99962	0.999439	0.00105523
1087.2	1.00329	0.998198	1.00022	1.00057	0.00148021
1123.56	1.00332	1.00034	1.00018	1.00128	0.001021
1156.94	1.00374	0.999409	1.00124	1.00146	0.00125421
1193.59	1.00002	1.00056	1.00181	1.0008	0.000531299
1227.72	1.00069	1.00067	1.00386	1.00174	0.00106128
1265.5	1.00258	1.00212	1.00328	1.00266	0.000337903
1299.58	1.0032	1.00532	1.0034	1.00398	0.000675887
1337.34	1.00334	1.00443	1.00335	1.00371	0.00035999
1372.48	1.00211	1.00271	1.00216	1.00233	0.000192804
1405.86	0.999978	1.00193	1.00073	1.00088	0.000567211
1443.6	1.00179	1.00358	0.99942	1.0016	0.00120515
1481.5	1.00107	1.00399	1.00051	1.00186	0.00107792
1512.84	1.00345	1.00326	1.0009	1.00254	0.000820261
1553.16	1.00273	1.00198	1.00241	1.00237	0.000217777
1584.26	1.00344	1.00127	1.00212	1.00228	0.000633183
1624.9	1.00461	1.00015	1.00492	1.00323	0.00154089
1654.32	1.00457	0.998092	1.00408	1.00225	0.00208232
1695.61	1.00547	0.999051	1.00431	1.00295	0.00197576
1723.92	1.00344	0.999778	1.00367	1.0023	0.00126059
1760.04	1.00459	1.00154	1.00386	1.00333	0.000918743
1793	1.00118	1.00072	1.00519	1.00236	0.00141994
1828.3	1.00257	0.997957	1.00548	1.002	0.00218915
1864.86	1.00069	0.999663	1.00702	1.00246	0.00229874
1901.48	1.00224	0.998518	1.0066	1.00245	0.0023362
1942.56	1.00224	0.99717	1.00718	1.0022	0.00288937
1973.1	1.00235	0.997209	1.0056	1.00172	0.00244343
2007.56	1.00664	0.998433	1.00345	1.00284	0.00238966
2040.57	1.0046	1.00536	1.00388	1.00462	0.000426137
2077.32	1.00186	1.00401	1.0059	1.00392	0.00116491
2117.56	0.999132	1.00306	1.00797	1.00339	0.00255615
2151	1.00124	0.997337	1.00737	1.00198	0.00291876
2184.36	1.00294	0.997134	1.00647	1.00218	0.00272266
2216.08	1.00041	0.998662	1.00609	1.00172	0.00224359
2255.61	1.00144	1.00024	1.00933	1.00367	0.00284992
2289.9	1.0017	1.00592	1.00915	1.00559	0.00215793
2327.45	1.00195	1.00647	1.00953	1.00598	0.00220262
2359.48	0.999538	1.00984	1.00386	1.00441	0.00298547
2401.65	1.00069	1.00203	1.00396	1.00223	0.00094936
2440.58	1.0031	1.00338	1.00352	1.00333	0.000121379
2469.01	1.00434	1.00325	1.00752	1.00504	0.00128242
2503.2	1.00305	1.0073	1.00894	1.00643	0.00175501
2542.84	1.00552	1.00598	1.00967	1.00705	0.00131264
2572.7	1.00481	1.00598	1.00626	1.00568	0.000445217
2609.94	1.0062	1.00385	1.00375	1.0046	0.000801424
2641.48	1.00329	1.00596	1.00436	1.00454	0.000776108
2674.2	1.00381	1.0054	1.0073	1.0055	0.00100848
2712.12	1.00272	1.00928	1.00909	1.00703	0.00215613
2752.8	1.00115	1.00453	1.00825	1.00464	0.00205107
2780.72	1.00262	1.00352	1.0067	1.00428	0.00123702
2830.5	1.00173	1.00319	1.00509	1.00334	0.00097132
2857.6	1.00481	1.00571	1.00468	1.00507	0.000321886
2905.05	1.00525	1.00172	1.00489	1.00395	0.00112225
2926.92	1.00693	0.998357	1.00847	1.00458	0.00314527
2969.58	1.00683	0.996192	1.01067	1.00456	0.00433121
3003.56	1.00689	1.0012	1.0117	1.00659	0.00303442
3046.5	1.00973	1.00139	1.00974	1.00695	0.00278309
3069.88	1.00911	1.00368	1.0077	1.00683	0.0016269
3119.12	1.01025	0.999973	1.00621	1.00548	0.00299035
3141.42	1.00866	1.00182	1.00663	1.00571	0.00202716
3186.29	1.00842	1.00232	1.01011	1.00695	0.00236637
3211.4	1.00475	1.00172	1.01208	1.00618	0.00307432
3261.36	1.00408	1.00294	1.01259	1.00654	0.00304566
3282.98	1.00432	1.00297	1.00935	1.00555	0.00194213
3329.99	1.00705	1.00584	1.00605	1.00631	0.000373504
3349.56	1.00764	1.00258	1.00554	1.00526	0.00146758
3391.7	1.00841	1.00541	1.00709	1.00697	0.000867392
3427.98	1.00622	1.00549	1.01101	1.00757	0.00173006
3449.49	1.00406	1.00456	1.01241	1.00701	0.00270409
3491.8	1.00279	1.00054	1.01324	1.00553	0.00391333
3528.04	1.00405	1.00039	1.01537	1.0066	0.00450629
3559.8	1.00577	1.00026	1.01262	1.00622	0.00357701
3593.3	1.00767	1.00105	1.01543	1.00805	0.00415739
3630.44	1.00547	0.999184	1.00755	1.00407	0.00251475
3663.9	1.00879	1.00224	1.01072	1.00725	0.00256695
3703.9	1.00567	1.00063	1.00621	1.00417	0.00177566
3741.15	1.00674	1.00141	1.00925	1.0058	0.00230965
3783.24	1.0009	0.998816	1.00982	1.00318	0.00337626
3809.95	1.00325	1.00247	1.00975	1.00516	0.00230826
3852.16	1.007	1.0059	1.01271	1.00854	0.00210992
3890.55	1.00751	1.00325	1.01337	1.00805	0.00293554
3926	1.00813	1.00071	1.01392	1.00758	0.00382423
3963.47	1.00637	1.00112	1.01306	1.00685	0.00345545
3994.86	1.01173	1.00881	1.00745	1.00933	0.00126196
4030.29	1.0056	1.00783	1.00345	1.00563	0.00126309
4073	1.00591	1.005	1.00317	1.00469	0.000807285
4098	0.999185	1.00118	1.00681	1.00239	0.002284
4142.94	1.00278	1.00011	1.01478	1.00589	0.0045105
4162.38	1.00102	0.997569	1.0118	1.00346	0.004286
4204.2	1.00775	0.993617	1.01184	1.0044	0.00552107
4239.6	1.01155	0.998761	1.01124	1.00718	0.00421159
4276.1	1.01346	1.00095	1.01482	1.00974	0.0044132
4305.96	1.01058	1.00347	1.01448	1.00951	0.00322052
4355.88	1.00852	0.996286	1.00987	1.00489	0.00432022
4382.33	1.00971	0.99673	1.00741	1.00462	0.00399941
4428	1.00973	0.996682	1.00686	1.00442	0.0039586
4453.15	1.01096	1.00332	1.00504	1.00644	0.00231351
4500.16	1.00974	1.0048	1.00662	1.00705	0.00144158
4522.8	1.01009	1.00319	1.00645	1.00658	0.00199393
4575.9	1.0069	1.00005	1.00925	1.0054	0.00276023
4591.22	1.00785	1.00116	1.00711	1.00538	0.00211787
4635	1.00827	0.999755	1.003	1.00368	0.00248142

## Sheet: VT 100 nM
Time [s]	Exp1	Exp2	Exp3	Average	SEM
0
35.17
70.48	0.990527	1.00344	1.00025	0.998073	0.00388302
105.54	0.993505	1.00046	0.998953	0.99764	0.00211264
141	0.993828	1.00016	0.999084	0.997691	0.00195654
176.4	0.999132	0.997398	0.99912	0.99855	0.000576231
212.1	1.00292	0.996867	0.999355	0.999714	0.00175646
246.54	1.00953	0.998991	1.00087	1.00313	0.00324552
283.2	1.01056	1.00268	1.00236	1.0052	0.00267955
381	1.00786	1.00414	1.00341	1.00514	0.00137797
416.18	1.00526	1.00343	1.00352	1.00407	0.000594552
451.38	1.00477	1.00173	1.00308	1.00319	0.000879195
486.63	1.00586	1.00269	1.00461	1.00439	0.000920332
522.16	1.00728	1.00036	1.00373	1.00379	0.0019984
557.05	1.00792	0.999935	1.00392	1.00392	0.00230416
593.1	1.01033	0.999131	1.0044	1.00462	0.00323393
627.75	1.0103	1.00319	1.00683	1.00677	0.00205291
663.32	1.01077	1.00569	1.00718	1.00788	0.00150685
698.25	1.0126	1.00773	1.00734	1.00922	0.00169435
735.7	1.01581	1.009	1.0087	1.01117	0.00232327
769.41	1.01672	1.00804	1.01108	1.01194	0.00254169
804.36	1.01915	1.00762	1.01396	1.01358	0.00333337
840.55	1.01944	1.00648	1.01518	1.0137	0.00381148
875.06	1.02446	1.00734	1.01661	1.01613	0.00494837
911.1	1.02318	1.00883	1.01557	1.01586	0.00414522
946.12	1.02303	1.00866	1.01492	1.01554	0.00416099
981.44	1.02235	1.01027	1.01464	1.01575	0.00353046
1016.76	1.02412	1.01141	1.01508	1.01687	0.00377864
1051.51	1.02448	1.01578	1.01505	1.01844	0.00302954
1087.2	1.02441	1.01696	1.01459	1.01865	0.00295792
1123.56	1.02405	1.01732	1.01562	1.019	0.00257325
1156.94	1.02493	1.01477	1.01747	1.01906	0.00303935
1193.59	1.0238	1.01585	1.01787	1.01917	0.00238607
1227.72	1.02541	1.01643	1.01963	1.02049	0.00262865
1265.5	1.02397	1.01795	1.01691	1.01961	0.00220004
1299.58	1.022	1.0195	1.01727	1.01959	0.00136612
1337.34	1.02038	1.01688	1.01644	1.0179	0.00124748
1372.48	1.0211	1.01572	1.01805	1.01829	0.00156031
1405.86	1.02225	1.01535	1.01686	1.01815	0.00209537
1443.6	1.02302	1.01834	1.01587	1.01908	0.00209702
1481.5	1.02465	1.01899	1.01499	1.01955	0.00280324
1512.84	1.02201	1.01679	1.01548	1.01809	0.00199377
1553.16	1.02217	1.01395	1.01754	1.01789	0.00237936
1584.26	1.01962	1.01067	1.02143	1.01724	0.00332758
1624.9	1.02304	1.00718	1.02275	1.01765	0.00523767
1654.32	1.02045	1.00972	1.02038	1.01685	0.00356428
1695.61	1.02138	1.01385	1.01624	1.01716	0.00222197
1723.92	1.02088	1.01488	1.01491	1.01689	0.00199618
1760.04	1.02242	1.01309	1.01556	1.01702	0.00278915
1793	1.02057	1.01067	1.01681	1.01602	0.00288332
1828.3	1.02012	1.01242	1.01731	1.01662	0.00224836
1864.86	1.01917	1.01224	1.01483	1.01541	0.00202126
1901.48	1.01741	1.00936	1.01297	1.01325	0.00232836
1942.56	1.01652	1.00256	1.01345	1.01084	0.00423475
1973.1	1.0139	1.00185	1.01428	1.01001	0.00408162
2007.56	1.01576	1.00287	1.01393	1.01086	0.00402595
2040.57	1.01568	1.00977	1.0124	1.01262	0.00170881
2077.32	1.01478	1.00928	1.01452	1.01286	0.0017917
2117.56	1.01544	1.00882	1.01498	1.01308	0.00213429
2151	1.01474	1.00411	1.01483	1.01122	0.0035588
2184.36	1.01578	1.00339	1.01014	1.00977	0.00358251
2216.08	1.01548	1.00483	1.00944	1.00992	0.0030846
2255.61	1.01627	1.00594	1.0098	1.01067	0.00301501
2289.9	1.01772	1.00693	1.01196	1.0122	0.00311727
2327.45	1.0145	1.00511	1.01055	1.01005	0.00272214
2359.48	1.01542	1.00826	1.00913	1.01094	0.00225771
2401.65	1.01642	1.00759	1.00739	1.01047	0.00297725
2440.58	1.0195	1.007	1.00589	1.0108	0.00436494
2469.01	1.01647	1.0059	1.00749	1.00995	0.00329008
2503.2	1.01459	1.0064	1.00823	1.00974	0.00248124
2542.84	1.01427	1.00949	1.01114	1.01163	0.00140193
2572.7	1.01356	1.00971	1.00743	1.01024	0.00178759
2609.94	1.01284	1.008	1.00448	1.00844	0.00242424
2641.48	1.01199	1.00698	1.00456	1.00784	0.00218652
2674.2	1.01295	1.00998	1.00631	1.00975	0.00191828
2712.12	1.01257	1.00944	1.00829	1.0101	0.00127774
2752.8	1.01116	1.00693	1.00639	1.00816	0.00150713
2780.72	1.01326	1.00462	1.00677	1.00822	0.00259831
2830.5	1.01208	1.01039	1.00693	1.0098	0.00151486
2857.6	1.01334	1.00937	1.00804	1.01025	0.00159081
2905.05	1.01348	1.00371	1.00612	1.00777	0.00293708
2926.92	1.01666	1.00041	1.00543	1.0075	0.004805
2969.58	1.01747	1.00053	1.00472	1.00757	0.00509376
3003.56	1.01526	1.00616	1.0059	1.00911	0.00307829
3046.5	1.01508	1.00356	1.0058	1.00815	0.00352845
3069.88	1.01379	1.00647	1.00423	1.00816	0.0028853
3119.12	1.01616	1.00314	1.00127	1.00686	0.00468107
3141.42	1.01417	1.00573	1.00132	1.00707	0.00376756
3186.29	1.01321	1.00096	1.00393	1.00603	0.00368736
3211.4	1.00829	1.00275	1.00785	1.0063	0.00177979
3261.36	1.00896	1.00252	1.0089	1.0068	0.00213618
3282.98	1.01003	1.00647	1.00716	1.00789	0.00108779
3329.99	1.01192	1.00364	1.00258	1.00605	0.00295196
3349.56	1.01323	1.00139	1.00018	1.00493	0.00416211
3391.7	1.01412	1.00254	1.00034	1.00566	0.00427495
3427.98	1.01371	1.00541	1.00619	1.00844	0.00264807
3449.49	1.01373	1.00362	1.00865	1.00866	0.00291881
3491.8	1.01101	0.998288	1.00972	1.00634	0.00404198
3528.04	1.0114	0.998797	1.00711	1.00577	0.00369951
3559.8	1.00928	0.998997	1.00473	1.00433	0.00297525
3593.3	1.01176	1.0028	1.00421	1.00626	0.00278103
3630.44	1.01041	1.00057	1.00001	1.00366	0.00337652
3663.9	1.01303	1.00132	1.00208	1.00548	0.00378364
3703.9	1.01203	0.999247	1.00156	1.00428	0.0039331
3741.15	1.01214	1.00039	1.00485	1.0058	0.00342576
3783.24	1.00961	0.997922	1.00268	1.0034	0.0033933
3809.95	1.01261	0.998276	1.00254	1.00448	0.00425076
3852.16	1.01831	1.00075	1.00548	1.00818	0.00524551
3890.55	1.02027	1.00255	1.00807	1.0103	0.00523712
3926	1.02081	1.00401	1.00867	1.01116	0.0050083
3963.47	1.0163	0.999129	1.00582	1.00709	0.00499698
3994.86	1.01659	1.00281	1.00043	1.00661	0.0050364
4030.29	1.01062	1.00252	0.999693	1.00428	0.00327449
4073	1.0122	1.00514	0.999997	1.00578	0.00353797
4098	1.01014	0.99947	1.00256	1.00406	0.00317031
4142.94	1.01416	0.999498	1.00371	1.00579	0.00435753
4162.38	1.01071	0.996869	1.00307	1.00355	0.0040026
4204.2	1.01376	0.996924	1.00492	1.0052	0.00486245
4239.6	1.01476	0.997352	1.00579	1.00597	0.00502506
4276.1	1.01944	0.995592	1.00649	1.00717	0.0068925
4305.96	1.0172	0.998971	1.00704	1.00774	0.0052736
4355.88	1.01787	0.995685	1.00517	1.00624	0.00642707
4382.33	1.01756	0.998946	1.00424	1.00692	0.00553869
4428	1.0199	0.997597	1.00508	1.00752	0.00655232
4453.15	1.01906	1.00094	1.00246	1.00749	0.00580368
4500.16	1.01675	1.00006	1.00305	1.00662	0.00513967
4522.8	1.0161	1.00194	1.00127	1.00644	0.00483539
4575.9	1.01262	1.00137	1.00482	1.00627	0.00332729
4591.22	1.01606	1.00629	1.00557	1.00931	0.00338315
4635	1.01497	1.00145	1.00734	1.00792	0.00391574

## Sheet: VT 1 uM
Time [s]	Exp1	Exp2	Exp3	Average	SEM
0
35.17
70.48	0.993658	1.00494	1.00005	0.99955	0.00326773
105.54	1.00056	0.999744	0.999416	0.999906	0.000339831
141	0.999165	0.998314	0.998449	0.998642	0.000264138
176.4	1.00019	0.9955	0.999127	0.998273	0.00141975
212.1	0.998616	0.997161	0.99909	0.998289	0.000580339
246.54	1.00295	1.00083	1.00201	1.00193	0.000614677
283.2	1.00486	1.00351	1.00186	1.00341	0.000868662
381	1.00553	1.00516	1.00355	1.00475	0.000608545
416.18	1.0061	1.00239	1.00432	1.00427	0.00107107
451.38	1.00664	1.00091	1.0047	1.00409	0.00168245
486.63	1.00434	1.00176	1.0061	1.00406	0.00125956
522.16	1.00238	1.00318	1.00615	1.0039	0.00114733
557.05	1.00171	1.00521	1.00802	1.00498	0.00182498
593.1	1.00622	1.0038	1.00949	1.0065	0.00164987
627.75	1.00728	1.00763	1.01065	1.00852	0.00107156
663.32	1.00947	1.00632	1.01058	1.00879	0.00127487
698.25	1.01124	1.00908	1.01141	1.01058	0.000748795
735.7	1.01456	1.00989	1.01371	1.01272	0.00143534
769.41	1.01764	1.01325	1.01705	1.01598	0.00137495
804.36	1.01864	1.01493	1.01792	1.01716	0.00113807
840.55	1.01874	1.01603	1.01721	1.01733	0.000784928
875.06	1.02166	1.01726	1.01806	1.01899	0.00135548
911.1	1.02113	1.01817	1.01941	1.01957	0.000857789
946.12	1.0224	1.01773	1.01925	1.01979	0.00137519
981.44	1.02239	1.01769	1.01838	1.01949	0.0014652
1016.76	1.02481	1.01612	1.01843	1.01979	0.00259869
1051.51	1.02521	1.01784	1.01963	1.0209	0.00222047
1087.2	1.02574	1.01873	1.01986	1.02144	0.00217272
1123.56	1.02743	1.02045	1.01931	1.02239	0.00253779
1156.94	1.03078	1.01931	1.01947	1.02318	0.00379811
1193.59	1.03073	1.01987	1.01974	1.02345	0.00364166
1227.72	1.03115	1.02102	1.02138	1.02452	0.00331738
1265.5	1.03182	1.02098	1.02017	1.02432	0.00375568
1299.58	1.0316	1.02349	1.02082	1.0253	0.00324341
1337.34	1.03038	1.02148	1.01996	1.02394	0.00325026
1372.48	1.02714	1.02012	1.02076	1.02267	0.00224023
1405.86	1.02729	1.02028	1.02026	1.02261	0.00234249
1443.6	1.02851	1.02242	1.02026	1.02373	0.00247171
1481.5	1.03009	1.02506	1.02055	1.02524	0.00275662
1512.84	1.02946	1.02255	1.01817	1.02339	0.00328753
1553.16	1.03222	1.01949	1.01788	1.0232	0.00453676
1584.26	1.03113	1.01602	1.01764	1.0216	0.00478897
1624.9	1.03405	1.01557	1.02111	1.02357	0.00547464
1654.32	1.03143	1.01734	1.02097	1.02325	0.00422368
1695.61	1.03254	1.02116	1.02154	1.02508	0.00372976
1723.92	1.03073	1.0212	1.01918	1.02371	0.0035614
1760.04	1.0307	1.01822	1.01911	1.02267	0.00401937
1793	1.02787	1.01407	1.01813	1.02002	0.00409496
1828.3	1.02778	1.01403	1.0193	1.02037	0.00400549
1864.86	1.02839	1.01622	1.01821	1.02094	0.00377022
1901.48	1.03062	1.01295	1.01768	1.02042	0.00528188
1942.56	1.03158	1.00638	1.01758	1.01852	0.00728857
1973.1	1.02961	1.00491	1.01925	1.01792	0.00715971
2007.56	1.03028	1.00743	1.01756	1.01842	0.0066113
2040.57	1.0269	1.01402	1.01619	1.01904	0.00398009
2077.32	1.02569	1.01423	1.0141	1.01801	0.00384167
2117.56	1.02303	1.01383	1.01628	1.01772	0.00275015
2151	1.02621	1.00933	1.01644	1.01733	0.00489316
2184.36	1.0242	1.00962	1.01712	1.01698	0.0042098
2216.08	1.024	1.01095	1.01634	1.0171	0.00378758
2255.61	1.02196	1.01104	1.0164	1.01647	0.00315264
2289.9	1.02531	1.01303	1.0146	1.01765	0.00386031
2327.45	1.02438	1.01216	1.01229	1.01627	0.00405123
2359.48	1.02482	1.01401	1.01051	1.01645	0.00430685
2401.65	1.02278	1.00995	1.01004	1.01426	0.0042632
2440.58	1.02441	1.0103	1.01154	1.01542	0.00451204
2469.01	1.02394	1.00934	1.01368	1.01565	0.0043289
2503.2	1.02345	1.01193	1.01248	1.01595	0.00375365
2542.84	1.02371	1.01339	1.01192	1.01634	0.00370741
2572.7	1.02259	1.01542	1.00758	1.0152	0.00433543
2609.94	1.0212	1.01253	1.0077	1.01381	0.00395081
2641.48	1.02191	1.0105	1.00687	1.01309	0.0045328
2674.2	1.02444	1.00925	1.01005	1.01458	0.00493751
2712.12	1.02495	1.00851	1.01177	1.01508	0.0050253
2752.8	1.02156	1.00608	1.01287	1.0135	0.00448116
2780.72	1.02148	1.00429	1.01152	1.01243	0.00498087
2830.5	1.02056	1.0083	1.00959	1.01282	0.003888
2857.6	1.02134	1.00898	1.00933	1.01322	0.00406116
2905.05	1.01677	1.00774	1.00636	1.01029	0.00326349
2926.92	1.01788	1.00665	1.00697	1.0105	0.00369349
2969.58	1.02135	1.00649	1.00623	1.01136	0.00499734
3003.56	1.02339	1.01091	1.00719	1.01383	0.00489967
3046.5	1.02429	1.00849	1.00928	1.01402	0.00513993
3069.88	1.02105	1.01023	1.01006	1.01378	0.00363455
3119.12	1.02201	1.00757	1.01083	1.01347	0.00437409
3141.42	1.02224	1.00804	1.00549	1.01192	0.00521003
3186.29	1.02127	1.0044	1.0059	1.01052	0.00538961
3211.4	1.01722	1.00055	1.00934	1.00904	0.0048148
3261.36	1.01745	1.0017	1.01202	1.01039	0.00461668
3282.98	1.01979	1.00337	1.01071	1.01129	0.00474917
3329.99	1.01982	1.00792	1.0071	1.01161	0.0041122
3349.56	1.01632	1.0049	1.00452	1.00858	0.00387325
3391.7	1.01595	1.00856	1.00636	1.01029	0.00290015
3427.98	1.0173	1.00931	1.01087	1.0125	0.00244579
3449.49	1.01882	1.01018	1.0149	1.01463	0.00249698
3491.8	1.01596	1.00758	1.01322	1.01225	0.00246664
3528.04	1.01726	1.00654	1.01127	1.01169	0.0031014
3559.8	1.01598	1.00764	1.00741	1.01034	0.0028216
3593.3	1.01622	1.00769	1.00615	1.01002	0.00313099
3630.44	1.01281	1.00745	1.00113	1.00713	0.00337558
3663.9	1.0161	1.00521	1.00264	1.00798	0.00412489
3703.9	1.01538	1.00315	1.00319	1.00724	0.00406917
3741.15	1.01727	1.00215	1.00399	1.0078	0.00476399
3783.24	1.01399	0.999635	1.00709	1.00691	0.00414507
3809.95	1.01734	1.00363	1.00747	1.00948	0.00408218
3852.16	1.02178	1.00713	1.01146	1.01346	0.00434288
3890.55	1.02233	1.00868	1.01066	1.01389	0.00425828
3926	1.02116	1.00347	1.01088	1.01184	0.00512788
3963.47	1.01718	1.00086	1.00943	1.00916	0.00471125
3994.86	1.02084	1.00277	1.00814	1.01058	0.00535702
4030.29	1.01623	1.00633	1.00549	1.00935	0.00344755
4073	1.01866	1.00927	1.00525	1.01106	0.00397467
4098	1.01531	1.00572	1.00575	1.00893	0.00319363
4142.94	1.01994	1.00567	1.00927	1.01163	0.00428699
4162.38	1.01671	1.00143	1.00994	1.00936	0.00441871
4204.2	1.0185	0.999775	1.00962	1.0093	0.00540706
4239.6	1.01988	1.00072	1.01254	1.01105	0.00558224
4276.1	1.02035	1.00069	1.01321	1.01142	0.00574567
4305.96	1.02062	1.0079	1.014	1.01417	0.00367282
4355.88	1.01972	1.00413	1.01012	1.01132	0.00454123
4382.33	1.01971	1.00439	1.00952	1.01121	0.00450292
4428	1.01852	1.0049	1.00954	1.01099	0.00399789
4453.15	1.01877	1.00961	1.00956	1.01265	0.00306275
4500.16	1.01827	1.01242	1.00981	1.0135	0.00249995
4522.8	1.01856	1.01327	1.00655	1.01279	0.00347526
4575.9	1.01738	1.01185	1.00611	1.01178	0.00325308
4591.22	1.02283	1.01128	1.00726	1.01379	0.00466629
4635	1.0239	1.00645	1.01126	1.01387	0.00520542
