# Supplementary material for: Non-vesicular phosphatidylinositol transfer plays critical roles in defining organelle lipid composition
Source: EMBO J. 2024 Apr 16;43(10):6. doi: 10.1038/s44318-024-00096-3 (PMC11099152; doi:10.1038/s44318-024-00096-3)
Supplement: Supplementary file 2 — Source data Fig. 1 [file 44318_2024_96_MOESM2_ESM.zip › Figure 1/1F/1F-left panel-BRET for Rab7-PI4P.xlsx]

## Sheet: VT 10 nM
Time [s]	exp1	exp2	exp3	Average	SEM
0
35.17
70.48	0.995851	0.999049	1.00216	0.999019	0.00182061
105.54	0.998002	0.998847	1.00325	1.00003	0.00162819
141	1.00115	1.00021	1.00052	1.00063	0.000277628
176.4	1.00247	1.00199	0.998584	1.00102	0.00122459
212.1	1.00112	1.00273	0.998182	1.00068	0.00133195
246.54	1.00062	0.999578	0.998905	0.999701	0.000499117
283.2	1.00078	0.997593	0.998398	0.998923	0.000955614
381	1.00282	0.995682	0.996007	0.99817	0.00232681
416.18	1.00095	0.995141	0.997361	0.997819	0.00169387
451.38	1.00222	0.994452	0.997244	0.997971	0.00227048
486.63	1.00194	0.994593	0.996641	0.997726	0.00218961
522.16	1.00113	0.995427	0.994739	0.997098	0.0020248
557.05	1.00022	0.997521	0.992316	0.996685	0.00231919
593.1	0.998601	0.998678	0.992418	0.996566	0.00207415
627.75	0.999826	1.00082	0.99176	0.997468	0.00286838
663.32	0.998753	0.999436	0.995454	0.997881	0.00122957
698.25	1.00166	1.001	0.99624	0.999631	0.00170616
735.7	1.00163	1.00129	0.995646	0.999525	0.0019421
769.41	1.00361	1.00207	0.997894	1.00119	0.00170835
804.36	1.00364	0.999126	0.998491	1.00042	0.00162159
840.55	1.00446	0.999565	0.998818	1.00095	0.00176866
875.06	1.00338	0.999057	0.996228	0.999556	0.00207993
911.1	1.00245	1.00324	0.996239	1.00064	0.00221469
946.12	1.00228	1.00166	0.996842	1.00026	0.0017199
981.44	1.00231	1.00361	0.998701	1.00154	0.00146896
1016.76	1.00402	1.00269	0.99918	1.00196	0.00144361
1051.51	1.00402	1.00514	0.999065	1.00274	0.00186699
1087.2	1.00608	1.00482	0.996232	1.00238	0.0030947
1123.56	1.00681	1.00224	0.994819	1.00129	0.00349364
1156.94	1.00713	1.00289	0.995497	1.00184	0.00339933
1193.59	1.00629	1.00251	0.996585	1.0018	0.00282425
1227.72	1.00392	1.00451	0.995257	1.00123	0.00299092
1265.5	1.00602	1.00525	0.995646	1.0023	0.00333652
1299.58	1.00685	1.00585	0.993225	1.00197	0.00438366
1337.34	1.00695	1.00723	0.994633	1.00294	0.00415332
1372.48	1.00399	1.00663	0.99462	1.00175	0.00364416
1405.86	1.00402	1.00567	0.99618	1.00196	0.00292764
1443.6	1.00835	1.00593	0.996858	1.00371	0.00349855
1481.5	1.01063	1.00274	0.995547	1.00297	0.00435456
1512.84	1.01038	1.00466	0.997441	1.00416	0.0037428
1553.16	1.00869	1.00444	0.997216	1.00345	0.00335012
1584.26	1.00753	1.00631	0.998859	1.00424	0.00271085
1624.9	1.00668	1.00419	0.997531	1.0028	0.0027319
1654.32	1.00511	1.00359	0.995472	1.00139	0.00299135
1695.61	1.00504	1.00091	0.99371	0.999886	0.00331086
1723.92	1.00505	1.00497	0.992951	1.00099	0.00401929
1760.04	1.00689	1.00482	0.995146	1.00229	0.00361959
1793	1.00846	1.00662	0.996313	1.00379	0.00377854
1828.3	1.00863	1.00212	0.995615	1.00212	0.00375773
1864.86	1.00757	1.00251	0.993668	1.00125	0.00406257
1901.48	1.00812	1.0029	0.994481	1.00183	0.00397361
1942.56	1.00982	1.00244	0.994763	1.00234	0.00434788
1973.1	1.01122	1.00134	0.995341	1.00263	0.00463086
2007.56	1.00976	1.00295	0.99343	1.00205	0.00473505
2040.57	1.00982	1.00688	0.995489	1.00406	0.00436936
2077.32	1.00814	1.00554	0.995574	1.00309	0.00383068
2117.56	1.00953	1.00429	0.994811	1.00288	0.00430727
2151	1.00937	1.00101	0.994936	1.00177	0.00418381
2184.36	1.00932	1.00243	0.994611	1.00212	0.00425004
2216.08	1.00872	1.0048	0.995123	1.00288	0.00404163
2255.61	1.00843	1.00795	0.995059	1.00381	0.00438024
2289.9	1.00875	1.00835	0.995577	1.00423	0.00432632
2327.45	1.00842	1.00514	0.996637	1.0034	0.00351183
2359.48	1.00915	1.00365	0.995317	1.00271	0.00402177
2401.65	1.01002	1.00533	0.996265	1.00387	0.00403624
2440.58	1.00872	1.00667	0.995969	1.00379	0.00395335
2469.01	1.00803	1.00646	0.996649	1.00371	0.00356005
2503.2	1.00622	1.00377	0.993461	1.00115	0.00390857
2542.84	1.00722	1.00276	0.993847	1.00128	0.00393237
2572.7	1.00663	1.00319	0.991834	1.00055	0.00446965
2609.94	1.00863	1.00605	0.995159	1.00328	0.00412815
2641.48	1.01145	1.00698	0.993995	1.00414	0.00523497
2674.2	1.01206	1.0028	0.993761	1.00287	0.00528151
2712.12	1.0109	1.0002	0.992263	1.00112	0.00540091
2752.8	1.00871	0.998469	0.993689	1.00029	0.00443079
2780.72	1.00904	1.00147	0.994636	1.00172	0.00416054
2830.5	1.01094	1.00077	0.99374	1.00182	0.00499106
2857.6	1.00984	0.9994	0.995268	1.0015	0.00433653
2905.05	1.01127	0.996697	0.996164	1.00138	0.00494872
2926.92	1.00679	0.993972	0.997642	0.999469	0.00381175
2969.58	1.00871	0.994096	0.996268	0.999693	0.00455417
3003.56	1.00856	0.995104	0.995274	0.999645	0.00445662
3046.5	1.01104	0.997518	0.99472	1.00109	0.0050399
3069.88	1.00932	0.997412	0.994502	1.00041	0.00453331
3119.12	1.00927	0.996923	0.996709	1.00097	0.0041533
3141.42	1.01072	0.996523	0.996127	1.00112	0.00480122
3186.29	1.0118	0.996887	0.996154	1.00162	0.00509882
3211.4	1.0117	0.999259	0.997147	1.0027	0.00454162
3261.36	1.0115	0.998302	0.999051	1.00295	0.00428115
3282.98	1.01103	0.996604	0.99766	1.00176	0.00464188
3329.99	1.01251	0.992333	0.997119	1.00065	0.00608533
3349.56	1.01027	0.990085	0.995132	0.998496	0.00606551
3391.7	1.01062	0.988996	0.996041	0.998551	0.00636659
3427.98	1.00885	0.986	0.992818	0.99589	0.00677367
3449.49	1.01172	0.985634	0.991023	0.996126	0.00795133
3491.8	1.01164	0.985587	0.989929	0.99572	0.00805996
3528.04	1.00957	0.989059	0.991156	0.996595	0.00651516
3559.8	1.00551	0.990368	0.993659	0.996513	0.00459875
3593.3	1.00723	0.989511	0.991663	0.996133	0.00558093
3630.44	1.00879	0.986748	0.992256	0.995932	0.00662289
3663.9	1.01077	0.985727	0.991489	0.995995	0.00757159
3703.9	1.00659	0.987315	0.994055	0.995987	0.00564834
3741.15	1.00505	0.989748	0.993562	0.99612	0.00459845
3783.24	1.0063	0.990133	0.995908	0.997447	0.00472979
3809.95	1.00642	0.989462	0.997791	0.99789	0.00489451
3852.16	1.00643	0.988809	0.997306	0.997515	0.00508777
3890.55	1.0015	0.986506	0.994271	0.994093	0.00432964
3926	1.00465	0.984659	0.991857	0.993723	0.00584658
3963.47	1.00452	0.984344	0.989914	0.992926	0.00601647
3994.86	1.00536	0.983797	0.990656	0.99327	0.00635988
4030.29	1.00073	0.984539	0.989578	0.991615	0.00478323
4073	1.00177	0.982126	0.992356	0.992082	0.00567108
4098	1.00121	0.982342	0.993713	0.992423	0.00548591
4142.94	1.00324	0.981936	0.994894	0.993357	0.00619808
4162.38	1.00147	0.984305	0.993519	0.993097	0.0049581
4204.2	1.00268	0.985159	0.991484	0.993107	0.00512197
4239.6	1.00229	0.985767	0.990425	0.992827	0.00491777
4276.1	1.0039	0.982296	0.991764	0.992653	0.00625186
4305.96	1.00349	0.983398	0.996225	0.99437	0.00587293
4355.88	1.00001	0.982837	0.99762	0.993488	0.00536998
4382.33	0.998067	0.984811	0.997728	0.993535	0.0043632
4428	0.998335	0.981229	0.997778	0.992447	0.00561145
4453.15	0.999485	0.983683	0.998717	0.993962	0.00514432
4500.16	0.998113	0.984337	0.997634	0.993361	0.00451449
4522.8	0.995863	0.986947	0.99591	0.992907	0.0029801
4575.9	0.997689	0.984814	0.995573	0.992692	0.00398614
4591.22	1.00572	0.984273	0.996933	0.995643	0.00622557
4635	1.00934	0.983046	0.996355	0.996246	0.00758994

## Sheet: VT 100 nM
Time [s]	exp1	exp2	exp3	Average	SEM
0
35.17
70.48	0.998043	0.997783	1.00219	0.99934	0.00142886
105.54	0.998476	0.998519	1.0029	0.999965	0.0014669
141	0.999601	0.998762	1.0003	0.999556	0.000445866
176.4	1.00046	1.00029	0.998471	0.999743	0.000637622
212.1	1.0007	1.00225	0.998973	1.00064	0.000947711
246.54	1.00136	1.00163	0.998304	1.00043	0.00106569
283.2	1.00136	1.00076	0.998856	1.00033	0.000754568
381	1.00231	1.00009	0.997094	0.999829	0.00151015
416.18	1.00166	0.999107	0.999287	1.00002	0.000822523
451.38	1.00406	1.00019	0.997848	1.0007	0.00181229
486.63	1.0048	0.999008	0.994745	0.999518	0.00291438
522.16	1.00484	1.00267	0.994777	1.00076	0.00305854
557.05	1.00591	1.00408	0.994035	1.00134	0.00369202
593.1	1.00685	1.00645	0.996751	1.00335	0.00330073
627.75	1.01094	1.00894	0.99619	1.00536	0.0046201
663.32	1.01111	1.01402	1	1.00838	0.00427265
698.25	1.01349	1.01992	0.998995	1.0108	0.00618873
735.7	1.01624	1.02392	0.998145	1.01277	0.00764086
769.41	1.021	1.02452	1.00065	1.01539	0.00744103
804.36	1.02343	1.02346	1.005	1.0173	0.00614852
840.55	1.02406	1.02533	1.00734	1.01891	0.00579799
875.06	1.02253	1.02667	1.0045	1.0179	0.00680791
911.1	1.02357	1.03043	1.00567	1.01989	0.00738013
946.12	1.02542	1.0299	1.00686	1.02072	0.00705326
981.44	1.02846	1.03129	1.01065	1.02347	0.00646241
1016.76	1.03094	1.03232	1.01024	1.0245	0.00714195
1051.51	1.03081	1.03366	1.01159	1.02536	0.00692955
1087.2	1.03135	1.0338	1.00937	1.02484	0.00776955
1123.56	1.03185	1.03016	1.00967	1.0239	0.00712985
1156.94	1.03294	1.02838	1.01051	1.02394	0.00684632
1193.59	1.0332	1.02694	1.01165	1.02393	0.00640119
1227.72	1.03117	1.03038	1.01145	1.02433	0.00644376
1265.5	1.03206	1.03223	1.01202	1.02543	0.00670871
1299.58	1.03141	1.03316	1.01152	1.02537	0.00694156
1337.34	1.03209	1.033	1.01208	1.02572	0.00682906
1372.48	1.02841	1.0322	1.0125	1.02437	0.00603589
1405.86	1.02768	1.03068	1.01526	1.02454	0.00471869
1443.6	1.02943	1.02818	1.01574	1.02445	0.00436932
1481.5	1.0311	1.0257	1.01611	1.0243	0.00438394
1512.84	1.02958	1.02647	1.0143	1.02345	0.00466241
1553.16	1.02819	1.02694	1.01525	1.02346	0.00411936
1584.26	1.0288	1.02641	1.01593	1.02371	0.00395275
1624.9	1.03004	1.02333	1.016	1.02312	0.00405479
1654.32	1.03025	1.02154	1.0138	1.02186	0.00475134
1695.61	1.02812	1.01928	1.01084	1.01941	0.00499123
1723.92	1.02546	1.01855	1.01115	1.01838	0.00413219
1760.04	1.02298	1.01726	1.01225	1.0175	0.00309855
1793	1.02287	1.01864	1.01533	1.01895	0.0021836
1828.3	1.02322	1.01509	1.013	1.0171	0.00311614
1864.86	1.02384	1.013	1.01228	1.01638	0.00373952
1901.48	1.0232	1.0119	1.00822	1.01444	0.0045093
1942.56	1.02242	1.01496	1.00923	1.01553	0.00381833
1973.1	1.02182	1.01491	1.00776	1.01483	0.00405893
2007.56	1.01887	1.01401	1.00781	1.01356	0.0031997
2040.57	1.01939	1.01188	1.00646	1.01258	0.00374632
2077.32	1.01801	1.01011	1.00581	1.01131	0.00357423
2117.56	1.01908	1.00886	1.0025	1.01015	0.0048282
2151	1.01887	1.0057	1.00293	1.00917	0.0049158
2184.36	1.01557	1.00458	1.00304	1.00773	0.0039451
2216.08	1.01472	1.00345	1.00448	1.00755	0.00359631
2255.61	1.01278	1.00486	1.00346	1.00703	0.00290082
2289.9	1.01454	1.00622	1.001	1.00725	0.00394268
2327.45	1.01384	1.00413	1.0011	1.00636	0.00384234
2359.48	1.01273	1.00339	0.999803	1.00531	0.00385142
2401.65	1.01199	1.00267	1.00136	1.00534	0.00334782
2440.58	1.01212	1.00474	1.00197	1.00628	0.00302737
2469.01	1.01124	1.00648	1.00279	1.00684	0.00244511
2503.2	1.00832	1.004	0.998707	1.00368	0.00278016
2542.84	1.00797	1.0033	0.994599	1.00196	0.00391706
2572.7	1.00534	0.999657	0.991867	0.998955	0.00390588
2609.94	1.00509	1.00207	0.993872	1.00034	0.00335141
2641.48	1.0044	1.00033	0.99127	0.998664	0.00387973
2674.2	1.00549	0.99662	0.990701	0.997604	0.00429738
2712.12	1.00502	0.994187	0.988735	0.995981	0.00478571
2752.8	1.00236	0.993563	0.991776	0.995901	0.00327247
2780.72	1.00056	0.997395	0.991731	0.996561	0.00258156
2830.5	1.00186	0.995127	0.992281	0.996424	0.00284133
2857.6	1.00209	0.992994	0.991047	0.995376	0.00340271
2905.05	1.00597	0.98862	0.991419	0.995337	0.00537836
2926.92	1.00359	0.986498	0.988817	0.992967	0.00535155
2969.58	1.00635	0.98541	0.988161	0.993308	0.00657042
3003.56	1.00469	0.987178	0.983516	0.991794	0.006533
3046.5	1.00753	0.990004	0.983338	0.993624	0.00721513
3069.88	1.00422	0.990769	0.980995	0.991996	0.00673305
3119.12	1.005	0.99117	0.984043	0.993403	0.0061512
3141.42	1.00489	0.990785	0.98427	0.993315	0.00608578
3186.29	1.0059	0.990515	0.985826	0.99408	0.00606207
3211.4	1.0055	0.989336	0.986019	0.993617	0.00601648
3261.36	1.00412	0.990665	0.986017	0.993602	0.00542924
3282.98	1.00362	0.989745	0.987	0.993454	0.0051429
3329.99	1.00318	0.988308	0.986126	0.992537	0.00535744
3349.56	1.00253	0.987786	0.98712	0.992477	0.00502851
3391.7	1.00301	0.987428	0.984114	0.991519	0.00582659
3427.98	1.00281	0.987503	0.983208	0.991174	0.00594913
3449.49	1.00261	0.982826	0.978468	0.987969	0.00742948
3491.8	0.99871	0.984237	0.977524	0.986824	0.0062512
3528.04	0.999605	0.985621	0.978647	0.987958	0.00616182
3559.8	0.997333	0.988632	0.980668	0.988878	0.00481239
3593.3	1.00385	0.988429	0.98054	0.990941	0.0068463
3630.44	1.00039	0.986162	0.978112	0.98822	0.00651181
3663.9	1.00094	0.985104	0.978965	0.988336	0.00654572
3703.9	0.998065	0.987094	0.979995	0.988385	0.00525604
3741.15	0.99847	0.989829	0.980627	0.989642	0.00515175
3783.24	1.00347	0.988315	0.979776	0.99052	0.00692786
3809.95	0.999809	0.985618	0.979974	0.988467	0.00590048
3852.16	1.00287	0.985462	0.978258	0.988863	0.00730543
3890.55	0.998259	0.986791	0.978875	0.987975	0.0056269
3926	1.00334	0.984701	0.977642	0.98856	0.00766507
3963.47	1.00244	0.987769	0.976135	0.988782	0.00761067
3994.86	1.00491	0.988199	0.975306	0.989471	0.00856887
4030.29	1.00256	0.990325	0.975103	0.989328	0.00794079
4073	1.00365	0.985746	0.974948	0.988114	0.00836928
4098	1.00539	0.985597	0.975489	0.988826	0.00878154
4142.94	1.0071	0.984562	0.97769	0.989783	0.00888093
4162.38	1.00336	0.98837	0.978059	0.989931	0.00734655
4204.2	1.00008	0.989436	0.974956	0.988156	0.00727938
4239.6	0.999397	0.988647	0.970546	0.986197	0.00841806
4276.1	1.00133	0.985276	0.974037	0.986881	0.00791981
4305.96	1.00111	0.983277	0.977759	0.987381	0.00704499
4355.88	1.00069	0.988775	0.981971	0.990478	0.00547011
4382.33	1.00149	0.990091	0.979911	0.990497	0.00623257
4428	1.00404	0.989103	0.981361	0.991502	0.0066559
4453.15	0.999449	0.987797	0.979934	0.98906	0.00566886
4500.16	0.999417	0.986447	0.981028	0.988964	0.00545546
4522.8	0.997316	0.989165	0.977271	0.987917	0.00581985
4575.9	1.00147	0.988387	0.976829	0.988895	0.0071177
4591.22	1.00794	0.987896	0.97605	0.99063	0.0093076
4635	1.01234	0.987209	0.977027	0.992192	0.0104944

## Sheet: VT 1 uM
Time [s]	exp1	exp2	exp3	Average	SEM
0
35.17
70.48	0.993932	0.997995	1.00422	0.998716	0.00299213
105.54	0.997197	0.997719	1.00306	0.999325	0.00187377
141	0.999538	1.00018	1.00127	1.00033	0.000504705
176.4	1.00251	1.00045	0.99827	1.00041	0.00122434
212.1	1.00172	1.00292	0.9985	1.00104	0.00131858
246.54	1.00197	0.999477	0.996597	0.999347	0.00155106
283.2	1.00314	1.00126	0.998083	1.00083	0.00147571
381	1.00492	0.999771	0.997151	1.00061	0.00228272
416.18	1.00452	1.00107	0.998967	1.00152	0.00161831
451.38	1.00461	0.999212	0.997032	1.00028	0.00225205
486.63	1.00608	1.00079	0.995075	1.00065	0.00317863
522.16	1.01004	1.00726	0.996066	1.00446	0.0042705
557.05	1.01527	1.01482	1.00068	1.01026	0.00479145
593.1	1.02139	1.02156	1.01176	1.01824	0.00323808
627.75	1.0266	1.02752	1.01818	1.0241	0.00297335
663.32	1.02789	1.03306	1.02664	1.02919	0.00196585
698.25	1.03112	1.03689	1.02782	1.03194	0.00265016
735.7	1.03398	1.03867	1.03129	1.03465	0.00215839
769.41	1.03796	1.0396	1.03341	1.03699	0.00185275
804.36	1.03773	1.0402	1.03685	1.03826	0.00100277
840.55	1.039	1.0415	1.03974	1.04008	0.000741344
875.06	1.03713	1.04286	1.03875	1.03958	0.0017049
911.1	1.03898	1.04393	1.03961	1.04084	0.00155633
946.12	1.03856	1.04232	1.04107	1.04065	0.00110529
981.44	1.0426	1.0419	1.04404	1.04285	0.000630216
1016.76	1.04395	1.04298	1.04289	1.04327	0.000339129
1051.51	1.04268	1.0439	1.04014	1.04224	0.00110576
1087.2	1.04186	1.04297	1.03684	1.04056	0.00188596
1123.56	1.04043	1.04141	1.0362	1.03935	0.00159718
1156.94	1.04227	1.04279	1.03547	1.04018	0.0023578
1193.59	1.04097	1.04248	1.0354	1.03961	0.00215418
1227.72	1.03979	1.04269	1.03195	1.03814	0.00320762
1265.5	1.03933	1.04189	1.03234	1.03785	0.00285328
1299.58	1.039	1.04063	1.02996	1.03653	0.00331962
1337.34	1.03789	1.042	1.03096	1.03695	0.00322082
1372.48	1.03423	1.04178	1.02814	1.03472	0.00394523
1405.86	1.03257	1.04041	1.02838	1.03379	0.0035256
1443.6	1.03584	1.0359	1.02659	1.03278	0.0030955
1481.5	1.03625	1.02888	1.02565	1.03026	0.00313664
1512.84	1.03482	1.02737	1.02437	1.02885	0.00310574
1553.16	1.02992	1.02739	1.02344	1.02692	0.00188538
1584.26	1.0297	1.029	1.02449	1.02773	0.00163299
1624.9	1.0286	1.03026	1.02441	1.02776	0.00174171
1654.32	1.0282	1.02916	1.02233	1.02657	0.00213454
1695.61	1.02428	1.02747	1.02059	1.02411	0.00198897
1723.92	1.02224	1.02585	1.01795	1.02201	0.00228367
1760.04	1.02031	1.02445	1.01849	1.02108	0.00176125
1793	1.02255	1.02477	1.01639	1.02124	0.00250591
1828.3	1.02452	1.01969	1.0146	1.0196	0.00286411
1864.86	1.02569	1.01676	1.01417	1.01887	0.00348858
1901.48	1.0237	1.01495	1.01206	1.0169	0.00349795
1942.56	1.02361	1.01758	1.01099	1.01739	0.00364452
1973.1	1.02232	1.02013	1.00831	1.01692	0.0043523
2007.56	1.02161	1.01804	1.00727	1.01564	0.00430934
2040.57	1.02107	1.01793	1.00574	1.01491	0.00467424
2077.32	1.01832	1.01309	1.00633	1.01258	0.00347152
2117.56	1.01749	1.01246	1.00425	1.0114	0.00385844
2151	1.01604	1.00753	1.00628	1.00995	0.00306617
2184.36	1.01741	1.00829	1.00437	1.01002	0.00386224
2216.08	1.01546	1.00889	1.00457	1.00964	0.00316408
2255.61	1.01643	1.01204	1.00243	1.0103	0.00413533
2289.9	1.01583	1.01111	1.0001	1.00902	0.00466096
2327.45	1.01548	1.00761	0.999045	1.00738	0.00474594
2359.48	1.01281	1.00616	0.998362	1.00578	0.0041756
2401.65	1.01068	1.0071	0.998667	1.00548	0.00356074
2440.58	1.00776	1.00936	0.999718	1.00561	0.00298323
2469.01	1.00551	1.00895	1.00004	1.00483	0.00259163
2503.2	1.00304	1.0048	1.00033	1.00272	0.00130191
2542.84	1.00357	1.00282	0.998854	1.00175	0.00146342
2572.7	1.00306	0.999921	0.996015	0.999667	0.00203916
2609.94	1.00508	1.00338	0.99526	1.00124	0.00303062
2641.48	1.00579	1.00407	0.992637	1.00083	0.00412655
2674.2	1.00518	1.00288	0.992607	1.00022	0.0038656
2712.12	1.0016	1.00036	0.992283	0.99808	0.0029204
2752.8	1.00077	1.00043	0.99529	0.99883	0.00177246
2780.72	1.00052	1.00222	0.99556	0.999434	0.00199815
2830.5	1.00263	1.00165	0.993473	0.999253	0.00290326
2857.6	1.0018	0.997541	0.991654	0.996999	0.00294232
2905.05	1.004	0.996189	0.991721	0.997302	0.0035869
2926.92	1.00315	0.993866	0.990979	0.995997	0.00367094
2969.58	1.0044	0.994239	0.991748	0.996795	0.00386882
3003.56	1.00187	0.993595	0.987336	0.994267	0.0042095
3046.5	1.00162	0.993899	0.986452	0.993989	0.00437766
3069.88	1.00284	0.994348	0.984228	0.993805	0.00538002
3119.12	1.00288	0.993196	0.985829	0.993967	0.00493641
3141.42	1.00422	0.994295	0.986812	0.99511	0.00504287
3186.29	1.00357	0.995432	0.986709	0.995238	0.00486935
3211.4	1.00218	0.996426	0.987959	0.995521	0.00412962
3261.36	1.00178	0.995485	0.98773	0.994997	0.00406276
3282.98	1.00116	0.992743	0.986736	0.993545	0.00418195
3329.99	1.0045	0.993393	0.985767	0.994553	0.00543864
3349.56	1.00356	0.991934	0.983659	0.993052	0.00577295
3391.7	1.00296	0.99219	0.983536	0.992894	0.00561736
3427.98	0.99916	0.98876	0.983792	0.99057	0.00452774
3449.49	1.00104	0.987933	0.983283	0.990753	0.00531753
3491.8	0.999303	0.988942	0.983755	0.990667	0.00457042
3528.04	1.00094	0.990944	0.984478	0.99212	0.00478761
3559.8	0.9986	0.993287	0.986761	0.992883	0.00342361
3593.3	1.00288	0.99174	0.985508	0.993375	0.00508033
3630.44	1.0028	0.990363	0.983627	0.992262	0.0056144
3663.9	1.00275	0.99054	0.983465	0.992253	0.00563353
3703.9	0.999975	0.993487	0.984653	0.992705	0.00444034
3741.15	0.997867	0.997367	0.984451	0.993229	0.00439097
3783.24	0.999522	0.997502	0.985819	0.994281	0.00427116
3809.95	0.996693	0.995398	0.985102	0.992398	0.00366696
3852.16	1.00056	0.992862	0.985347	0.992922	0.00439022
3890.55	0.999336	0.992002	0.981434	0.990924	0.00519609
3926	1.00403	0.990021	0.980614	0.991557	0.00680421
3963.47	1.00154	0.991851	0.979124	0.990839	0.00649094
3994.86	1.00087	0.991476	0.981083	0.991142	0.00571349
4030.29	1.00022	0.994587	0.981342	0.992049	0.00559482
4073	1.00083	0.991486	0.981543	0.991287	0.00556969
4098	1.00321	0.991895	0.981671	0.992258	0.00621973
4142.94	1.00376	0.990462	0.983465	0.992564	0.00595354
4162.38	1.00344	0.993133	0.984452	0.993675	0.00548801
4204.2	1.00161	0.993778	0.98089	0.992091	0.00603922
4239.6	1.00015	0.99455	0.977917	0.990872	0.006676
4276.1	1.00133	0.992547	0.980346	0.991406	0.00608333
4305.96	1.00151	0.994535	0.984767	0.993604	0.00485539
4355.88	0.999245	0.996737	0.98851	0.994831	0.00324218
4382.33	0.997455	0.995167	0.986914	0.993179	0.0032012
4428	0.99773	0.99164	0.987668	0.992346	0.0029259
4453.15	0.995289	0.989524	0.9871	0.990638	0.00242861
4500.16	0.994374	0.990524	0.986288	0.990395	0.0023351
4522.8	0.993235	0.989885	0.984062	0.989061	0.0026797
4575.9	0.998169	0.989325	0.983465	0.99032	0.00427357
4591.22	1.002	0.989539	0.983315	0.991619	0.00549434
4635	1.00562	0.989493	0.982629	0.992581	0.00681498
