# Supplementary material for: Non-vesicular phosphatidylinositol transfer plays critical roles in defining organelle lipid composition
Source: EMBO J. 2024 Apr 16;43(10):6. doi: 10.1038/s44318-024-00096-3 (PMC11099152; doi:10.1038/s44318-024-00096-3)
Supplement: Supplementary file 2 — Source data Fig. 1 [file 44318_2024_96_MOESM2_ESM.zip › Figure 1/1F/1F-right panel- BRET for Rab7-PI4P.xlsx]

## Sheet: OSW1 after DMSO
Time [s]	exp1	exp2	exp3	Average	SEM
0
35.17
70.48	0.997851	0.997865	1.00004	0.998586	0.000728043
105.54	0.999506	0.996475	0.996275	0.997418	0.00104532
141	0.999386	0.998491	1.00033	0.999404	0.000532056
176.4	0.999504	0.999835	1.00078	1.00004	0.000381074
212.1	1.00094	1.00325	1.00238	1.00219	0.000671045
246.54	1.00068	1.00204	0.999858	1.00086	0.000637928
283.2	1.00213	1.00204	1.00033	1.0015	0.000585127
381	0.999817	1.00212	1.00047	1.0008	0.000686496
416.18	1.00171	1.00436	1.00431	1.00346	0.000874209
451.38	1.00129	1.00505	1.00255	1.00296	0.00110446
486.63	1.00353	1.00549	1.00463	1.00455	0.000567221
522.16	1.00466	1.00696	1.00368	1.0051	0.00097109
557.05	1.00705	1.01216	1.0078	1.00901	0.00159342
593.1	1.00999	1.01928	1.0141	1.01446	0.00268875
627.75	1.0139	1.02651	1.0193	1.0199	0.00365268
663.32	1.01781	1.03158	1.02187	1.02375	0.00408529
698.25	1.02169	1.03553	1.02329	1.02684	0.00436918
735.7	1.02488	1.03954	1.02441	1.02961	0.00496654
769.41	1.02782	1.04254	1.02689	1.03242	0.00506891
804.36	1.02969	1.0464	1.02735	1.03448	0.0059975
840.55	1.02778	1.04945	1.0312	1.03614	0.00672384
875.06	1.02857	1.05144	1.03355	1.03785	0.00694254
911.1	1.03063	1.05136	1.03527	1.03909	0.00628104
946.12	1.03554	1.05242	1.03555	1.04117	0.00562689
981.44	1.04125	1.05555	1.04037	1.04572	0.00492054
1016.76	1.0435	1.0598	1.04624	1.04985	0.00503904
1051.51	1.04511	1.06564	1.04379	1.05151	0.00707339
1087.2	1.04509	1.0701	1.04265	1.05261	0.00877046
1123.56	1.04752	1.07194	1.04199	1.05382	0.00920005
1156.94	1.04823	1.07196	1.04951	1.05657	0.00770488
1193.59	1.04777	1.07375	1.05123	1.05758	0.00814354
1227.72	1.04546	1.07479	1.05245	1.05757	0.00884678
1265.5	1.04892	1.07492	1.05206	1.05864	0.00819329
1299.58	1.05233	1.076	1.05456	1.06097	0.00754415
1337.34	1.05739	1.07893	1.05467	1.06366	0.00767169
1372.48	1.05742	1.08077	1.05872	1.06564	0.00757625
1405.86	1.05806	1.08056	1.06026	1.06629	0.00716128
1443.6	1.05745	1.08209	1.06338	1.06764	0.00742374
1481.5	1.05856	1.08367	1.06207	1.0681	0.00785039
1512.84	1.05811	1.08711	1.06365	1.06962	0.00888734
1553.16	1.06063	1.08826	1.06843	1.07244	0.00822229
1584.26	1.06083	1.09022	1.06729	1.07278	0.00891805
1624.9	1.06211	1.08948	1.06312	1.07157	0.00896081
1654.32	1.06354	1.09047	1.05661	1.07021	0.0103261
1695.61	1.06804	1.09248	1.06254	1.07435	0.0092026
1723.92	1.07166	1.09442	1.06437	1.07682	0.0090489
1760.04	1.0739	1.09514	1.06886	1.0793	0.00805316
1793	1.07434	1.09643	1.06747	1.07941	0.00873697
1828.3	1.07523	1.09679	1.06926	1.08043	0.0083617
1864.86	1.07484	1.10069	1.07269	1.08274	0.00899671
1901.48	1.07432	1.1006	1.07356	1.08283	0.00889082
1942.56	1.07422	1.1035	1.07909	1.0856	0.00905796
1973.1	1.07358	1.10162	1.0776	1.08426	0.008755
2007.56	1.07403	1.10322	1.07796	1.08507	0.00914583
2040.57	1.07534	1.10315	1.07894	1.08581	0.00873094
2077.32	1.07753	1.10523	1.08087	1.08787	0.00872874
2117.56	1.0818	1.10226	1.08087	1.08831	0.00698009
2151	1.0832	1.10236	1.08139	1.08898	0.00670709
2184.36	1.08569	1.10321	1.08153	1.09015	0.0066415
2216.08	1.08457	1.10777	1.08454	1.09229	0.00773777
2255.61	1.08767	1.10938	1.08501	1.09402	0.00771803
2289.9	1.08748	1.10787	1.08628	1.09387	0.00700535
2327.45	1.08812	1.10742	1.08342	1.09299	0.0073414
2359.48	1.08744	1.10747	1.08293	1.09261	0.00754129
2401.65	1.08776	1.11047	1.08561	1.09461	0.00795075
2440.58	1.09052	1.10992	1.08808	1.09617	0.00691135
2469.01	1.09017	1.11263	1.08757	1.09679	0.00795708
2503.2	1.09374	1.11148	1.08441	1.09654	0.00793867
2542.84	1.09191	1.1125	1.0862	1.09687	0.00798612
2572.7	1.09257	1.11359	1.08619	1.09745	0.00827552
2609.94	1.08994	1.11401	1.08918	1.09771	0.00815417
2641.48	1.09208	1.11774	1.09045	1.10009	0.00883796
2674.2	1.09317	1.11768	1.0896	1.10015	0.00882624
2712.12	1.09484	1.11704	1.08781	1.0999	0.00880944
2752.8	1.09385	1.11535	1.08577	1.09832	0.00882771
2780.72	1.09667	1.11734	1.09258	1.1022	0.00766403
2830.5	1.0972	1.12012	1.09321	1.10351	0.00838339
2857.6	1.0984	1.11957	1.0959	1.10462	0.00750816
2905.05	1.09713	1.11793	1.09262	1.10256	0.00779638
2926.92	1.09639	1.11923	1.09606	1.10389	0.00767048
2969.58	1.10071	1.12029	1.0965	1.10584	0.0073292
3003.56	1.10154	1.116	1.0987	1.10541	0.00535537
3046.5	1.10647	1.11512	1.10017	1.10725	0.00433097
3069.88	1.10628	1.1178	1.09875	1.10761	0.00553816
3119.12	1.1096	1.12104	1.09773	1.10946	0.00672983
3141.42	1.10636	1.12456	1.09606	1.10899	0.00833366
3186.29	1.11017	1.12322	1.09855	1.11065	0.00712675
3211.4	1.10757	1.12219	1.10269	1.11082	0.00585832
3261.36	1.11298	1.12159	1.1062	1.11359	0.00445471
3282.98	1.11109	1.12564	1.1083	1.11501	0.00537599
3329.99	1.11536	1.13213	1.10715	1.11821	0.00735212
3349.56	1.11311	1.12795	1.10487	1.11531	0.00675104
3391.7	1.11472	1.12665	1.10574	1.1157	0.00605615
3427.98	1.11456	1.1222	1.10691	1.11456	0.00441531
3449.49	1.11521	1.1267	1.11056	1.11749	0.0047962
3491.8	1.11487	1.12472	1.10641	1.11533	0.00529028
3528.04	1.11306	1.12939	1.10606	1.11617	0.00691395
3559.8	1.11224	1.12896	1.1029	1.1147	0.00762485
3593.3	1.11372	1.13283	1.10534	1.1173	0.00813308
3630.44	1.11384	1.12949	1.10646	1.1166	0.00678915
3663.9	1.11707	1.12594	1.10551	1.11618	0.00591416
3703.9	1.11575	1.12708	1.10909	1.1173	0.00525051
3741.15	1.11976	1.1271	1.11099	1.11928	0.00465583
3783.24	1.11963	1.12829	1.11176	1.11989	0.00477569
3809.95	1.11922	1.12524	1.10922	1.11789	0.00467401
3852.16	1.1159	1.12744	1.10871	1.11735	0.00545541
3890.55	1.11887	1.13008	1.11225	1.1204	0.00520241
3926	1.12086	1.12852	1.11358	1.12099	0.00431113
3963.47	1.12406	1.12678	1.11379	1.12154	0.0039531
3994.86	1.11878	1.12755	1.11147	1.11927	0.00465041
4030.29	1.11737	1.13116	1.11047	1.11966	0.00608222
4073	1.11644	1.13032	1.1077	1.11815	0.00658541
4098	1.11702	1.12808	1.10887	1.11799	0.00556811
4142.94	1.11917	1.1268	1.1112	1.11906	0.00450425
4162.38	1.12146	1.13168	1.11624	1.12312	0.00453648
4204.2	1.12374	1.13683	1.11743	1.126	0.00571343
4239.6	1.1221	1.14337	1.11882	1.1281	0.00769462
4276.1	1.1196	1.14142	1.11491	1.12531	0.00816672
4305.96	1.12001	1.14005	1.11266	1.12424	0.00818238
4355.88	1.11919	1.13508	1.11391	1.12273	0.00636297
4382.33	1.12319	1.1359	1.11526	1.12478	0.00601162
4428	1.12876	1.13734	1.11907	1.12839	0.00527671
4453.15	1.12987	1.13691	1.11572	1.1275	0.00623179
4500.16	1.12737	1.13404	1.11604	1.12581	0.00525271
4522.8	1.12533	1.13542	1.11421	1.12499	0.00612493
4575.9	1.12995	1.13689	1.11529	1.12738	0.00636802
4591.22	1.13223	1.13969	1.12003	1.13065	0.00573143
4635	1.13305	1.13633	1.12368	1.13102	0.00379089

## Sheet: OSW1 after VT 100nM
Time [s]	exp1	exp2	exp3	Average	SEM
0
35.17
70.48	1.00671	1.00011	0.99534	1.00072	0.00329531
105.54	1.00251	0.999347	1.00162	1.00116	0.000940993
141	1.00095	0.999773	1.00099	1.00057	0.000399804
176.4	0.996957	0.999571	1.00261	0.999711	0.00163238
212.1	0.997551	1.00005	0.99925	0.998949	0.000735668
246.54	0.99703	1.0003	0.999343	0.998889	0.000969404
283.2	0.998297	1.00086	1.00085	1	0.000851784
381	0.998265	1.0036	1.00478	1.00222	0.00200406
416.18	0.999894	1.00312	1.00743	1.00348	0.00218198
451.38	0.999108	1.00504	1.0062	1.00345	0.00219618
486.63	0.998298	1.00371	1.00313	1.00171	0.00171631
522.16	0.995283	1.00506	1.00174	1.00069	0.00286946
557.05	0.99701	1.00556	1.00394	1.00217	0.00262187
593.1	0.998875	1.00823	1.00781	1.00497	0.00304973
627.75	1.00382	1.01057	1.0104	1.00826	0.0022227
663.32	1.00643	1.01177	1.00967	1.00929	0.00155355
698.25	1.00644	1.0114	1.00611	1.00798	0.00171204
735.7	1.00516	1.01323	1.00733	1.00857	0.00241212
769.41	1.00474	1.01505	1.01032	1.01004	0.00297827
804.36	1.00495	1.01638	1.01318	1.0115	0.00340546
840.55	1.00536	1.01699	1.01089	1.01108	0.00336051
875.06	1.00579	1.0179	1.0097	1.01113	0.00356702
911.1	1.00668	1.01882	1.00801	1.01117	0.00384427
946.12	1.00749	1.0183	1.01158	1.01246	0.003152
981.44	1.00778	1.01996	1.00992	1.01255	0.00375569
1016.76	1.0101	1.02079	1.01214	1.01434	0.00327677
1051.51	1.01184	1.02323	1.00931	1.0148	0.00428085
1087.2	1.01003	1.02245	1.01401	1.01549	0.00366103
1123.56	1.00674	1.02362	1.01321	1.01452	0.0049181
1156.94	1.00711	1.02303	1.01667	1.0156	0.00462686
1193.59	1.00677	1.02386	1.01474	1.01512	0.00493527
1227.72	1.00944	1.02308	1.01755	1.01669	0.00396016
1265.5	1.00697	1.0241	1.01517	1.01541	0.00494651
1299.58	1.00808	1.02285	1.01684	1.01593	0.0042872
1337.34	1.00925	1.02272	1.01653	1.01617	0.00389077
1372.48	1.00999	1.02347	1.0176	1.01702	0.00390105
1405.86	1.01148	1.02647	1.02018	1.01938	0.00434765
1443.6	1.0078	1.02771	1.0203	1.0186	0.00581061
1481.5	1.00722	1.02664	1.01911	1.01766	0.00565175
1512.84	1.00361	1.02512	1.01692	1.01522	0.00626633
1553.16	1.00448	1.02529	1.01776	1.01584	0.00608251
1584.26	1.00684	1.0265	1.01907	1.01747	0.00573163
1624.9	1.00804	1.02398	1.01909	1.01703	0.00471572
1654.32	1.00841	1.02346	1.01956	1.01714	0.00450911
1695.61	1.00502	1.02217	1.02145	1.01621	0.0055996
1723.92	1.00644	1.0256	1.02488	1.01898	0.00627
1760.04	1.00556	1.02471	1.0275	1.01926	0.00689669
1793	1.00591	1.02472	1.02857	1.01973	0.00700115
1828.3	1.00492	1.02272	1.02133	1.01632	0.00571694
1864.86	1.00469	1.02505	1.02096	1.0169	0.00621759
1901.48	1.00634	1.02709	1.02157	1.01833	0.00620694
1942.56	1.00664	1.02701	1.02676	1.02013	0.0067487
1973.1	1.00874	1.02814	1.02381	1.02023	0.00588033
2007.56	1.00872	1.02766	1.02074	1.01904	0.00553331
2040.57	1.00811	1.03068	1.02179	1.0202	0.00656399
2077.32	1.00601	1.03096	1.02035	1.01911	0.00723144
2117.56	1.0064	1.03183	1.02428	1.02084	0.00753849
2151	1.0049	1.03151	1.02483	1.02041	0.00799193
2184.36	1.004	1.03016	1.02768	1.02061	0.00833853
2216.08	0.999628	1.02737	1.02609	1.01769	0.00904086
2255.61	1.00154	1.02511	1.02568	1.01744	0.00795218
2289.9	1.00275	1.02485	1.02793	1.01851	0.00792948
2327.45	1.00564	1.0251	1.0262	1.01898	0.00667731
2359.48	1.00747	1.02773	1.02419	1.0198	0.00624701
2401.65	1.00755	1.02724	1.0225	1.0191	0.00593289
2440.58	1.00813	1.02732	1.02203	1.01916	0.00572333
2469.01	1.00697	1.02894	1.02175	1.01922	0.00646864
2503.2	1.00679	1.02958	1.01797	1.01811	0.006579
2542.84	1.00631	1.03341	1.01925	1.01966	0.00782675
2572.7	1.00528	1.03008	1.01975	1.01837	0.00718968
2609.94	1.0062	1.03009	1.02358	1.01996	0.0071305
2641.48	1.00751	1.02793	1.02196	1.01914	0.00606047
2674.2	1.00803	1.02801	1.02059	1.01888	0.00583059
2712.12	1.00715	1.0289	1.02258	1.01954	0.00646011
2752.8	1.00844	1.02588	1.02757	1.02063	0.00611559
2780.72	1.01035	1.02768	1.02819	1.02207	0.00586246
2830.5	1.01104	1.02867	1.0263	1.022	0.00552404
2857.6	1.00668	1.03242	1.02293	1.02068	0.00751456
2905.05	1.00321	1.03114	1.02371	1.01935	0.00835015
2926.92	1.00321	1.02897	1.02549	1.01922	0.0080691
2969.58	1.00618	1.0264	1.02473	1.0191	0.00647931
3003.56	1.0072	1.02948	1.02736	1.02135	0.00710148
3046.5	1.00746	1.03275	1.02621	1.02214	0.00757932
3069.88	1.00755	1.03401	1.02863	1.02339	0.00807544
3119.12	1.00818	1.03168	1.02567	1.02184	0.00704875
3141.42	1.00833	1.02904	1.02616	1.02118	0.00647798
3186.29	1.00736	1.03084	1.02407	1.02076	0.00697936
3211.4	1.00611	1.02984	1.02445	1.02013	0.00718104
3261.36	1.00496	1.02945	1.02231	1.01891	0.00727147
3282.98	1.00333	1.02742	1.02452	1.01842	0.00759307
3329.99	1.00199	1.02575	1.02627	1.01801	0.00800898
3349.56	1.00117	1.02504	1.0273	1.01784	0.0083614
3391.7	1.00169	1.02459	1.02757	1.01795	0.00817694
3427.98	1.00247	1.02645	1.02687	1.0186	0.00806289
3449.49	1.00368	1.02752	1.02556	1.01892	0.00764053
3491.8	1.00255	1.02958	1.02303	1.01839	0.00814224
3528.04	1.00187	1.02947	1.02015	1.01716	0.00810724
3559.8	0.999911	1.02898	1.01899	1.01596	0.00852812
3593.3	1	1.02849	1.02033	1.01627	0.00847054
3630.44	0.998233	1.03135	1.02063	1.01674	0.00975639
3663.9	1.00053	1.03289	1.02291	1.01878	0.00956947
3703.9	1.00315	1.03477	1.02159	1.01984	0.00917167
3741.15	1.00567	1.03031	1.02604	1.02067	0.00760108
3783.24	1.00558	1.03098	1.02809	1.02155	0.00802953
3809.95	1.00521	1.02896	1.03289	1.02235	0.00864681
3852.16	1.0092	1.03165	1.02996	1.0236	0.00721671
3890.55	1.00926	1.03192	1.02684	1.02267	0.00686321
3926	1.01099	1.03298	1.02225	1.02207	0.00634769
3963.47	1.00914	1.03334	1.02223	1.02157	0.0069956
3994.86	1.00968	1.0354	1.02476	1.02328	0.00746226
4030.29	1.00877	1.03737	1.02591	1.02402	0.00830871
4073	1.00892	1.0374	1.02783	1.02471	0.00836847
4098	1.00819	1.0346	1.02993	1.02424	0.00813831
4142.94	1.0026	1.03238	1.03144	1.02214	0.00977393
4162.38	1.00179	1.03369	1.02789	1.02113	0.00981087
4204.2	1.00084	1.03157	1.02507	1.01916	0.00935101
4239.6	1.00755	1.03126	1.02376	1.02086	0.00699632
4276.1	1.00751	1.03035	1.02364	1.0205	0.00677899
4305.96	1.00881	1.0302	1.02397	1.02099	0.00635359
4355.88	1.00762	1.02975	1.02405	1.02047	0.00663293
4382.33	1.00439	1.0292	1.02692	1.02017	0.00791559
4428	1.00168	1.02964	1.02715	1.01949	0.00893564
4453.15	1.00006	1.03079	1.02877	1.01987	0.00992472
4500.16	1.00412	1.03325	1.03125	1.02287	0.00939326
4522.8	1.0063	1.03595	1.03163	1.02463	0.00924745
4575.9	1.0086	1.03564	1.02942	1.02455	0.0081775
4591.22	1.00674	1.03431	1.02608	1.02238	0.00817196
4635	1.00496	1.03512	1.02443	1.0215	0.00882813
