# Supplementary material for: Non-vesicular phosphatidylinositol transfer plays critical roles in defining organelle lipid composition
Source: EMBO J. 2024 Apr 16;43(10):6. doi: 10.1038/s44318-024-00096-3 (PMC11099152; doi:10.1038/s44318-024-00096-3)
Supplement: Supplementary file 2 — Source data Fig. 1 [file 44318_2024_96_MOESM2_ESM.zip › Figure 1/1G/1G-BRET for Rab5-PI3P.xlsx]

## Sheet: IN-1
Time [s]	Exp1	Exp2	Exp3	Exp4	Average	SEM
0	1.00608	0.995479	0.997199	1.00284	1.0004	0.00245995
35.17	1.00213	0.998553	0.999677	0.999016	0.999843	0.000795669
70.48	1.00217	0.999392	0.999966	0.998997	1.00013	0.000707189
105.54	0.998894	0.999994	1.0006	0.999952	0.999861	0.000355166
141	0.998782	0.99934	1.00215	1.00025	1.00013	0.000737535
176.4	0.996917	0.999116	1.0022	0.999155	0.999347	0.00108509
212.1	0.998013	1.0021	1.0021	0.996578	0.999697	0.00141718
246.54	0.998953	1.00265	0.999549	1.00004	1.0003	0.000815698
283.2	0.998069	1.00337	0.996557	1.00317	1.00029	0.00174892
381	0.993325	0.996692	0.989763	1.00273	0.995627	0.00275742
416.18	0.982949	0.988582	0.979327	0.995963	0.986705	0.00362586
451.38	0.972764	0.976768	0.968955	0.981177	0.974916	0.00262679
486.63	0.962649	0.969546	0.959238	0.970334	0.965442	0.00269373
522.16	0.957469	0.96509	0.950848	0.959617	0.958256	0.00294455
557.05	0.952362	0.963278	0.945208	0.95511	0.95399	0.00373377
593.1	0.949064	0.959675	0.941669	0.951491	0.950475	0.00371042
627.75	0.945856	0.956262	0.939819	0.95	0.947984	0.00346156
663.32	0.943415	0.953909	0.937712	0.949505	0.946135	0.00353704
698.25	0.941593	0.952691	0.933986	0.947623	0.943973	0.00402839
735.7	0.939062	0.951713	0.930944	0.946588	0.942077	0.00452988
769.41	0.938166	0.950037	0.928475	0.946332	0.940752	0.00478502
804.36	0.937868	0.948291	0.930324	0.943943	0.940107	0.00389873
840.55	0.937111	0.94698	0.929508	0.942361	0.93899	0.0037488
875.06	0.935364	0.944583	0.927119	0.938508	0.936394	0.00363566
911.1	0.933538	0.944189	0.924321	0.937613	0.934915	0.00415758
946.12	0.933758	0.942802	0.925114	0.936924	0.934649	0.00368953
981.44	0.932195	0.943611	0.924773	0.934942	0.93388	0.00389011
1016.76	0.932164	0.942628	0.924101	0.936454	0.933837	0.00389143
1051.51	0.92986	0.9419	0.924239	0.935917	0.932979	0.0038113
1087.2	0.930888	0.941441	0.925177	0.939618	0.934281	0.00380945
1123.56	0.930739	0.941661	0.922225	0.939084	0.933427	0.00440178
1156.94	0.931606	0.94188	0.918127	0.937	0.932153	0.00512449
1193.59	0.930951	0.94029	0.918087	0.934985	0.931078	0.00473388
1227.72	0.929361	0.93997	0.919854	0.935226	0.931103	0.00433196
1265.5	0.927724	0.939006	0.919892	0.936478	0.930775	0.00435908
1299.58	0.926114	0.939754	0.916826	0.9386	0.930323	0.00545698
1337.34	0.926692	0.938374	0.915824	0.93514	0.929008	0.00503746
1372.48	0.927137	0.937961	0.916203	0.932603	0.928476	0.00464949
1405.86	0.927436	0.936837	0.915799	0.928787	0.927215	0.00433433
1443.6	0.926237	0.937739	0.916446	0.930157	0.927645	0.00443101
1481.5	0.926554	0.937547	0.916708	0.932542	0.928338	0.00448064
1512.84	0.9253	0.936328	0.914893	0.931119	0.92691	0.00459557
1553.16	0.925254	0.934278	0.913123	0.927777	0.925108	0.00442421
1584.26	0.923958	0.933177	0.910061	0.927893	0.923772	0.00494519
1624.9	0.92466	0.932807	0.911009	0.929212	0.924422	0.00477175
1654.32	0.923775	0.933587	0.909509	0.929523	0.924098	0.00526323
1695.61	0.924157	0.934014	0.909819	0.925456	0.923361	0.00501576
1723.92	0.924534	0.9343	0.909697	0.926251	0.923695	0.0051287
1760.04	0.923637	0.933471	0.909865	0.927156	0.923532	0.00498946
1793	0.922298	0.933446	0.909959	0.927165	0.923217	0.0049735
1828.3	0.922675	0.933833	0.909744	0.92639	0.923161	0.00503797
1864.86	0.92291	0.935473	0.910717	0.927588	0.924172	0.00518028
1901.48	0.923316	0.93649	0.907824	0.927294	0.923731	0.00597698
1942.56	0.921137	0.935504	0.907669	0.924842	0.922288	0.0057462
1973.1	0.920724	0.933654	0.907207	0.923717	0.921325	0.00545745
2007.56	0.920258	0.931989	0.909507	0.926098	0.921963	0.00479315
2040.57	0.921604	0.931479	0.907544	0.927093	0.92193	0.00520335
2077.32	0.920916	0.932619	0.90622	0.928337	0.922023	0.00579588
2117.56	0.920948	0.929777	0.906879	0.926456	0.921015	0.00505135
2151	0.919866	0.931038	0.907555	0.929187	0.921912	0.00537376
2184.36	0.920537	0.930308	0.907112	0.925643	0.9209	0.00501047
2216.08	0.920548	0.932271	0.905355	0.924008	0.920546	0.00562906
2255.61	0.920079	0.932042	0.905329	0.918678	0.919032	0.00546388
2289.9	0.91994	0.928822	0.903458	0.916894	0.917278	0.00525598
2327.45	0.918489	0.930455	0.906664	0.917246	0.918213	0.00486702
2359.48	0.916615	0.92959	0.909866	0.919287	0.918839	0.00409516
2401.65	0.916622	0.932017	0.910464	0.921777	0.92022	0.00456182
2440.58	0.918325	0.931052	0.907814	0.921081	0.919568	0.0047773
2469.01	0.919117	0.931575	0.902712	0.921173	0.918644	0.00596971
2503.2	0.918964	0.931552	0.902034	0.921131	0.91842	0.00611431
2542.84	0.91805	0.930211	0.900014	0.925021	0.918324	0.00659219
2572.7	0.920573	0.92964	0.903391	0.923346	0.919238	0.00561247
2609.94	0.918908	0.930449	0.906508	0.922047	0.919478	0.00496242
2641.48	0.917299	0.928506	0.910225	0.920415	0.919111	0.00378837
2674.2	0.914953	0.92693	0.909391	0.922943	0.918554	0.00394062
2712.12	0.914738	0.925164	0.908186	0.924396	0.918121	0.00407363
2752.8	0.915385	0.92673	0.90396	0.923246	0.91733	0.00504909
2780.72	0.91622	0.927988	0.903898	0.921747	0.917463	0.005121
2830.5	0.916647	0.928925	0.903634	0.921356	0.917641	0.00530982
2857.6	0.918086	0.929253	0.90545	0.92176	0.918637	0.00497206
2905.05	0.91926	0.92813	0.9071	0.922528	0.919255	0.00444631
2926.92	0.919297	0.926401	0.907991	0.91864	0.918082	0.00379501
2969.58	0.9198	0.927218	0.906846	0.917957	0.917955	0.00420942
3003.56	0.91631	0.929801	0.905254	0.919616	0.917745	0.00505747
3046.5	0.916728	0.927258	0.904131	0.922481	0.917649	0.00499387
3069.88	0.913564	0.925605	0.905715	0.919232	0.916029	0.00422699
3119.12	0.91398	0.922951	0.906565	0.917294	0.915197	0.00342204
3141.42	0.91406	0.92354	0.906061	0.916475	0.915034	0.00360441
3186.29	0.915714	0.923101	0.908354	0.917423	0.916148	0.00304015
3211.4	0.914959	0.920628	0.905109	0.916762	0.914364	0.00330394
3261.36	0.915684	0.923199	0.904918	0.912855	0.914164	0.00377645
3282.98	0.914525	0.92274	0.9023	0.914318	0.913471	0.00420842
3329.99	0.916938	0.924157	0.903859	0.914526	0.91487	0.004202
3349.56	0.915158	0.923245	0.904167	0.918282	0.915213	0.00404101
3391.7	0.915165	0.923349	0.902394	0.917627	0.914634	0.00442543
3427.98	0.913267	0.923343	0.900263	0.917236	0.913527	0.00488293
3449.49	0.913084	0.922684	0.903135	0.917913	0.914204	0.00417777
3491.8	0.912465	0.924071	0.904656	0.916661	0.914463	0.00405507
3528.04	0.914219	0.925182	0.903907	0.914881	0.914547	0.00434494
3559.8	0.91397	0.924322	0.902118	0.914544	0.913739	0.00454374
3593.3	0.913759	0.92386	0.903685	0.916901	0.914551	0.00419194
3630.44	0.913097	0.921294	0.904616	0.919167	0.914544	0.00373704
3663.9	0.913611	0.922447	0.903052	0.917778	0.914222	0.00413758
3703.9	0.913427	0.924286	0.901276	0.916603	0.913898	0.00478505
3741.15	0.912968	0.926085	0.899907	0.913683	0.913161	0.00534636
3783.24	0.912076	0.925199	0.896735	0.914092	0.912025	0.00585658
3809.95	0.91273	0.921793	0.896057	0.913006	0.910896	0.00537559
3852.16	0.912206	0.923147	0.896936	0.914878	0.911792	0.00547221
3890.55	0.914043	0.922339	0.898718	0.915277	0.912594	0.00497331
3926	0.913174	0.922161	0.901542	0.919096	0.913993	0.00455027
3963.47	0.912141	0.921764	0.900918	0.918768	0.913398	0.00462021
3994.86	0.911758	0.92201	0.900596	0.918839	0.913301	0.00474618
4030.29	0.910912	0.92405	0.898039	0.916393	0.912349	0.00547805
4073	0.912301	0.92147	0.898533	0.914743	0.911762	0.00481701
4098	0.912944	0.922153	0.900249	0.916256	0.9129	0.00462733
4142.94	0.913478	0.922621	0.901402	0.916052	0.913388	0.00443475
4162.38	0.913379	0.923267	0.902713	0.917403	0.91419	0.004331
4204.2	0.909044	0.924349	0.901449	0.915896	0.912685	0.0048807
4239.6	0.910187	0.923156	0.902857	0.91713	0.913333	0.00438329
4276.1	0.909095	0.923157	0.902034	0.916267	0.912638	0.00455356
4305.96	0.913499	0.920247	0.901241	0.913786	0.912193	0.00396924
4355.88	0.912691	0.921473	0.897914	0.910707	0.910696	0.00486069
4382.33	0.914067	0.920539	0.899289	0.911981	0.911469	0.00444997
4428	0.911079	0.924712	0.897633	0.914838	0.912066	0.00560414
4453.15	0.914433	0.923798	0.897612	0.916347	0.913047	0.00552754
4500.16	0.913572	0.923802	0.896012	0.915098	0.912121	0.00582329
4522.8	0.91442	0.920126	0.89965	0.914401	0.912149	0.00437864
4575.9	0.910666	0.921903	0.899765	0.913079	0.911353	0.00455549
4591.22
4635

## Sheet: VT 10nM
Time [s]	Exp1	Exp2	Exp3	Average	SEM
0
35.17
70.48	0.999941	1.0026	0.99698	0.999839	0.00162191
105.54	0.998479	1.00007	1.00039	0.999647	0.00059137
141	0.997404	1.00022	1.00044	0.999357	0.000978571
176.4	0.998209	0.999694	1.00018	0.999361	0.000592617
212.1	1.00014	1.0006	0.99865	0.999796	0.000588068
246.54	1.00402	0.99922	1.00074	1.00133	0.00141777
283.2	1.00181	0.9976	1.00261	1.00067	0.00155401
381	1.00174	0.99573	1.0043	1.00059	0.00253922
416.18	1.00012	0.99615	1.00239	0.999553	0.00182258
451.38	1.00272	0.996665	0.998683	0.999356	0.0017798
486.63	1.00268	0.997066	0.998428	0.99939	0.00168955
522.16	1.00258	0.997557	1.00092	1.00035	0.00147784
557.05	1.00252	0.996083	1.00174	1.00011	0.00202702
593.1	1.00254	0.995895	1.00184	1.00009	0.00210775
627.75	1.00195	0.996024	0.999279	0.999086	0.00171487
663.32	1.00187	0.997267	1.00187	1.00034	0.00153417
698.25	1.00131	0.998999	0.999427	0.999914	0.000711418
735.7	1.00192	0.997449	0.998749	0.999373	0.00132835
769.41	1.00312	0.995937	0.998041	0.999033	0.00213209
804.36	1.00395	0.995317	0.999931	0.999734	0.00249517
840.55	1.00369	0.996158	1.00194	1.0006	0.00227602
875.06	1.00219	0.99856	0.999516	1.00009	0.00108605
911.1	1.00299	0.999487	0.996152	0.999544	0.00197494
946.12	1.00375	0.998965	0.99408	0.998933	0.0027926
981.44	1.0045	0.999639	0.996332	1.00016	0.00237102
1016.76	1.00395	0.997262	0.99628	0.999164	0.00241026
1051.51	1.00366	0.997194	0.9979	0.999584	0.00204687
1087.2	1.00416	0.993756	0.997875	0.998595	0.00302363
1123.56	1.00322	0.996183	0.998437	0.999278	0.00207344
1156.94	1.00298	0.994608	0.997221	0.99827	0.00247381
1193.59	1.00061	0.997617	0.997693	0.998639	0.000984096
1227.72	1.00316	0.995435	0.998679	0.999092	0.00224042
1265.5	1.00312	0.997862	0.998122	0.999702	0.00171193
1299.58	1.00379	0.995763	1.00007	0.999873	0.0023193
1337.34	1.00248	0.995481	0.999909	0.99929	0.00204329
1372.48	1.00355	0.993863	1.00047	0.999296	0.0028578
1405.86	1.00388	0.995931	0.999288	0.999699	0.00230279
1443.6	1.00103	0.996607	0.999207	0.998948	0.00128278
1481.5	1.00013	0.997807	0.999465	0.999135	0.000691592
1512.84	1.00129	0.996994	0.996349	0.99821	0.0015499
1553.16	1.00336	0.996329	0.996055	0.998581	0.0023903
1584.26	1.00345	0.995886	0.995504	0.998281	0.00258886
1624.9	1.00255	0.994937	0.995323	0.997603	0.00247548
1654.32	1.00258	0.995463	0.998123	0.998722	0.0020763
1695.61	1.00218	0.996097	0.99786	0.998713	0.00180743
1723.92	1.00316	0.996475	0.999539	0.999726	0.00193299
1760.04	1.00264	0.996465	0.99985	0.99965	0.00178427
1793	1.00319	0.994874	1.00267	1.00025	0.00268969
1828.3	1.0024	0.995075	1.00353	1.00034	0.00265065
1864.86	1.00252	0.995771	1.00071	0.999668	0.00201684
1901.48	1.00192	0.999042	0.996546	0.999171	0.00155414
1942.56	1.00176	0.998078	0.994802	0.998214	0.00201089
1973.1	1.00108	0.996896	0.994735	0.997571	0.0018636
2007.56	1.00064	0.995205	0.993595	0.99648	0.00213119
2040.57	1.00042	0.996492	0.993126	0.996679	0.00210742
2077.32	1.00012	0.99549	0.99216	0.995923	0.00230774
2117.56	1.00175	0.995516	0.995867	0.997711	0.00202179
2151	1.00105	0.995778	0.995708	0.997511	0.00176758
2184.36	1.002	0.99707	1.00013	0.999735	0.00143738
2216.08	0.999857	0.996534	0.997011	0.997801	0.00103738
2255.61	1.00485	0.996562	0.997385	0.9996	0.00263702
2289.9	1.00424	0.993736	0.995436	0.997805	0.0032557
2327.45	1.00624	0.994666	0.997917	0.999606	0.00344532
2359.48	1.00117	0.993671	0.998695	0.997846	0.0022065
2401.65	1.00256	0.994091	0.996554	0.997734	0.00251344
2440.58	1.00071	0.992907	0.995705	0.99644	0.00228152
2469.01	1.00123	0.991276	0.99715	0.996551	0.00288809
2503.2	1.00015	0.9973	0.997925	0.998458	0.000864953
2542.84	1.00375	0.995787	0.996909	0.998816	0.00248923
2572.7	1.00386	0.997849	0.996378	0.999361	0.00228746
2609.94	1.00193	0.99179	0.995605	0.996441	0.00295638
2641.48	0.999393	0.991684	0.998231	0.996436	0.00239969
2674.2	0.998155	0.991281	0.996688	0.995375	0.0020903
2712.12	0.999973	0.992823	0.997231	0.996676	0.00208268
2752.8	0.998428	0.99475	0.99573	0.996302	0.00109974
2780.72	0.998691	0.995117	0.99676	0.996856	0.00103285
2830.5	0.999524	0.993857	0.999306	0.997562	0.00185384
2857.6	1.00116	0.99444	0.997827	0.99781	0.00194063
2905.05	0.999863	0.992319	0.994281	0.995488	0.00225974
2926.92	0.999019	0.995568	0.990193	0.994927	0.00256785
2969.58	0.997382	0.993371	0.990097	0.993617	0.00210655
3003.56	0.998899	0.995424	0.994848	0.99639	0.0012652
3046.5	0.997832	0.993397	0.997261	0.996163	0.00139273
3069.88	0.997679	0.995937	0.997857	0.997157	0.000612485
3119.12	0.998912	0.995917	0.996132	0.996987	0.000964631
3141.42	0.999818	0.995388	0.996182	0.997129	0.00136386
3186.29	0.998577	0.989893	0.996087	0.994853	0.00258187
3211.4	0.996504	0.989803	0.996198	0.994169	0.00218439
3261.36	0.995636	0.991328	0.997729	0.994898	0.00188441
3282.98	0.99957	0.997199	0.998651	0.998473	0.000690147
3329.99	0.997614	0.997153	0.99992	0.998229	0.000855746
3349.56	0.997963	0.997406	0.994875	0.996748	0.000950257
3391.7	0.992659	0.994767	0.994289	0.993905	0.000638237
3427.98	0.995632	0.995744	0.993284	0.994887	0.000802006
3449.49	0.997215	0.995364	0.996777	0.996452	0.000558281
3491.8	1.00075	0.994976	0.996506	0.997411	0.00172784
3528.04	1.00174	0.992283	0.999624	0.997882	0.00286521
3559.8	0.997762	0.995093	0.999433	0.997429	0.0012637
3593.3	0.996266	0.996273	1.00133	0.997957	0.00168678
3630.44	0.996459	0.998882	0.994929	0.996757	0.00115084
3663.9	0.998746	0.996898	0.993313	0.996319	0.00159498
3703.9	0.997801	0.995951	0.991897	0.995217	0.00174355
3741.15	0.997054	0.993486	0.997775	0.996105	0.00132601
3783.24	0.995499	0.992261	0.999056	0.995606	0.0019624
3809.95	1.00102	0.993689	0.997505	0.997406	0.00211776
3852.16	1.00094	0.9949	0.993473	0.996437	0.00228819
3890.55	1.00272	0.993972	0.992585	0.996426	0.003173
3926	0.994705	0.993408	0.995641	0.994585	0.000647501
3963.47	0.989662	0.991588	0.998044	0.993098	0.00253453
3994.86	0.991401	0.994153	0.999588	0.995047	0.00240528
4030.29	0.992197	0.996006	0.99644	0.994881	0.00134787
4073	0.9974	0.9959	0.993675	0.995658	0.00108201
4098	0.995744	0.992517	0.99377	0.99401	0.000939273
4142.94	0.998325	0.990077	0.993506	0.993969	0.00239237
4162.38	0.993759	0.991345	0.996103	0.993736	0.0013735
4204.2	0.990572	0.989058	0.995835	0.991822	0.00205392
4239.6	0.990019	0.990827	0.998256	0.993034	0.00262128
4276.1	0.991951	0.988188	0.999617	0.993252	0.00336284
4305.96	0.991202	0.993743	0.996718	0.993887	0.00159405
4355.88	0.990437	0.991438	0.995972	0.992615	0.00170288
4382.33	0.990802	0.990569	0.996399	0.99259	0.00190576
4428	0.990543	0.986664	0.999294	0.992167	0.00373536
4453.15	0.990252	0.988297	0.998925	0.992491	0.00326615
4500.16	0.98488	0.989797	0.994478	0.989718	0.00277099
4522.8	0.985448	0.995215	0.993627	0.99143	0.00302576
4575.9	0.985086	0.996435	0.991646	0.991056	0.00328943
4591.22	0.989483	0.999297	0.992597	0.993792	0.00289564
4635	0.994757	0.996942	0.991896	0.994532	0.00146117

## Sheet: VT 100nM
Time [s]	Exp1	Exp2	Exp3	Average	SEM
0
35.17
70.48	0.997253	1.00166	1.00325	1.00072	0.00179304
105.54	0.996526	0.999641	1.00127	0.999146	0.00139189
141	0.996273	0.99987	1.00047	0.99887	0.0013102
176.4	0.998474	0.999392	0.998871	0.998912	0.000265841
212.1	1.00197	1.00044	0.998361	1.00026	0.00104462
246.54	1.00514	1.00015	0.998641	1.00131	0.00196244
283.2	1.00437	0.998845	0.99914	1.00079	0.00179562
381	1.0014	0.998955	1.00327	1.00121	0.00124935
416.18	0.999995	0.997657	1.00264	1.0001	0.00144071
451.38	1.00014	0.998484	1.00089	0.999835	0.000709525
486.63	1.00192	0.99764	0.999848	0.999803	0.00123612
522.16	1.00272	1.00101	0.999281	1.00101	0.00099343
557.05	1.00243	1.00046	1.00012	1.001	0.000721082
593.1	1.00326	1.00085	0.99874	1.00095	0.00130712
627.75	1.00281	0.999738	1.00037	1.00098	0.000937453
663.32	1.00246	1.00032	1.00326	1.00201	0.000879368
698.25	1.00153	1.00072	1.00118	1.00114	0.000234389
735.7	1.00233	0.999685	0.999676	1.00056	0.000883164
769.41	1.00481	0.999014	0.995462	0.999762	0.00272448
804.36	1.00522	0.999349	0.996211	1.00026	0.00264119
840.55	1.00325	0.998704	0.998938	1.0003	0.00147841
875.06	1.00214	1.00117	0.998698	1.00067	0.0010246
911.1	1.00301	1.00104	0.996164	1.00007	0.00203547
946.12	1.00447	1.00146	0.994711	1.00021	0.0028852
981.44	1.00505	1.00019	0.995353	1.0002	0.00279992
1016.76	1.00368	0.999568	0.997614	1.00029	0.00178725
1051.51	1.00171	0.999376	0.995879	0.998987	0.00169373
1087.2	1.0017	0.997992	0.999936	0.999876	0.00107076
1123.56	1.00083	0.999527	0.998814	0.999724	0.000590584
1156.94	1.0023	0.998857	0.999815	1.00033	0.0010272
1193.59	0.999414	0.999239	0.994533	0.997729	0.00159844
1227.72	0.999771	0.997458	0.992796	0.996675	0.00205111
1265.5	0.99728	0.997627	0.992418	0.995775	0.00168133
1299.58	0.997808	0.997386	0.994523	0.996572	0.00103169
1337.34	0.998435	0.99688	0.993461	0.996259	0.00146926
1372.48	0.999571	0.996828	0.99598	0.99746	0.00108373
1405.86	0.997846	0.998265	0.99795	0.99802	0.000126111
1443.6	0.995328	0.997809	0.997346	0.996828	0.000761659
1481.5	0.996333	0.997856	0.99188	0.995356	0.00179272
1512.84	0.99753	0.996396	0.987118	0.993681	0.00329816
1553.16	0.999027	0.996446	0.989405	0.994959	0.00287529
1584.26	0.998138	0.995655	0.991701	0.995165	0.00187424
1624.9	0.999938	0.994903	0.990031	0.994958	0.00286012
1654.32	0.99911	0.994938	0.991386	0.995145	0.00223202
1695.61	0.999506	0.994439	0.990301	0.994749	0.00266182
1723.92	0.998555	0.993198	0.99186	0.994538	0.00204535
1760.04	0.998393	0.993009	0.989482	0.993628	0.00259098
1793	0.996168	0.992925	0.992973	0.994022	0.0010731
1828.3	0.994778	0.993769	0.996279	0.994942	0.000729389
1864.86	0.995617	0.991769	0.997317	0.994901	0.00164097
1901.48	0.996631	0.995196	0.994048	0.995292	0.000747267
1942.56	0.997133	0.995177	0.991515	0.994609	0.00164652
1973.1	0.995874	0.995044	0.990534	0.993818	0.00165898
2007.56	0.995201	0.99087	0.987365	0.991145	0.00226625
2040.57	0.993751	0.990618	0.984235	0.989535	0.00279984
2077.32	0.99216	0.992393	0.983179	0.989244	0.00303328
2117.56	0.993095	0.99472	0.986002	0.991272	0.00267657
2151	0.993728	0.994028	0.988685	0.992147	0.00173329
2184.36	0.992747	0.993178	0.990129	0.992018	0.000952481
2216.08	0.992384	0.990021	0.985108	0.989171	0.00214297
2255.61	0.992219	0.991038	0.982499	0.988586	0.00306216
2289.9	0.99527	0.990643	0.981389	0.9891	0.00408052
2327.45	0.99625	0.990512	0.988267	0.991676	0.00237685
2359.48	0.997134	0.988629	0.988499	0.991421	0.00285688
2401.65	0.996191	0.987218	0.984746	0.989385	0.00347686
2440.58	0.995662	0.987818	0.980111	0.987864	0.00448909
2469.01	0.992304	0.988334	0.981085	0.987241	0.00328422
2503.2	0.99166	0.991944	0.98453	0.989378	0.00242525
2542.84	0.991008	0.992295	0.98186	0.988388	0.00328483
2572.7	0.991835	0.991841	0.982659	0.988778	0.00305966
2609.94	0.994546	0.988933	0.980349	0.987943	0.00412832
2641.48	0.993827	0.987228	0.984503	0.988519	0.00276769
2674.2	0.993536	0.984769	0.980497	0.986267	0.00383795
2712.12	0.989189	0.984162	0.980902	0.984751	0.00241027
2752.8	0.988128	0.984918	0.97825	0.983765	0.00290901
2780.72	0.988464	0.986512	0.978691	0.984556	0.00298617
2830.5	0.99022	0.984738	0.979919	0.984959	0.00297566
2857.6	0.990115	0.985817	0.979122	0.985018	0.00319837
2905.05	0.989092	0.986629	0.976314	0.984012	0.00391388
2926.92	0.988799	0.989905	0.973755	0.984153	0.00520887
2969.58	0.988906	0.988066	0.973485	0.983486	0.0050062
3003.56	0.990685	0.988095	0.978356	0.985712	0.00375313
3046.5	0.990877	0.985767	0.981616	0.986087	0.00267823
3069.88	0.988611	0.987371	0.981271	0.985751	0.00226851
3119.12	0.986972	0.986503	0.981249	0.984908	0.00183434
3141.42	0.983655	0.985816	0.979121	0.982864	0.00197295
3186.29	0.984272	0.980498	0.979494	0.981421	0.00145457
3211.4	0.985045	0.97976	0.977279	0.980695	0.00228996
3261.36	0.987532	0.978583	0.974638	0.980251	0.00381437
3282.98	0.989455	0.983202	0.974872	0.98251	0.00422403
3329.99	0.984419	0.983205	0.976445	0.981356	0.00248052
3349.56	0.982862	0.982502	0.976414	0.980593	0.0020917
3391.7	0.980297	0.981151	0.975891	0.979113	0.00162962
3427.98	0.982948	0.98129	0.973256	0.979165	0.00299286
3449.49	0.983846	0.981935	0.977797	0.981193	0.00178501
3491.8	0.984868	0.981014	0.976444	0.980775	0.00243459
3528.04	0.987409	0.978574	0.977022	0.981002	0.00323485
3559.8	0.98665	0.981352	0.974709	0.980904	0.00345432
3593.3	0.984447	0.982955	0.97501	0.980804	0.00292868
3630.44	0.985248	0.985968	0.974856	0.982024	0.00358976
3663.9	0.982848	0.985463	0.973055	0.980455	0.00377621
3703.9	0.982219	0.983805	0.972642	0.979555	0.00348694
3741.15	0.981054	0.980764	0.973753	0.978524	0.00238691
3783.24	0.983577	0.981228	0.973841	0.979549	0.00293344
3809.95	0.988365	0.980737	0.973798	0.980967	0.00420654
3852.16	0.985647	0.98169	0.971384	0.979574	0.00425103
3890.55	0.983275	0.978488	0.969101	0.976955	0.00416296
3926	0.977275	0.979187	0.969346	0.97527	0.00301262
3963.47	0.974456	0.979563	0.968739	0.974252	0.00312626
3994.86	0.97503	0.979726	0.971214	0.975323	0.00246157
4030.29	0.976395	0.981124	0.969408	0.975642	0.00340293
4073	0.980372	0.978289	0.971721	0.976794	0.00260698
4098	0.980595	0.977718	0.971234	0.976516	0.00276829
4142.94	0.979484	0.972697	0.970809	0.97433	0.00263399
4162.38	0.977205	0.974947	0.967381	0.973178	0.00297084
4204.2	0.975465	0.976241	0.966734	0.972813	0.00304797
4239.6	0.976132	0.975611	0.96635	0.972698	0.00317744
4276.1	0.976429	0.974176	0.969644	0.973416	0.00199524
4305.96	0.974666	0.971689	0.967387	0.971247	0.00211268
4355.88	0.975646	0.972798	0.96704	0.971828	0.00253145
4382.33	0.975106	0.972349	0.967388	0.971614	0.00225816
4428	0.976923	0.971494	0.967997	0.972138	0.00259681
4453.15	0.977592	0.97204	0.970713	0.973448	0.00210676
4500.16	0.972621	0.973717	0.966138	0.970825	0.00236506
4522.8	0.970757	0.975364	0.966439	0.970853	0.00257694
4575.9	0.966611	0.973921	0.961942	0.967491	0.00348576
4591.22	0.974285	0.974726	0.961922	0.970311	0.00419642
4635	0.978483	0.974602	0.961139	0.971408	0.00525508

## Sheet: VT 1uM
Time [s]	Exp1	Exp2	Exp3	Average	SEM
0
35.17
70.48	1.00099	1.00065	0.99569	0.999109	0.00171231
105.54	0.999739	1.00024	0.996402	0.998793	0.00120418
141	0.999499	0.999411	0.999955	0.999622	0.000168438
176.4	1.00025	0.999743	1.00179	1.00059	0.000613991
212.1	1.00047	0.999651	1.00381	1.00131	0.00127128
246.54	1.00061	1.00062	1.00217	1.00114	0.000518552
283.2	0.998441	0.999682	1.00019	0.999436	0.00051864
381	0.998304	0.999464	1.00095	0.999573	0.000766315
416.18	0.998313	0.998671	1.00032	0.999102	0.000618911
451.38	0.997691	0.998584	0.999573	0.998616	0.000543492
486.63	0.997769	0.998628	0.999719	0.998705	0.000564339
522.16	0.997208	1.00063	0.999218	0.999018	0.000992378
557.05	0.996643	1.00104	1.00022	0.9993	0.00134978
593.1	0.996328	1.00089	0.999702	0.998974	0.00136683
627.75	0.994193	0.999169	1.00102	0.998128	0.00203911
663.32	0.994424	0.998815	1.00432	0.999187	0.00286351
698.25	0.995145	0.998918	1.00244	0.998833	0.00210544
735.7	0.997052	0.999877	1.00131	0.999414	0.00125116
769.41	0.997616	0.998408	0.999742	0.998588	0.000620255
804.36	0.996914	0.998302	1.00064	0.998617	0.00108596
840.55	0.994743	0.996651	0.99908	0.996825	0.00125487
875.06	0.995542	1.0001	0.996876	0.997506	0.00135314
911.1	0.994659	1.00209	0.993244	0.996664	0.0027435
946.12	0.996044	1.00204	0.993714	0.997266	0.00247967
981.44	0.995922	1.00148	0.991833	0.996413	0.00279654
1016.76	0.995969	0.998569	0.991188	0.995242	0.00216169
1051.51	0.994365	0.999355	0.991689	0.995136	0.00224629
1087.2	0.993942	0.99587	0.995942	0.995252	0.000654953
1123.56	0.991916	0.997486	0.997842	0.995748	0.00191859
1156.94	0.992968	0.99534	0.996527	0.994945	0.00104617
1193.59	0.991682	0.996435	0.992608	0.993575	0.00145477
1227.72	0.991168	0.994896	0.992838	0.992967	0.0010779
1265.5	0.990902	0.995344	0.99258	0.992942	0.00129488
1299.58	0.990176	0.99547	0.993172	0.992939	0.00153256
1337.34	0.99299	0.995805	0.99092	0.993238	0.00141551
1372.48	0.991183	0.996442	0.992647	0.993424	0.0015671
1405.86	0.991409	0.997285	0.995583	0.994759	0.0017455
1443.6	0.988575	0.997913	0.994521	0.99367	0.00272925
1481.5	0.988297	0.997751	0.991894	0.992647	0.00275523
1512.84	0.987735	0.996266	0.987929	0.990643	0.00281203
1553.16	0.988504	0.993199	0.990938	0.990881	0.00135552
1584.26	0.988756	0.992973	0.989831	0.99052	0.00126512
1624.9	0.989317	0.991188	0.98849	0.989665	0.000797937
1654.32	0.988454	0.990807	0.986462	0.988575	0.00125567
1695.61	0.987207	0.990686	0.987847	0.98858	0.00106916
1723.92	0.987477	0.990836	0.987033	0.988449	0.00120068
1760.04	0.98758	0.992609	0.987556	0.989248	0.00168033
1793	0.989133	0.990844	0.987713	0.98923	0.000905259
1828.3	0.988107	0.99273	0.990407	0.990415	0.0013347
1864.86	0.986789	0.993398	0.987054	0.989081	0.0021601
1901.48	0.987246	0.996523	0.985238	0.989669	0.00347586
1942.56	0.985595	0.995441	0.981003	0.987347	0.00425904
1973.1	0.986254	0.99354	0.982889	0.987561	0.00314345
2007.56	0.984026	0.989999	0.980237	0.984754	0.00284141
2040.57	0.984376	0.99014	0.982681	0.985733	0.00225745
2077.32	0.982251	0.989242	0.983594	0.985029	0.0021418
2117.56	0.982126	0.992591	0.985401	0.986706	0.00309068
2151	0.980306	0.992412	0.984416	0.985711	0.00355419
2184.36	0.979727	0.993246	0.985504	0.986159	0.0039165
2216.08	0.980443	0.990125	0.984956	0.985174	0.00279718
2255.61	0.983562	0.989512	0.98529	0.986121	0.00176706
2289.9	0.985939	0.987464	0.980711	0.984705	0.00204503
2327.45	0.987425	0.987325	0.98161	0.985453	0.00192172
2359.48	0.985746	0.986189	0.979561	0.983832	0.00213917
2401.65	0.984643	0.987162	0.978447	0.983417	0.00258964
2440.58	0.982413	0.987049	0.977384	0.982282	0.00279086
2469.01	0.979561	0.986753	0.980646	0.98232	0.00223847
2503.2	0.978956	0.98836	0.981887	0.983068	0.0027782
2542.84	0.980245	0.98797	0.981527	0.983247	0.00239027
2572.7	0.980043	0.987242	0.977806	0.981697	0.0028466
2609.94	0.979223	0.985438	0.978511	0.981058	0.00219998
2641.48	0.974526	0.98385	0.976699	0.978358	0.00281645
2674.2	0.976217	0.984919	0.974228	0.978454	0.00328292
2712.12	0.975652	0.98468	0.974057	0.97813	0.00330735
2752.8	0.979089	0.986363	0.974706	0.980053	0.00339935
2780.72	0.979243	0.985621	0.978227	0.98103	0.00231421
2830.5	0.97931	0.983829	0.980281	0.98114	0.00137325
2857.6	0.978732	0.982867	0.977994	0.979864	0.0015163
2905.05	0.976146	0.980572	0.973331	0.976683	0.00210751
2926.92	0.976522	0.981982	0.969973	0.976159	0.0034714
2969.58	0.974334	0.980857	0.970058	0.975083	0.00313978
3003.56	0.974715	0.983705	0.97561	0.97801	0.0028592
3046.5	0.976137	0.981196	0.975307	0.977547	0.00184032
3069.88	0.975545	0.983863	0.974457	0.977955	0.00297068
3119.12	0.97635	0.983385	0.972289	0.977341	0.0032411
3141.42	0.973978	0.984872	0.974787	0.977879	0.00350433
3186.29	0.971357	0.979728	0.974622	0.975236	0.00243575
3211.4	0.96794	0.979589	0.975028	0.974186	0.00338907
3261.36	0.96628	0.980748	0.972449	0.973159	0.00419134
3282.98	0.970074	0.985207	0.973686	0.976322	0.00456304
3329.99	0.970441	0.985897	0.973915	0.976751	0.00468177
3349.56	0.969295	0.983418	0.973284	0.975332	0.00420358
3391.7	0.967498	0.983908	0.976279	0.975895	0.00474109
3427.98	0.969328	0.983018	0.974982	0.975776	0.00397192
3449.49	0.971388	0.984721	0.975524	0.977211	0.00394009
3491.8	0.971809	0.981056	0.972663	0.975176	0.00295042
3528.04	0.973347	0.979165	0.97338	0.975297	0.00193372
3559.8	0.971944	0.979435	0.973312	0.974897	0.00230323
3593.3	0.971052	0.980784	0.973554	0.97513	0.00291769
3630.44	0.971711	0.980084	0.970074	0.973956	0.00310006
3663.9	0.972537	0.978887	0.969547	0.973657	0.0027537
3703.9	0.973296	0.976597	0.968558	0.972817	0.00233312
3741.15	0.97239	0.978109	0.971631	0.974043	0.0020447
3783.24	0.972199	0.977767	0.969176	0.973047	0.00251594
3809.95	0.972827	0.981347	0.969881	0.974685	0.0034378
3852.16	0.972505	0.980711	0.966235	0.97315	0.00419131
3890.55	0.972796	0.98202	0.967561	0.974125	0.00422655
3926	0.968255	0.979063	0.968396	0.971905	0.00357939
3963.47	0.963075	0.978668	0.968978	0.970241	0.00454521
3994.86	0.962732	0.97651	0.968107	0.969116	0.00400913
4030.29	0.961587	0.977957	0.968059	0.969201	0.00476011
4073	0.964503	0.977701	0.968882	0.970362	0.00388106
4098	0.963014	0.976998	0.970628	0.970214	0.0040423
4142.94	0.963947	0.976579	0.967376	0.969301	0.00377132
4162.38	0.962287	0.978844	0.96562	0.968917	0.00505572
4204.2	0.963693	0.978789	0.962638	0.968373	0.0052165
4239.6	0.964544	0.977965	0.96055	0.967686	0.00526696
4276.1	0.9628	0.971735	0.963106	0.965881	0.00292868
4305.96	0.959688	0.971953	0.961297	0.964313	0.00384839
4355.88	0.958796	0.968802	0.964822	0.96414	0.00290845
4382.33	0.962018	0.971722	0.962394	0.965378	0.00317404
4428	0.962855	0.968045	0.964082	0.964994	0.00156612
4453.15	0.966174	0.969346	0.963291	0.96627	0.00174855
4500.16	0.963726	0.970118	0.960677	0.96484	0.00278179
4522.8	0.962973	0.974246	0.959459	0.965559	0.00446033
4575.9	0.957375	0.972423	0.955454	0.96175	0.00536487
4591.22	0.960599	0.970834	0.957808	0.96308	0.00395954
4635	0.95929	0.969616	0.958046	0.962317	0.00366694
