# Supplementary material for: Non-vesicular phosphatidylinositol transfer plays critical roles in defining organelle lipid composition
Source: EMBO J. 2024 Apr 16;43(10):6. doi: 10.1038/s44318-024-00096-3 (PMC11099152; doi:10.1038/s44318-024-00096-3)
Supplement: Supplementary file 3 — Source data Fig. 2 [file 44318_2024_96_MOESM3_ESM.zip]

Archive with 29 entries (18 files):
- Figure 2/.DS_Store
- Figure 2/2A/
- Figure 2/2A/2A-FAPP1PH-VT 0 min.Jpeg
- Figure 2/2A/2A-FAPP1PH-VT30 min.Jpeg
- Figure 2/2B/
- Figure 2/2B/2B-FAPP1PH with VT.xlsx
- Figure 2/2C/
- Figure 2/2C/2C-FAPP1PH with OSW1 after VT.xlsx
- Figure 2/2D/
- Figure 2/2D/2D-FAPP1PH-MI14-WT.xlsx
- Figure 2/2E/
- Figure 2/2E/2E-FAPP1PH-M14-PI4K2AKO.xlsx
- Figure 2/2F/
- Figure 2/2F/.DS_Store
- Figure 2/2F/2F-FAPP2PH-0min.jpeg
- Figure 2/2F/2F-FAPP2PH-VT30min.Jpeg
- Figure 2/2G/
- Figure 2/2G/2G-FAPP2PH with VT.xlsx
- Figure 2/2H/
- Figure 2/2H/.DS_Store
- Figure 2/2H/2H-Golph3-0min.jpeg
- Figure 2/2H/2H-Golph3-VT30min.jpeg
- Figure 2/2I/
- Figure 2/2I/2I-Golph3 with VT.xlsx
- Figure 2/2J/
- Figure 2/2J/2J-CERTPH-0min.jpeg
- Figure 2/2J/2J-CERTPH-VT30min.jpeg
- Figure 2/2K/
- Figure 2/2K/2K-CERT-PH with VT.xlsx
