# Supplementary material for: Non-vesicular phosphatidylinositol transfer plays critical roles in defining organelle lipid composition
Source: EMBO J. 2024 Apr 16;43(10):6. doi: 10.1038/s44318-024-00096-3 (PMC11099152; doi:10.1038/s44318-024-00096-3)
Supplement: Supplementary file 3 — Source data Fig. 2 [file 44318_2024_96_MOESM3_ESM.zip › Figure 2/2B/2B-FAPP1PH with VT.xlsx]

## Sheet: Sheet1
Time	exp1	exp2	exp3	exp4	Mean	STDEV	SEM
1	1	1	1	1	1	0	0
2	1.00212	0.982481	1.01097	1.04915	1.01118	0.0279714	0.0139857
3	0.999824	1.03313	1.02195	1.09829	1.0383	0.0423222	0.0211611
4	1.03586	1.03381	0.966116	1.0692	1.02625	0.0432463	0.0216232
5	1.01244	1.04834	0.910283	1.04012	1.00279	0.0635578	0.0317789
6	0.997436	0.96663	0.895626	0.94828	0.951993	0.0427019	0.0213509
7	0.97985	0.993593	0.880968	0.856442	0.927713	0.0690969	0.0345485
8	0.977391	0.983312	0.84825	0.829312	0.909566	0.0821361	0.041068
9	1.02975	0.953361	0.815531	0.802183	0.900206	0.110128	0.055064
10	1.01081	0.998336	0.801166	0.825435	0.908937	0.110991	0.0554957
11	0.976495	0.975302	0.786802	0.848686	0.896821	0.0947424	0.0473712
12	0.967058	0.99021	0.797908	0.866041	0.905304	0.0896252	0.0448126
13	1.00655	0.995476	0.809014	0.883397	0.92361	0.0945049	0.0472524
14	0.966826	0.975568	0.774113	0.88028	0.899197	0.0938263	0.0469132
15	0.996631	0.953836	0.739211	0.877163	0.89171	0.113042	0.056521
16	1.00298	0.969271	0.720135	0.889397	0.895444	0.126205	0.0631025
17	0.931044	0.973889	0.701059	0.901631	0.876906	0.120927	0.0604636
18	0.925447	0.972433	0.684019	0.917006	0.874726	0.129455	0.0647277
19	0.964719	1.00011	0.666978	0.932381	0.891046	0.151917	0.0759587
20	1.0106	0.960377	0.60701	0.980202	0.889548	0.189488	0.0947439
21	0.969108	1.04111	0.547042	1.02802	0.89632	0.234948	0.117474
22	0.958035	1.01146	0.527334	1.02746	0.881071	0.237685	0.118842
23	0.957325	1.02453	0.507627	1.02689	0.879094	0.249736	0.124868
24	0.998703	1.03329	0.528157	1.0338	0.898488	0.247433	0.123717
25	0.965462	1.03462	0.548688	1.04071	0.897369	0.234946	0.117473
26	0.998458	1.0361	0.557776	1.05588	0.912054	0.237383	0.118692
27	0.994177	1.02452	0.566864	1.07105	0.914153	0.233675	0.116837
28	0.98178	1.04753	0.586724	1.09932	0.928839	0.233093	0.116546
29	0.957728	1.05245	0.606584	1.12758	0.936085	0.230398	0.115199
30	0.997886	1.08909	0.675376	1.12636	0.97218	0.205097	0.102549
