# Supplementary material for: Non-vesicular phosphatidylinositol transfer plays critical roles in defining organelle lipid composition
Source: EMBO J. 2024 Apr 16;43(10):6. doi: 10.1038/s44318-024-00096-3 (PMC11099152; doi:10.1038/s44318-024-00096-3)
Supplement: Supplementary file 3 — Source data Fig. 2 [file 44318_2024_96_MOESM3_ESM.zip › Figure 2/2C/2C-FAPP1PH with OSW1 after VT.xlsx]

## Sheet: Sheet1
Time	exp1	exp2	Mean (n=2)	STDEV	SEM
1	1	1	1	0	0
2	1.47	1.47537	1.47268	0.0037944	0.00268345
3	1.75061	1.73741	1.74401	0.00933623	0.00660271
4	1.96737	1.99279	1.98008	0.0179745	0.0127118
5	2.14751	2.16087	2.15419	0.00944999	0.00668316
6	2.29135	2.32174	2.30654	0.021489	0.0151973
7	2.48938	2.43688	2.46313	0.0371237	0.0262544
8	2.58855	2.51419	2.55137	0.0525761	0.0371826
9	2.65204	2.59133	2.62168	0.0429296	0.0303604
10	2.74414	2.68433	2.71423	0.0422942	0.029911
11	2.84294	2.71017	2.77655	0.0938851	0.0663968
12	2.91356	2.71462	2.81409	0.140669	0.0994828
13	2.87831	2.77324	2.82578	0.0743005	0.0525463
14	2.85874	2.76904	2.81389	0.0634225	0.0448533
15	2.85426	2.7727	2.81348	0.0576759	0.0407892
16	2.90074	2.78903	2.84489	0.0789902	0.0558629
17	2.85021	2.82309	2.83665	0.0191756	0.0135613
18	2.79768	2.78137	2.78953	0.011532	0.00815561
19	2.81552	2.76385	2.78969	0.0365417	0.0258428
20	2.8155	2.80265	2.80908	0.0090875	0.0064268
21	2.82756	2.76873	2.79815	0.0415977	0.0294185
22	2.78463	2.76808	2.77636	0.0117069	0.0082793
23	2.76499	2.79192	2.77845	0.0190419	0.0134667
24	2.79864	2.76808	2.78336	0.0216098	0.0152828
25	2.8683	2.77187	2.82009	0.0681863	0.0482223
26	2.82267	2.7542	2.78843	0.0484156	0.0342401
27	2.81969	2.75643	2.78806	0.0447295	0.0316333
28	2.80432	2.74285	2.77359	0.0434724	0.0307443
29	2.7447	2.75125	2.74797	0.00463285	0.00327641
30	2.74392	2.73567	2.73979	0.00583495	0.00412655
