# Supplementary material for: Non-vesicular phosphatidylinositol transfer plays critical roles in defining organelle lipid composition
Source: EMBO J. 2024 Apr 16;43(10):6. doi: 10.1038/s44318-024-00096-3 (PMC11099152; doi:10.1038/s44318-024-00096-3)
Supplement: Supplementary file 3 — Source data Fig. 2 [file 44318_2024_96_MOESM3_ESM.zip › Figure 2/2D/2D-FAPP1PH-MI14-WT.xlsx]

## Sheet: average
Time	exp1	exp2	exp3	exp4	exp5	exp6	exp7	WT (n=7)	STDEV	SEM
1	1	1	1	1	1	1	1	1	0	0
2	0.742866	0.94516	0.971373	0.994218	0.927053	0.942159	0.983957	0.929541	0.0857816	0.0324194
3	0.460177	0.69284	0.580642	0.58565	0.475765	0.482666	0.537548	0.545041	0.08237	0.03113
4	0.437601	0.545886	0.412271	0.422401	0.364771	0.360533	0.3879	0.418766	0.0630198	0.023817
5	0.443896	0.522847	0.395655	0.342456	0.356159	0.297522	0.410135	0.395524	0.0738632	0.027915
6	0.455196	0.521137	0.367701	0.372193	0.350548	0.358938	0.47839	0.414872	0.0686363	0.0259397
7	0.49111	0.508496	0.371281	0.329486	0.333675	0.426193	0.546	0.429463	0.0877438	0.0331609
8	0.516122	0.53195	0.362891	0.294383	0.291331	0.315126	0.4067	0.388358	0.101272	0.0382735
9	0.526781	0.542011	0.361633	0.296428	0.314606	0.286446	0.341316	0.381317	0.107724	0.040712
10	0.526695	0.534935	0.345873	0.301525	0.31868	0.306386	0.351027	0.383589	0.102287	0.0386571
11	0.544374	0.537132	0.335367	0.368013	0.332881	0.397163	0.374139	0.412724	0.0902756	0.0341177
12	0.525889	0.52548	0.341953	0.299788	0.310469	0.32848	0.471386	0.400492	0.102657	0.0387969
13	0.494406	0.496402	0.364101	0.288967	0.312895	0.259805	0.362397	0.368425	0.0944281	0.0356871
14	0.492174	0.482878	0.392123	0.275786	0.298691	0.259996	0.300666	0.357473	0.0982584	0.0371347
15	0.477895	0.509161	0.355271	0.304803	0.296008	0.307318	0.267256	0.359673	0.095471	0.0360812
16	0.473217	0.536972	0.311626	0.344282	0.315335	0.329358	0.295759	0.372364	0.0937328	0.0354243
17	0.481101	0.539377	0.302953	0.361482	0.316596	0.297074	0.363053	0.380234	0.0940611	0.0355484
18	0.554859	0.52342	0.326726	0.358241	0.343558	0.280756	0.311101	0.385523	0.108142	0.0408698
19	0.656297	0.498954	0.34263	0.282947	0.314094	0.244658	0.260327	0.371415	0.151533	0.0572686
20	0.638925	0.506562	0.361694	0.299626	0.283639	0.272164	0.258704	0.374473	0.144492	0.0546079
21	0.628661	0.473883	0.326117	0.29355	0.285607	0.331828	0.276644	0.373756	0.130807	0.0494359
22	0.574423	0.534132	0.348143	0.305915	0.316966	0.288639	0.302707	0.381561	0.119957	0.0453351
23	0.590567	0.52545	0.35167	0.353919	0.311588	0.289866	0.295892	0.388422	0.119971	0.0453406
24	0.56468	0.527434	0.332322	0.324299	0.295304	0.272491	0.281867	0.3712	0.121819	0.0460388
25	0.559979	0.548159	0.334762	0.315237	0.311178	0.285765	0.29287	0.378278	0.121174	0.045795
26	0.597776	0.532075	0.346665	0.309319	0.307914	0.29735	0.281768	0.381838	0.128006	0.0483773
27	0.596655	0.526661	0.347111	0.311194	0.275655	0.281425	0.306788	0.377927	0.129228	0.0488392
28	0.623158	0.537694	0.352906	0.372537	0.281548	0.297479	0.298065	0.39477	0.133212	0.0503446
29	0.63439	0.518384	0.341866	0.36174	0.287535	0.25936	0.268786	0.381723	0.14207	0.0536924
30	0.649339	0.524715	0.351425	0.368811	0.299749	0.261235	0.264739	0.388573	0.145913	0.0551447

## Sheet: individual
Time	cell1	cell2	cell3	cell4	cell5
0	1	1	1	1	1
0.5	0.994238	1.01225	0.973313	1.0626	0.933518
1	0.87251	1.03327	0.918066	1.10693	0.974573
1.5	0.526063	0.843992	0.64614	0.899943	0.755378
2	0.362823	0.545264	0.405486	0.731587	0.588312
2.5	0.327195	0.226552	0.268259	0.605848	0.561174
3	0.323244	0.141064	0.185435	0.565961	0.635804
3.5	0.296858	0.163975	0.165567	0.507855	0.702276
4	0.305878	0.179942	0.198982	0.526501	0.775686
4.5	0.259952	0.280158	0.315636	0.532316	0.827637
5	0.256002	0.289653	0.466855	0.5378	0.767036
5.5	0.277628	0.40466	0.639831	0.523936	0.719909
6	0.284312	0.597209	0.666017	0.540773	0.69083
6.5	0.240337	0.76839	0.557859	0.54799	0.657326
7	0.312071	0.217119	0.337232	0.561032	0.611567
7.5	0.270754	0.143964	0.197222	0.548202	0.590243
8	0.265326	0.170017	0.176737	0.538629	0.537825
8.5	0.27476	0.134378	0.128493	0.606905	0.550079
9	0.271276	0.118618	0.108698	0.620337	0.595285
9.5	0.180906	0.183061	0.141638	0.617719	0.623514
10	0.177549	0.183819	0.232537	0.551839	0.663802
10.5	0.197846	0.357971	0.412703	0.497576	0.756989
11	0.231476	0.439062	0.546377	0.453545	0.765955
11.5	0.242923	0.55201	0.493837	0.434178	0.766749
12	0.297986	0.262708	0.276066	0.393406	0.71149
12.5	0.327956	0.143467	0.149151	0.390025	0.660734
13	0.214313	0.175841	0.112349	0.442737	0.599112
13.5	0.176999	0.138553	0.0863894	0.448183	0.550219
14	0.141572	0.142116	0.0598748	0.433372	0.514545
14.5	0.132786	0.326075	0.0670516	0.506863	0.504948
15	0.131906	0.15111	0.108971	0.511607	0.573335
15.5	0.162242	0.180792	0.181146	0.459112	0.637754
16	0.183234	0.295615	0.28906	0.431388	0.655139
16.5	0.217187	0.339117	0.362138	0.411332	0.640177
17	0.188375	0.0759498	0.361801	0.4343	0.564675
17.5	0.14955	0.0900732	0.31603	0.438294	0.498898
18	0.162785	0.0881701	0.217158	0.436085	0.455117
18.5	0.17622	0.0634762	0.214376	0.411937	0.456975
19	0.166306	0.107259	0.171071	0.387513	0.448373
19.5	0.14955	0.216587	0.0990568	0.410667	0.495793
20	0.166376	0.175902	0.0889125	0.434377	0.530104
20.5	0.146832	0.101466	0.114206	0.448646	0.580775
21	0.15943	0.143554	0.148722	0.450658	0.618342
21.5	0.154077	0.191813	0.151162	0.407928	0.629235
22	0.165056	0.186696	0.172502	0.421608	0.567355
22.5	0.164588	0.104912	0.240496	0.414553	0.504061
23	0.177157	0.0598464	0.319664	0.44039	0.469874
23.5	0.190666	0.100147	0.387418	0.432607	0.420693
24	0.159344	0.161488	0.340464	0.432449	0.445863
24.5	0.152275	0.138602	0.203023	0.418977	0.465838
25	0.146717	0.171487	0.208113	0.385814	0.514725
25.5	0.163431	0.165366	0.16802	0.397809	0.543632
26	0.206654	0.151101	0.107507	0.422362	0.602578
	0.217077	0.0845663	0.104066	0.438801	0.579371
	0.206628	0.0988368	0.115673	0.485403	0.564913
	0.183809	0.10536	0.146697	0.495458	0.514797
	0.19561	0.10082	0.15717	0.464694	0.473272
	0.197401	0.109519	0.182713	0.374499	0.463525
	0.178126	0.139751	0.2231	0.353762	0.441967
	0.167391	0.0971817	0.305504	0.334894	0.453101
