# Supplementary material for: Non-vesicular phosphatidylinositol transfer plays critical roles in defining organelle lipid composition
Source: EMBO J. 2024 Apr 16;43(10):6. doi: 10.1038/s44318-024-00096-3 (PMC11099152; doi:10.1038/s44318-024-00096-3)
Supplement: Supplementary file 3 — Source data Fig. 2 [file 44318_2024_96_MOESM3_ESM.zip › Figure 2/2E/2E-FAPP1PH-M14-PI4K2AKO.xlsx]

## Sheet: average
Time	exp1	exp2	exp3	exp4	exp5	exp6	exp7	Iia-ko (n=7)	STDEV	SEM
1	1	1	1	1	1	1	1	1	0	0
2	0.919539	0.86176	0.947141	0.963496	0.998168	0.990035	0.842377	0.931788	0.0606747	0.0229307
3	0.289024	0.423184	0.382901	0.48497	0.653136	0.567625	0.348862	0.449957	0.127597	0.0482226
4	0.191138	0.266978	0.261774	0.340191	0.529778	0.392553	0.293946	0.325194	0.110284	0.0416795
5	0.207237	0.284948	0.227057	0.29535	0.485427	0.328482	0.266317	0.29926	0.0917413	0.0346717
6	0.187811	0.276388	0.215463	0.288701	0.459493	0.349609	0.261752	0.291317	0.0906019	0.0342411
7	0.183432	0.289671	0.174933	0.254198	0.467338	0.383175	0.304372	0.293874	0.104969	0.0396709
8	0.203516	0.250973	0.167721	0.244676	0.459603	0.364787	0.330516	0.288827	0.101652	0.0384173
9	0.156229	0.225909	0.171072	0.273921	0.461877	0.354764	0.298727	0.2775	0.107334	0.0405646
10	0.148376	0.231286	0.152994	0.30568	0.472581	0.324661	0.267806	0.271912	0.111998	0.0423271
11	0.167635	0.222864	0.165249	0.304065	0.507271	0.340977	0.246216	0.279183	0.119822	0.0452844
12	0.136379	0.238367	0.178469	0.281778	0.471991	0.383932	0.27361	0.280647	0.115739	0.043741
13	0.135943	0.240454	0.172984	0.322979	0.45679	0.381962	0.271502	0.283231	0.11348	0.0428873
14	0.111941	0.249734	0.18901	0.347508	0.498722	0.347636	0.29169	0.290892	0.124978	0.0472327
15	0.116638	0.242987	0.150582	0.319856	0.515778	0.337224	0.267503	0.278653	0.132542	0.0500913
16	0.110766	0.230507	0.127976	0.30481	0.469076	0.342309	0.248529	0.261996	0.124613	0.0470948
17	0.127268	0.241469	0.143203	0.262097	0.443031	0.37577	0.249182	0.263146	0.114424	0.0432443
18	0.103222	0.274867	0.186895	0.275362	0.456721	0.365649	0.240386	0.271872	0.11521	0.0435411
19	0.131761	0.291924	0.15703	0.298257	0.474522	0.35206	0.25389	0.279921	0.116394	0.0439887
20	0.0873931	0.239201	0.1614	0.338295	0.520878	0.337426	0.276536	0.280161	0.139975	0.0529006
21	0.0928796	0.253602	0.136117	0.390566	0.478028	0.31709	0.260941	0.275603	0.135066	0.0510453
22	0.095658	0.262776	0.135034	0.40039	0.441961	0.332032	0.238351	0.272315	0.12913	0.048802
23	0.101772	0.272163	0.144032	0.37694	0.470412	0.390146	0.245211	0.285811	0.13483	0.050956
24	0.0996454	0.263368	0.161569	0.38291	0.504125	0.398153	0.23871	0.29264	0.142711	0.0539348
25	0.0880186	0.286352	0.170498	0.355528	0.479599	0.389603	0.249178	0.288397	0.13348	0.050446
26	0.0771261	0.287623	0.172214	0.327528	0.431989	0.34578	0.245056	0.269617	0.117606	0.0444466
27	0.0917409	0.275765	0.150972	0.33322	0.427325	0.30744	0.252549	0.262716	0.112591	0.0425513
28		0.256641	0.155441	0.346701	0.457047	0.328578	0.225943	0.295059	0.105619	0.0399164
29		0.239091	0.144051	0.380913	0.529975	0.355179	0.207529	0.309456	0.140374	0.0530515
30		0.283928	0.167386	0.371741	0.490747	0.37153	0.238367	0.320616	0.114665	0.0433354

## Sheet: individual
Time	cell1	cell2	cell3	cell4	cell5
0	1	1	1	1	1
0.5	1.04018	0.96836	1.02803	0.909571	1.0017
1	1.18205	0.907127	0.882143	0.860507	1.06268
1.5	0.943154	0.57988	0.474835	0.519654	0.538113
2	0.681719	0.41066	0.381421	0.394205	0.279318
2.5	0.572768	0.305543	0.333092	0.348234	0.161336
3	0.405786	0.203421	0.334351	0.271205	0.0989332
3.5	0.283013	0.176423	0.311225	0.267588	0.0965654
4	0.284294	0.165232	0.370877	0.209281	0.0700173
4.5	0.370839	0.165227	0.326829	0.202563	0.0949786
5	0.563341	0.18137	0.322266	0.173204	0.101154
5.5	0.452932	0.16945	0.317361	0.189258	0.11209
6	0.251424	0.13183	0.350653	0.19397	0.0766668
6.5	0.186675	0.0818186	0.377415	0.19543	0.041058
7	0.161922	0.0581714	0.433043	0.200127	0.0518516
7.5	0.239227	0.0820767	0.414481	0.206457	0.0438226
8	0.444338	0.0796335	0.392986	0.234434	0.0775484
8.5	0.458963	0.130707	0.432235	0.228147	0.109523
9	0.482992	0.183456	0.439611	0.255949	0.106696
9.5	0.284661	0.233679	0.420567	0.237684	0.0736466
10	0.157621	0.187131	0.378408	0.23814	0.0978051
10.5	0.192794	0.147306	0.404322	0.23824	0.111765
11	0.141011	0.107622	0.408475	0.245711	0.0469165
11.5	0.208664	0.0762986	0.379922	0.271499	0.0525789
12	0.315147	0.0603671	0.42127	0.286317	0.0673299
12.5	0.282266	0.0908161	0.430868	0.359395	0.0530188
13	0.318784	0.119337	0.394881	0.345387	0.0635856
13.5	0.196527	0.121898	0.389928	0.360747	0.136759
14	0.217273	0.126474	0.396293	0.388487	0.107985
14.5	0.301526	0.147459	0.346657	0.432974	0.0703809
15	0.288767	0.218624	0.326436	0.407103	0.062724
15.5	0.219582	0.181669	0.341546	0.436902	0.0368423
16	0.210987	0.119984	0.297155	0.419542	0.0254422
16.5	0.267158	0.115839	0.267678	0.362903	0.0256211
17	0.212927	0.107445	0.26901	0.295184	0.0564542
17.5	0.182038	0.107494	0.267568	0.223067	0.0807744
18	0.144797	0.0801015	0.248776	0.21912	0.0861852
18.5	0.228047	0.148184	0.224781	0.219116	0.0804117
19	0.236362	0.119049	0.20382	0.214577	0.094744
19.5	0.262726	0.12907	0.208464	0.210573	0.0825801
20	0.298278	0.191988	0.266053	0.243106	0.0490111
20.5	0.299952	0.198488	0.291266	0.222539	0.0429735
21	0.331431	0.18688	0.351992	0.28614	0.0589865
21.5	0.307542	0.134805	0.380605	0.301191	0.0420511
22	0.253638	0.133599	0.358648	0.366581	0.0553575
22.5	0.240078	0.107716	0.356379	0.405281	0.0587676
23	0.309013	0.123526	0.28457	0.447913	0.0629342
23.5	0.25445	0.135467	0.286434	0.348983	0.0665661
24	0.25426	0.130393	0.272086	0.333925	0.108513
24.5	0.264328	0.133253	0.309534	0.285304	0.0816239
25	0.257205	0.125334	0.304452	0.25093	0.0863533
25.5	0.306291	0.12966	0.325244	0.221319	0.0538401
26	0.375559	0.158751	0.373882	0.218148	0.0888726
