# Supplementary material for: Non-vesicular phosphatidylinositol transfer plays critical roles in defining organelle lipid composition
Source: EMBO J. 2024 Apr 16;43(10):6. doi: 10.1038/s44318-024-00096-3 (PMC11099152; doi:10.1038/s44318-024-00096-3)
Supplement: Supplementary file 3 — Source data Fig. 2 [file 44318_2024_96_MOESM3_ESM.zip › Figure 2/2G/2G-FAPP2PH with VT.xlsx]

## Sheet: Sheet1
	exp1	exp2	exp3	Mean	STDEV	SEM
1	1	1	1	1	0	0
2	1.06355	0.955832	0.973131	0.997503	0.0578447	0.0333977
3	1.12709	1.05441	0.925254	1.03558	0.102226	0.0590221
4	1.04586	1.13483	1.15354	1.11141	0.0575317	0.0332169
5	0.964638	1.16793	1.196	1.10952	0.126257	0.0728965
6	0.993515	1.12198	1.0931	1.06953	0.0673974	0.038913
7	1.02239	1.26138	1.23781	1.17386	0.131705	0.0760423
8	1.07166	1.2209	1.23722	1.17659	0.0912412	0.0526797
9	1.12092	1.19628	1.23962	1.18561	0.0600649	0.0346795
10	1.00512	1.22556	1.26916	1.16661	0.141547	0.0817245
11	0.889316	1.22803	1.25796	1.1251	0.204745	0.118213
12	0.898367	1.2987	1.32925	1.17544	0.240439	0.138822
13	0.907419	1.28532	1.32608	1.17294	0.230849	0.133285
14	0.937968	1.36873	1.43214	1.24628	0.268881	0.155243
15	0.968517	1.37411	1.41043	1.25102	0.245326	0.141643
16	0.997553	1.34068	1.49181	1.27668	0.253266	0.146228
17	1.02659	1.40008	1.45066	1.29244	0.23162	0.13373
18	1.06244	1.37649	1.43798	1.2923	0.20143	0.116299
19	1.09828	1.38788	1.509	1.33172	0.211038	0.121846
20	1.06569	1.44079	1.64065	1.38237	0.291895	0.168531
21	1.0331	1.42305	1.66608	1.37408	0.319323	0.184366
22	1.05039	1.45529	1.72014	1.4086	0.337308	0.19475
23	1.06768	1.48565	1.67938	1.4109	0.312627	0.180501
24	1.13754	1.50506	1.72434	1.45565	0.296502	0.17119
25	1.20741	1.5222	1.55409	1.4279	0.191612	0.11063
26	1.16829	1.50254	1.62251	1.43112	0.235381	0.135902
27	1.12918	1.55135	1.70248	1.461	0.297138	0.171558
28	1.17509	1.57413	1.63943	1.46288	0.251367	0.145131
29	1.221	1.57708	1.75451	1.51753	0.271694	0.156867
30	1.16149	1.53841	1.86086	1.52025	0.350037	0.2021
