# Supplementary material for: Non-vesicular phosphatidylinositol transfer plays critical roles in defining organelle lipid composition
Source: EMBO J. 2024 Apr 16;43(10):6. doi: 10.1038/s44318-024-00096-3 (PMC11099152; doi:10.1038/s44318-024-00096-3)
Supplement: Supplementary file 3 — Source data Fig. 2 [file 44318_2024_96_MOESM3_ESM.zip › Figure 2/2I/2I-Golph3 with VT.xlsx]

## Sheet: Sheet1
Time	exp1	exp2	exp3	Mean	STDEV	SEM
1	1	1	1	1	0	0
2	1.01049	1.02194	0.98184	1.00476	0.0206555	0.0119258
3	1.01879	1.05765	1.0527	1.04305	0.0211559	0.0122147
4	1.03238	1.16155	1.06167	1.0852	0.0677259	0.0391027
5	1.11922	1.13456	1.11891	1.12423	0.00895105	0.00516804
6	1.12812	1.18267	1.14319	1.15133	0.028173	0.0162661
7	1.13236	1.19485	1.12742	1.15154	0.0375883	0.0217023
8	1.19558	1.18643	1.17204	1.18469	0.0118657	0.00685088
9	1.22665	1.21661	1.17741	1.20689	0.0260192	0.0150226
10	1.23864	1.24997	1.22615	1.23826	0.0119147	0.00687916
11	1.28707	1.25503	1.23906	1.26039	0.0244486	0.0141158
12	1.29529	1.27118	1.24166	1.26937	0.0268615	0.015509
13	1.32346	1.29164	1.29948	1.30486	0.0165777	0.00957144
14	1.34113	1.29418	1.3636	1.33297	0.0354216	0.0204513
15	1.35556	1.31497	1.41924	1.36325	0.0525606	0.0303468
16	1.36976	1.29852	1.42637	1.36489	0.0640656	0.0369894
17	1.41434	1.31105	1.39404	1.37314	0.0547266	0.0315973
18	1.41636	1.30606	1.45453	1.39232	0.0771012	0.0445157
19	1.44756	1.35714	1.42725	1.41065	0.0474394	0.0273899
20	1.47594	1.39278	1.46605	1.44492	0.0454244	0.0262266
21	1.46131	1.40099	1.46838	1.44356	0.0370342	0.0213823
22	1.48682	1.41938	1.4503	1.45217	0.0337558	0.0194895
23	1.52988	1.436	1.52162	1.49583	0.0519842	0.030014
24	1.55796	1.42666	1.50059	1.49507	0.0658236	0.0380044
25	1.56266	1.4387	1.52701	1.50946	0.0638183	0.0368466
26	1.60238	1.46665	1.55183	1.54029	0.0685952	0.0396046
27	1.57566	1.4102	1.57017	1.51868	0.0939818	0.054262
28	1.59902	1.48098	1.64695	1.57565	0.0854149	0.0493158
29	1.65228	1.49068	1.64068	1.59455	0.0901394	0.0520436
30	1.6569	1.50132	1.60575	1.58799	0.0792916	0.0457804
