# Supplementary material for: Non-vesicular phosphatidylinositol transfer plays critical roles in defining organelle lipid composition
Source: EMBO J. 2024 Apr 16;43(10):6. doi: 10.1038/s44318-024-00096-3 (PMC11099152; doi:10.1038/s44318-024-00096-3)
Supplement: Supplementary file 3 — Source data Fig. 2 [file 44318_2024_96_MOESM3_ESM.zip › Figure 2/2K/2K-CERT-PH with VT.xlsx]

## Sheet: Sheet1
Time	exp1	exp2	Mean	STDEV	SEM
1	1	1	1	0	0
2	1.02866	0.943703	0.986184	0.0600775	0.0424876
3	1.03455	0.968725	1.00164	0.0465448	0.0329171
4	1.04061	1.01289	1.02675	0.0196007	0.0138619
5	1.05918	1.03527	1.04722	0.0169051	0.0119556
6	1.05922	1.0649	1.06206	0.00401665	0.00284063
7	1.1049	1.06994	1.08742	0.024716	0.0174795
8	1.08477	1.09251	1.08864	0.0054746	0.00387171
9	1.1127	1.10101	1.10685	0.00826702	0.00584655
10	1.11058	1.07813	1.09436	0.0229504	0.0162309
11	1.0597	1.08793	1.07382	0.0199597	0.0141158
12	1.11197	1.08115	1.09656	0.0217926	0.015412
13	1.07662	1.09737	1.08699	0.0146767	0.0103795
14	1.08882	1.13451	1.11166	0.032306	0.0228472
15	1.08978	1.14205	1.11591	0.036954	0.0261344
16	1.09528	1.1639	1.12959	0.0485247	0.0343173
17	1.10956	1.19248	1.15102	0.0586325	0.0414657
18	1.03454	1.1685	1.10152	0.0947213	0.0669882
19	1.05524	1.1722	1.11372	0.0827019	0.0584879
20	1.11192	1.19986	1.15589	0.0621786	0.0439736
21	1.18974	1.21525	1.2025	0.0180413	0.012759
22	1.20722	1.25736	1.23229	0.0354602	0.0250779
23	1.19024	1.26996	1.2301	0.0563683	0.0398645
24	1.18392	1.26244	1.22318	0.0555215	0.0392655
25	1.22924	1.25506	1.24215	0.0182545	0.0129099
26	1.2234	1.26855	1.24598	0.0319221	0.0225757
27	1.24945	1.27339	1.26142	0.0169249	0.0119695
28	1.28492	1.35663	1.32078	0.0507101	0.0358629
29	1.30982	1.33841	1.32412	0.0202203	0.0143001
30	1.29315	1.37223	1.33269	0.055917	0.0395453
