# Supplementary material for: Non-vesicular phosphatidylinositol transfer plays critical roles in defining organelle lipid composition
Source: EMBO J. 2024 Apr 16;43(10):6. doi: 10.1038/s44318-024-00096-3 (PMC11099152; doi:10.1038/s44318-024-00096-3)
Supplement: Supplementary file 4 — Source data Fig. 3 [file 44318_2024_96_MOESM4_ESM.zip]

Archive with 9 entries (5 files):
- Figure 3/.DS_Store
- Figure 3/3B/
- Figure 3/3B/3B-PITPwt-BRET-PM-P4M.xlsx
- Figure 3/3C/
- Figure 3/3C/3C-PITPNA-BRET-PM-P4M.xlsx
- Figure 3/3D/
- Figure 3/3D/3D-PITPNB-BRET-PM-P4M.xlsx
- Figure 3/3F/
- Figure 3/3F/3F-PITPNB-BRET-Rab7-P4M.xlsx
