# Supplementary material for: Non-vesicular phosphatidylinositol transfer plays critical roles in defining organelle lipid composition
Source: EMBO J. 2024 Apr 16;43(10):6. doi: 10.1038/s44318-024-00096-3 (PMC11099152; doi:10.1038/s44318-024-00096-3)
Supplement: Supplementary file 4 — Source data Fig. 3 [file 44318_2024_96_MOESM4_ESM.zip › Figure 3/3B/3B-PITPwt-BRET-PM-P4M.xlsx]

## Sheet: Mock
Time [s]	Exp1	Exp2	Exp3	Average	SEM
0
35.17
70.48	0.994064	1.00325	0.99918	0.99883	0.00265641
105.54	0.996647	1.00578	1.00171	1.00138	0.00264127
141	0.998641	1.00342	1.00004	1.0007	0.00141822
176.4	1.00254	0.999349	1.00075	1.00088	0.000924464
212.1	1.00329	0.995939	0.99966	0.99963	0.00212303
246.54	1.00256	0.994752	0.999757	0.999023	0.00228387
283.2	1.00225	0.997517	0.998907	0.999558	0.00140475
381	1.00341	0.995978	0.998755	0.99938	0.00216745
416.18	1.00233	0.995156	1.00061	0.999367	0.00216332
451.38	0.998527	0.99336	1.00081	0.997564	0.00220259
486.63	0.996092	0.990985	1.00011	0.99573	0.00264085
522.16	0.99499	0.99281	0.998489	0.99543	0.00165419
557.05	0.991949	0.98952	0.996043	0.992504	0.00190333
593.1	0.981211	0.987218	0.991447	0.986625	0.00296964
627.75	0.971102	0.977004	0.984692	0.977599	0.00393437
663.32	0.95897	0.967496	0.974713	0.96706	0.00454975
698.25	0.948622	0.955863	0.963878	0.956121	0.00440584
735.7	0.933197	0.941924	0.951145	0.942089	0.00518186
769.41	0.921334	0.92821	0.939803	0.929782	0.00538917
804.36	0.906154	0.914843	0.926573	0.915857	0.0059162
840.55	0.891471	0.904046	0.910738	0.902085	0.00564752
875.06	0.876238	0.892826	0.895145	0.88807	0.0059538
911.1	0.862313	0.878024	0.880426	0.873587	0.00567991
946.12	0.849554	0.864517	0.869325	0.861132	0.00595301
981.44	0.835929	0.851812	0.857548	0.84843	0.00646567
1016.76	0.824589	0.838276	0.847099	0.836654	0.00654848
1051.51	0.813956	0.824902	0.835168	0.824675	0.0061246
1087.2	0.803264	0.813745	0.824169	0.813726	0.00603477
1123.56	0.794777	0.806234	0.812389	0.804466	0.00516043
1156.94	0.78555	0.798526	0.803122	0.795733	0.00526136
1193.59	0.776754	0.788047	0.793055	0.785952	0.00482094
1227.72	0.769344	0.779296	0.784251	0.77763	0.00438306
1265.5	0.763066	0.770054	0.778343	0.770487	0.0044154
1299.58	0.758904	0.76366	0.773106	0.765223	0.00417367
1337.34	0.752945	0.756253	0.766491	0.758563	0.00407725
1372.48	0.746447	0.750631	0.758912	0.751997	0.00366246
1405.86	0.740448	0.7454	0.75235	0.746066	0.00345187
1443.6	0.733034	0.740518	0.748434	0.740662	0.00444613
1481.5	0.729514	0.735881	0.74289	0.736095	0.00386267
1512.84	0.724584	0.729485	0.740681	0.731583	0.00476384
1553.16	0.723505	0.726303	0.737171	0.728993	0.00416802
1584.26	0.721324	0.720285	0.73461	0.725406	0.00461148
1624.9	0.717575	0.718514	0.729643	0.72191	0.00387566
1654.32	0.71285	0.716229	0.726329	0.718469	0.00404896
1695.61	0.708165	0.714361	0.723311	0.715279	0.0043964
1723.92	0.703804	0.71254	0.721195	0.712513	0.00502046
1760.04	0.701495	0.705402	0.719758	0.708885	0.00555224
1793	0.69822	0.703561	0.716788	0.70619	0.00551884
1828.3	0.697515	0.698192	0.714096	0.703268	0.0054175
1864.86	0.695262	0.697903	0.709049	0.700738	0.00422495
1901.48	0.69398	0.694303	0.708422	0.698901	0.0047611
1942.56	0.691902	0.69186	0.708035	0.697266	0.00538466
1973.1	0.687867	0.691118	0.708321	0.695769	0.00634593
2007.56	0.683633	0.690638	0.706747	0.693673	0.00684284
2040.57	0.679903	0.68713	0.705911	0.690982	0.00775069
2077.32	0.678804	0.685216	0.707611	0.690544	0.00873212
2117.56	0.682096	0.684766	0.703768	0.69021	0.00682271
2151	0.682794	0.687145	0.702554	0.690831	0.00599461
2184.36	0.682379	0.684602	0.70015	0.689044	0.00559005
2216.08	0.676575	0.681835	0.69977	0.68606	0.00702095
2255.61	0.674111	0.678821	0.697591	0.683508	0.00717184
2289.9	0.67156	0.676302	0.695589	0.681151	0.0073479
2327.45	0.669619	0.675549	0.697189	0.680786	0.00837846
2359.48	0.666667	0.676072	0.695632	0.679457	0.00853105
2401.65	0.666351	0.677497	0.693762	0.679203	0.00795864
2440.58	0.666648	0.675382	0.692092	0.678041	0.00746434
2469.01	0.668405	0.672601	0.690753	0.677253	0.00685784
2503.2	0.667056	0.66969	0.690192	0.675646	0.00731271
2542.84	0.667818	0.670189	0.690982	0.67633	0.00735805
2572.7	0.665789	0.670057	0.690376	0.675407	0.00758494
2609.94	0.663719	0.668453	0.688622	0.673598	0.00763517
2641.48	0.662202	0.664726	0.685497	0.670808	0.00738048
2674.2	0.66295	0.663614	0.683463	0.670009	0.00672985
2712.12	0.661437	0.66585	0.683	0.670096	0.00657676
2752.8	0.659735	0.66491	0.680513	0.668386	0.00624484
2780.72	0.657285	0.664072	0.679626	0.666994	0.00661289
2830.5	0.659482	0.662348	0.67843	0.666753	0.00589659
2857.6	0.657954	0.665992	0.679096	0.667681	0.00616124
2905.05	0.657316	0.665014	0.678918	0.667082	0.00632119
2926.92	0.655444	0.665735	0.678944	0.666708	0.00680125
2969.58	0.65553	0.661536	0.679003	0.665356	0.00704037
3003.56	0.654798	0.661452	0.678543	0.664931	0.00707173
3046.5	0.655555	0.658933	0.678945	0.664478	0.00729897
3069.88	0.654298	0.659869	0.679931	0.664699	0.00778382
3119.12	0.653218	0.658795	0.682022	0.664678	0.00882002
3141.42	0.651017	0.660035	0.680394	0.663815	0.00868857
3186.29	0.651617	0.660296	0.677452	0.663122	0.00759072
3211.4	0.650608	0.660451	0.676262	0.66244	0.00747209
3261.36	0.650052	0.657424	0.676124	0.6612	0.00775952
3282.98	0.648296	0.657414	0.676442	0.660717	0.00829128
3329.99	0.64972	0.658915	0.675793	0.661476	0.00763463
3349.56	0.64903	0.662058	0.676181	0.662423	0.00783985
3391.7	0.650563	0.660309	0.674004	0.661625	0.00679874
3427.98	0.647654	0.659372	0.672311	0.659779	0.00712076
3449.49	0.648359	0.658604	0.671014	0.659326	0.00654978
3491.8	0.647348	0.658649	0.673434	0.65981	0.00755289
3528.04	0.649248	0.656931	0.675098	0.660425	0.0076641
3559.8	0.649347	0.65207	0.675835	0.659084	0.00841234
3593.3	0.648241	0.649383	0.674992	0.657539	0.00873273
3630.44	0.649088	0.648878	0.672276	0.656747	0.0077647
3663.9	0.647282	0.649134	0.671307	0.655908	0.007718
3703.9	0.647765	0.64972	0.669971	0.655819	0.00709858
3741.15	0.645549	0.650347	0.672433	0.65611	0.00827843
3783.24	0.6468	0.649227	0.671439	0.655822	0.00783981
3809.95	0.646199	0.64941	0.673994	0.656534	0.00877881
3852.16	0.647936	0.644776	0.672997	0.655236	0.00892712
3890.55	0.646064	0.648325	0.673503	0.655964	0.00879365
3926	0.646235	0.650977	0.671901	0.656371	0.00788459
3963.47	0.644768	0.653467	0.670837	0.656357	0.00766296
3994.86	0.645226	0.650697	0.670981	0.655635	0.00783394
4030.29	0.644016	0.647489	0.670014	0.653839	0.00814897
4073	0.644163	0.647519	0.671092	0.654258	0.0084724
4098	0.645185	0.650312	0.670831	0.655443	0.00783511
4142.94	0.643614	0.647805	0.670761	0.65406	0.0084378
4162.38	0.64337	0.646651	0.668031	0.652684	0.00773168
4204.2	0.643034	0.645171	0.66919	0.652465	0.00838512
4239.6	0.644844	0.649764	0.666476	0.653695	0.00654646
4276.1	0.644727	0.650866	0.669363	0.654986	0.00740404
4305.96	0.645025	0.649764	0.667421	0.65407	0.00681426
4355.88	0.645686	0.646905	0.66798	0.653524	0.00723667
4382.33	0.645229	0.647239	0.665009	0.652492	0.00628545
4428	0.643853	0.647641	0.666068	0.65252	0.00686132
4453.15	0.642437	0.645625	0.669287	0.65245	0.00846885
4500.16	0.640457	0.646666	0.674073	0.653732	0.0103272
4522.8	0.639311	0.647399	0.675201	0.65397	0.0108689
4575.9	0.638421	0.649713	0.675958	0.654697	0.0111187
4591.22	0.639676	0.649302	0.673022	0.654	0.00990862
4635	0.641586	0.648141	0.671803	0.653843	0.00917692

## Sheet: mRFP-C1
Time [s]	Exp1	Exp2	Exp3	Average	SEM
0
35.17
70.48	0.989647	1.00029	1.00352	0.997817	0.00419004
105.54	0.996315	0.996629	1.00378	0.998907	0.00243645
141	0.999641	0.997073	1.0003	0.999006	0.000984835
176.4	1.00459	0.995798	0.999119	0.999835	0.00256283
212.1	1.00398	1.00034	0.998052	1.00079	0.00172484
246.54	1.00372	1.00329	0.998496	1.00184	0.00167525
283.2	1.00211	1.00658	0.996738	1.00181	0.00284627
381	1.0042	1.006	0.996001	1.00207	0.00307646
416.18	1.00542	1.00532	0.998776	1.00317	0.00219841
451.38	1.00809	1.00444	0.996469	1.003	0.00343078
486.63	1.0087	1.00549	0.99362	1.00261	0.00458731
522.16	1.00858	1.00345	0.988556	1.00019	0.00600436
557.05	1.00671	1.00374	0.989608	1.00002	0.00527626
593.1	1.0033	0.999066	0.989056	0.997139	0.00422214
627.75	0.99714	0.997045	0.987547	0.993911	0.00318194
663.32	0.989867	0.989985	0.981873	0.987242	0.00268464
698.25	0.979382	0.981084	0.971176	0.977214	0.00305871
735.7	0.967191	0.97188	0.962643	0.967238	0.00266662
769.41	0.954899	0.963604	0.952011	0.956838	0.00348416
804.36	0.945344	0.957668	0.9473	0.950104	0.00382386
840.55	0.936551	0.947336	0.938268	0.940719	0.00334572
875.06	0.924466	0.93632	0.93293	0.931239	0.00352489
911.1	0.91259	0.925216	0.923619	0.920475	0.00396926
946.12	0.899275	0.914322	0.913911	0.909169	0.00494878
981.44	0.88863	0.905179	0.902277	0.898695	0.00510193
1016.76	0.876104	0.892278	0.894827	0.887737	0.00586253
1051.51	0.86437	0.883729	0.883392	0.877164	0.00639757
1087.2	0.853575	0.873173	0.872464	0.866404	0.00641774
1123.56	0.840967	0.865281	0.860049	0.855432	0.00738859
1156.94	0.832464	0.856562	0.854885	0.84797	0.00776834
1193.59	0.824705	0.845457	0.848985	0.839716	0.00757403
1227.72	0.817591	0.838116	0.840576	0.832094	0.00728612
1265.5	0.809534	0.829115	0.830336	0.822995	0.0067398
1299.58	0.802761	0.82354	0.819417	0.81524	0.00635161
1337.34	0.797071	0.813557	0.810946	0.807191	0.00511616
1372.48	0.790215	0.807458	0.804569	0.800748	0.00533187
1405.86	0.784704	0.803685	0.798928	0.795772	0.00570195
1443.6	0.781387	0.798854	0.792664	0.790968	0.00511309
1481.5	0.777863	0.792063	0.784857	0.784928	0.00409941
1512.84	0.772165	0.78234	0.777028	0.777178	0.00293819
1553.16	0.765257	0.7775	0.771469	0.771409	0.00353438
1584.26	0.761873	0.775382	0.764793	0.76735	0.00410371
1624.9	0.760777	0.771583	0.761955	0.764771	0.00342251
1654.32	0.75953	0.769845	0.757146	0.762174	0.00389689
1695.61	0.755518	0.762615	0.753985	0.757373	0.00265816
1723.92	0.752027	0.760368	0.749209	0.753868	0.00335037
1760.04	0.746668	0.757868	0.744514	0.749683	0.00413934
1793	0.741342	0.755597	0.741635	0.746191	0.00470379
1828.3	0.738571	0.752275	0.737574	0.742807	0.00474293
1864.86	0.737765	0.748026	0.732174	0.739322	0.00464179
1901.48	0.739181	0.745157	0.727231	0.737189	0.00526972
1942.56	0.735337	0.743968	0.726068	0.735125	0.00516846
1973.1	0.732981	0.73988	0.724082	0.732314	0.00457249
2007.56	0.731286	0.737914	0.720011	0.729737	0.00522591
2040.57	0.728381	0.732934	0.714881	0.725398	0.00542069
2077.32	0.727308	0.732367	0.71003	0.723235	0.00676207
2117.56	0.725348	0.728654	0.709532	0.721178	0.00590055
2151	0.723273	0.72812	0.706259	0.719217	0.00662862
2184.36	0.718902	0.724638	0.707663	0.717068	0.00498529
2216.08	0.716747	0.725098	0.706309	0.716051	0.00543505
2255.61	0.718679	0.72369	0.706727	0.716365	0.00503151
2289.9	0.716091	0.725479	0.704017	0.715196	0.00621176
2327.45	0.715852	0.724862	0.701041	0.713918	0.0069442
2359.48	0.712244	0.722887	0.698136	0.711089	0.00716824
2401.65	0.714736	0.72197	0.694961	0.710556	0.00807225
2440.58	0.715483	0.719257	0.69578	0.710173	0.0072785
2469.01	0.714848	0.717522	0.693491	0.70862	0.00760414
2503.2	0.713761	0.713785	0.693542	0.707029	0.00674375
2542.84	0.707334	0.712376	0.690014	0.703241	0.00677197
2572.7	0.70745	0.711822	0.689491	0.702921	0.00683238
2609.94	0.704097	0.711717	0.688679	0.701498	0.00677645
2641.48	0.706828	0.712263	0.686867	0.701986	0.00772069
2674.2	0.704427	0.711308	0.685224	0.700319	0.00780489
2712.12	0.7064	0.712691	0.685928	0.701673	0.00807918
2752.8	0.703342	0.716067	0.684427	0.701279	0.00919177
2780.72	0.702723	0.7167	0.681649	0.700357	0.0101872
2830.5	0.700278	0.711582	0.676406	0.696089	0.010368
2857.6	0.701339	0.708662	0.677635	0.695879	0.00936348
2905.05	0.704162	0.705982	0.67983	0.696658	0.00843019
2926.92	0.706773	0.709421	0.678095	0.698096	0.0100298
2969.58	0.703002	0.705785	0.676104	0.694964	0.0094641
3003.56	0.697795	0.707949	0.673702	0.693149	0.0101555
3046.5	0.696272	0.703328	0.675387	0.691662	0.00838847
3069.88	0.695875	0.703142	0.673817	0.690945	0.00881718
3119.12	0.696571	0.702097	0.674412	0.691027	0.00845921
3141.42	0.699221	0.702904	0.673502	0.691876	0.00924827
3186.29	0.698128	0.703218	0.673788	0.691711	0.00908146
3211.4	0.69857	0.702414	0.670498	0.690494	0.0100592
3261.36	0.691662	0.702507	0.671326	0.688498	0.00913928
3282.98	0.695476	0.702013	0.670135	0.689208	0.00972136
3329.99	0.69546	0.702907	0.6726	0.690322	0.00911811
3349.56	0.695204	0.70229	0.670851	0.689449	0.00952088
3391.7	0.692338	0.701498	0.669391	0.687742	0.00954917
3427.98	0.69002	0.699209	0.668406	0.685878	0.00912993
3449.49	0.69196	0.700684	0.667185	0.68661	0.0100337
3491.8	0.689686	0.701349	0.667089	0.686041	0.0100567
3528.04	0.688545	0.701495	0.665451	0.685164	0.0105415
3559.8	0.686771	0.696897	0.668293	0.683987	0.0083735
3593.3	0.686118	0.694228	0.66825	0.682865	0.00767369
3630.44	0.68659	0.695388	0.667069	0.683015	0.00836785
3663.9	0.686563	0.697376	0.666864	0.683601	0.00893166
3703.9	0.687586	0.700115	0.665623	0.684441	0.0100803
3741.15	0.691104	0.696874	0.665654	0.684544	0.0095907
3783.24	0.691936	0.694503	0.664429	0.683623	0.00962553
3809.95	0.694749	0.692944	0.665845	0.684513	0.00934832
3852.16	0.694508	0.694474	0.666265	0.685082	0.00940858
3890.55	0.691905	0.694541	0.666279	0.684242	0.00901329
3926	0.689167	0.694936	0.666943	0.683682	0.00853359
3963.47	0.6874	0.691806	0.667883	0.682363	0.00735073
3994.86	0.688977	0.691711	0.666049	0.682246	0.00813675
4030.29	0.690141	0.688963	0.664758	0.681287	0.00827172
4073	0.687574	0.692049	0.66437	0.681331	0.00857836
4098	0.687526	0.692084	0.665344	0.681651	0.00825913
4142.94	0.687328	0.691121	0.664014	0.680821	0.00847471
4162.38	0.686824	0.690393	0.664257	0.680491	0.00818242
4204.2	0.686673	0.690281	0.661026	0.679327	0.00920959
4239.6	0.68393	0.691283	0.662615	0.679276	0.00859679
4276.1	0.684397	0.689488	0.663203	0.679029	0.00804842
4305.96	0.68357	0.690502	0.665563	0.679879	0.00743217
4355.88	0.685044	0.688985	0.662831	0.678953	0.00814089
4382.33	0.683796	0.690276	0.663294	0.679122	0.00813196
4428	0.683561	0.689846	0.662523	0.678643	0.00826176
4453.15	0.684215	0.692057	0.66467	0.680314	0.00814287
4500.16	0.686412	0.692011	0.663839	0.680754	0.00861065
4522.8	0.688489	0.691543	0.664811	0.681615	0.00844788
4575.9	0.688631	0.690773	0.665935	0.68178	0.00794644
4591.22	0.685847	0.690432	0.664534	0.680271	0.00797919
4635	0.682129	0.693385	0.665246	0.680253	0.00817698

## Sheet: mRFP-PITPNA-wt
Time [s]	Exp1	Exp2	Exp3	Average	SEM
0
35.17
70.48	0.999154	1.00157	1.0012	1.00064	0.000750931
105.54	0.999608	1.00293	1.00239	1.00164	0.00102875
141	1.00116	1.0035	1.00104	1.0019	0.00080219
176.4	1.00247	1.00253	1.0014	1.00213	0.000367485
212.1	1.00108	1.00011	0.99823	0.999807	0.000836595
246.54	0.9996	0.995314	0.998887	0.997934	0.00132601
283.2	0.996934	0.994039	0.996849	0.995941	0.000951236
381	0.996589	0.993005	0.995588	0.995061	0.00106772
416.18	0.995663	0.994514	0.993304	0.994494	0.000680897
451.38	0.993981	0.994886	0.99265	0.993839	0.000649343
486.63	0.995565	0.997075	0.994454	0.995698	0.000759506
522.16	0.993861	0.995789	0.992131	0.993927	0.00105649
557.05	0.990717	0.996967	0.988799	0.992161	0.00246595
593.1	0.984897	0.991786	0.984317	0.987	0.00239879
627.75	0.977918	0.992425	0.981646	0.983996	0.00434961
663.32	0.972105	0.987878	0.980588	0.98019	0.00455741
698.25	0.966795	0.985221	0.977596	0.976537	0.00534527
735.7	0.96403	0.98208	0.974972	0.973694	0.00524962
769.41	0.961752	0.977198	0.97251	0.970487	0.00457227
804.36	0.95596	0.976985	0.968542	0.967162	0.00610853
840.55	0.952334	0.974194	0.963102	0.96321	0.00631057
875.06	0.949588	0.973961	0.957133	0.960227	0.00720376
911.1	0.947835	0.971471	0.958161	0.959156	0.00684102
946.12	0.947753	0.968818	0.956534	0.957702	0.00610891
981.44	0.946795	0.966047	0.956764	0.956535	0.00555851
1016.76	0.947523	0.965295	0.953355	0.955391	0.00523057
1051.51	0.94258	0.965185	0.954841	0.954202	0.00653323
1087.2	0.941792	0.965868	0.955684	0.954448	0.00697748
1123.56	0.939599	0.962318	0.956483	0.9528	0.00681197
1156.94	0.93998	0.9609	0.954838	0.951906	0.00621439
1193.59	0.939154	0.958698	0.952689	0.95018	0.00577968
1227.72	0.937191	0.961203	0.95055	0.949648	0.0069464
1265.5	0.937641	0.959605	0.950393	0.949213	0.00636765
1299.58	0.933773	0.956688	0.947575	0.946012	0.00666092
1337.34	0.935322	0.950581	0.943206	0.943036	0.00440559
1372.48	0.931452	0.946871	0.943115	0.940479	0.00464193
1405.86	0.93128	0.948958	0.942289	0.940842	0.00515421
1443.6	0.924264	0.952222	0.943976	0.940154	0.00829407
1481.5	0.925905	0.954315	0.941213	0.940478	0.00820944
1512.84	0.92587	0.951662	0.942168	0.9399	0.00753151
1553.16	0.930359	0.949694	0.939751	0.939935	0.00558249
1584.26	0.93094	0.950863	0.941668	0.941157	0.00575712
1624.9	0.929784	0.950628	0.940375	0.940262	0.00601721
1654.32	0.925677	0.952075	0.941085	0.939612	0.00765584
1695.61	0.91894	0.950694	0.937823	0.935819	0.00922131
1723.92	0.916961	0.951295	0.93694	0.935066	0.0099556
1760.04	0.916207	0.948879	0.935445	0.933511	0.00948106
1793	0.920474	0.946224	0.935433	0.934044	0.00746577
1828.3	0.918326	0.945535	0.93599	0.933284	0.00797018
1864.86	0.914172	0.944205	0.93837	0.932249	0.00919411
1901.48	0.906959	0.946158	0.93751	0.930209	0.01189
1942.56	0.903846	0.942989	0.933968	0.926934	0.0118343
1973.1	0.90916	0.943668	0.929177	0.927335	0.010004
2007.56	0.909881	0.942522	0.928119	0.926841	0.00944423
2040.57	0.909187	0.943842	0.929642	0.927557	0.0100583
2077.32	0.902846	0.941529	0.932234	0.925537	0.0116584
2117.56	0.904148	0.940151	0.929931	0.924743	0.010712
2151	0.903775	0.941903	0.927277	0.924319	0.0111057
2184.36	0.904305	0.94198	0.922277	0.922854	0.0108796
2216.08	0.902084	0.94168	0.922859	0.922208	0.011435
2255.61	0.899322	0.938907	0.920945	0.919725	0.0114433
2289.9	0.896623	0.939289	0.919058	0.918323	0.0123222
2327.45	0.894069	0.939039	0.91874	0.917283	0.0130021
2359.48	0.894002	0.937708	0.919444	0.917051	0.0126733
2401.65	0.894628	0.934983	0.921583	0.917065	0.0118665
2440.58	0.893654	0.931122	0.917732	0.914169	0.0109617
2469.01	0.892673	0.929361	0.915612	0.912548	0.010701
2503.2	0.889745	0.930373	0.915941	0.91202	0.011891
2542.84	0.883148	0.929971	0.916616	0.909912	0.013926
2572.7	0.881453	0.930607	0.91549	0.909183	0.0145358
2609.94	0.88219	0.929721	0.915294	0.909068	0.0140695
2641.48	0.882059	0.932352	0.913085	0.909165	0.01465
2674.2	0.878311	0.931545	0.910892	0.906916	0.0154955
2712.12	0.873873	0.927229	0.906301	0.902468	0.0155212
2752.8	0.876699	0.922966	0.905184	0.901616	0.0134747
2780.72	0.875718	0.92397	0.904647	0.901445	0.0140206
2830.5	0.874365	0.926977	0.906314	0.902552	0.0153038
2857.6	0.871279	0.925234	0.905186	0.900567	0.0157456
2905.05	0.871641	0.920533	0.903978	0.898717	0.0143569
2926.92	0.869571	0.91646	0.902645	0.896225	0.013911
2969.58	0.867173	0.91611	0.900826	0.894703	0.0144548
3003.56	0.865149	0.915274	0.90066	0.893694	0.0148831
3046.5	0.867421	0.917127	0.897446	0.893998	0.0144521
3069.88	0.865019	0.914148	0.899024	0.89273	0.0145273
3119.12	0.862476	0.915132	0.897912	0.89184	0.0155008
3141.42	0.856863	0.911738	0.89872	0.889107	0.0165541
3186.29	0.857869	0.914482	0.898344	0.890232	0.0168388
3211.4	0.859513	0.915048	0.896702	0.890421	0.0163365
3261.36	0.859773	0.91373	0.895158	0.889554	0.0158262
3282.98	0.858937	0.910612	0.89384	0.887797	0.0152202
3329.99	0.855842	0.906412	0.895954	0.886069	0.0154123
3349.56	0.853233	0.904408	0.895517	0.884386	0.0157865
3391.7	0.851369	0.904467	0.894176	0.883338	0.0162578
3427.98	0.85154	0.901046	0.888914	0.8805	0.0148975
3449.49	0.850966	0.903914	0.888677	0.881186	0.015737
3491.8	0.851347	0.902698	0.887628	0.880558	0.0152394
3528.04	0.852059	0.902051	0.890134	0.881415	0.0150757
3559.8	0.853698	0.89847	0.887769	0.879979	0.0134988
3593.3	0.849675	0.896066	0.884878	0.876873	0.013977
3630.44	0.84702	0.898041	0.883295	0.876119	0.0151593
3663.9	0.844504	0.89851	0.883035	0.87535	0.0160565
3703.9	0.844936	0.899092	0.883853	0.875961	0.016124
3741.15	0.843366	0.898387	0.882952	0.874902	0.0163854
3783.24	0.841668	0.897935	0.879511	0.873038	0.0165622
3809.95	0.840302	0.897661	0.875964	0.871309	0.016721
3852.16	0.838732	0.894059	0.874501	0.869097	0.0161986
3890.55	0.839735	0.892847	0.874615	0.869066	0.0155814
3926	0.836807	0.889862	0.876052	0.867574	0.0158914
3963.47	0.83559	0.885944	0.875517	0.865684	0.0153452
3994.86	0.83385	0.883265	0.875895	0.864337	0.015391
4030.29	0.833854	0.880466	0.871706	0.862009	0.0143028
4073	0.83495	0.888151	0.870356	0.864486	0.0156358
4098	0.831809	0.888836	0.868175	0.86294	0.0166689
4142.94	0.827909	0.890116	0.868966	0.86233	0.0182617
4162.38	0.821197	0.882419	0.869286	0.857634	0.0186087
4204.2	0.818181	0.878899	0.867773	0.854951	0.0186634
4239.6	0.820525	0.876453	0.869192	0.85539	0.017558
4276.1	0.823585	0.877012	0.865279	0.855292	0.0162112
4305.96	0.828233	0.874671	0.864828	0.85591	0.0141274
4355.88	0.827546	0.873602	0.861644	0.854264	0.0137979
4382.33	0.82575	0.869907	0.861283	0.852313	0.013513
4428	0.817441	0.868643	0.859606	0.848563	0.0157785
4453.15	0.813363	0.867323	0.86154	0.847408	0.0171045
4500.16	0.814509	0.867803	0.860994	0.847769	0.0167457
4522.8	0.814112	0.869998	0.859777	0.847963	0.0171803
4575.9	0.813866	0.871515	0.856264	0.847215	0.0172459
4591.22	0.808225	0.86951	0.855982	0.844572	0.0185886
4635	0.809233	0.865275	0.85491	0.843139	0.0172153

## Sheet: mRFP-PITPNB-wt
Time [s]	Exp1	Exp2	Exp3	Average	SEM
0
35.17
70.48	1.01086	0.996186	0.989607	0.998884	0.00628131
105.54	1.00654	1.00539	0.993828	1.00192	0.00405922
141	1.00251	1.00481	0.998284	1.00187	0.0019104
176.4	0.996815	1.00593	1.00379	1.00218	0.00275156
212.1	0.995035	0.999564	1.00665	1.00042	0.00337921
246.54	0.994697	0.995394	1.00383	0.997975	0.00293644
283.2	0.993543	0.992735	1.004	0.996761	0.00362949
381	0.991742	0.990426	1.00352	0.995228	0.00416159
416.18	0.990976	0.9907	1.00728	0.996318	0.0054811
451.38	0.990942	0.988748	1.00443	0.994707	0.00490371
486.63	0.989215	0.987517	1.00673	0.994486	0.00613967
522.16	0.987862	0.984065	1.00404	0.991989	0.00612381
557.05	0.985138	0.982573	1.00616	0.991291	0.00747185
593.1	0.983326	0.983102	1.00339	0.989941	0.00672726
627.75	0.979826	0.981272	1.0033	0.988131	0.0075943
663.32	0.977534	0.977572	1.00208	0.985729	0.00817608
698.25	0.976615	0.974756	0.997819	0.983063	0.00739715
735.7	0.97381	0.971417	0.996596	0.980608	0.00802408
769.41	0.974182	0.970431	0.995927	0.98018	0.00794765
804.36	0.972016	0.967	0.996851	0.978622	0.0092288
840.55	0.972024	0.968445	0.994412	0.978294	0.00812506
875.06	0.97141	0.96719	0.991489	0.976696	0.0074958
911.1	0.970472	0.964861	0.989395	0.974909	0.00742176
946.12	0.969208	0.962671	0.989343	0.973741	0.00802623
981.44	0.964466	0.960799	0.986108	0.970458	0.00789641
1016.76	0.959963	0.959055	0.985622	0.968213	0.00870827
1051.51	0.96097	0.951826	0.984426	0.965741	0.00970862
1087.2	0.958577	0.949631	0.982375	0.963527	0.00977098
1123.56	0.953302	0.945991	0.981111	0.960135	0.0106986
1156.94	0.944525	0.946489	0.977632	0.956215	0.0107233
1193.59	0.938038	0.942615	0.979553	0.953402	0.0131421
1227.72	0.936587	0.93975	0.97802	0.951452	0.0133151
1265.5	0.935834	0.933893	0.974237	0.947988	0.0131366
1299.58	0.935681	0.931108	0.969749	0.945512	0.0121898
1337.34	0.934905	0.926626	0.966785	0.942772	0.0122418
1372.48	0.929691	0.925386	0.96584	0.940306	0.0128276
1405.86	0.924631	0.921284	0.965219	0.937045	0.0141204
1443.6	0.918004	0.921261	0.960944	0.933403	0.0138026
1481.5	0.91169	0.916637	0.958449	0.928925	0.0148308
1512.84	0.907864	0.913796	0.956145	0.925935	0.0152019
1553.16	0.903129	0.908749	0.955145	0.922341	0.016482
1584.26	0.90051	0.906	0.956945	0.921151	0.0179667
1624.9	0.897229	0.901516	0.9561	0.918282	0.0189496
1654.32	0.89349	0.896539	0.951213	0.913747	0.0187536
1695.61	0.888706	0.892078	0.945428	0.908737	0.0183711
1723.92	0.884311	0.887617	0.94163	0.904519	0.0185799
1760.04	0.881353	0.884165	0.945255	0.903591	0.0208479
1793	0.87791	0.883007	0.943811	0.901576	0.0211686
1828.3	0.872468	0.882217	0.941919	0.898868	0.0217086
1864.86	0.867158	0.878846	0.933689	0.893231	0.0205086
1901.48	0.862951	0.869986	0.929803	0.88758	0.021209
1942.56	0.862106	0.865232	0.923977	0.883772	0.0201229
1973.1	0.858305	0.861876	0.925643	0.881941	0.0218751
2007.56	0.853105	0.862752	0.92371	0.879856	0.0221033
2040.57	0.845765	0.858674	0.92258	0.875673	0.0237476
2077.32	0.84534	0.854969	0.916107	0.872139	0.0221593
2117.56	0.845134	0.848667	0.916973	0.870258	0.0233798
2151	0.84055	0.844971	0.917087	0.867536	0.0248086
2184.36	0.833763	0.840094	0.915343	0.863066	0.026202
2216.08	0.830657	0.839744	0.911479	0.860627	0.025561
2255.61	0.827748	0.836153	0.908617	0.857506	0.0256705
2289.9	0.826958	0.834508	0.911028	0.857498	0.0268538
2327.45	0.823592	0.83155	0.904102	0.853081	0.0256134
2359.48	0.823593	0.829016	0.902017	0.851542	0.0252863
2401.65	0.818496	0.826355	0.896806	0.847219	0.0248972
2440.58	0.814059	0.823552	0.898953	0.845521	0.0268558
2469.01	0.809533	0.819607	0.893209	0.840783	0.0263738
2503.2	0.805369	0.81901	0.889657	0.838012	0.0261211
2542.84	0.803922	0.8182	0.887246	0.836456	0.0257275
2572.7	0.802206	0.817583	0.884931	0.834907	0.025403
2609.94	0.802507	0.811772	0.881695	0.831991	0.0249951
2641.48	0.79896	0.80539	0.876015	0.826788	0.0246831
2674.2	0.796661	0.802587	0.872458	0.823902	0.024338
2712.12	0.792337	0.801683	0.869807	0.821276	0.0244152
2752.8	0.789347	0.80149	0.871599	0.820812	0.0256343
2780.72	0.787233	0.799559	0.871315	0.819369	0.0262158
2830.5	0.789578	0.79779	0.872059	0.819809	0.0262323
2857.6	0.788288	0.796013	0.864052	0.816118	0.0240708
2905.05	0.783817	0.793241	0.861423	0.812827	0.0244497
2926.92	0.776991	0.791176	0.858976	0.809048	0.0252976
2969.58	0.776442	0.788978	0.859718	0.808379	0.0259232
3003.56	0.776992	0.788893	0.857188	0.807691	0.0249859
3046.5	0.776515	0.786085	0.854054	0.805551	0.0244081
3069.88	0.772529	0.784791	0.853652	0.803657	0.0252466
3119.12	0.769793	0.784126	0.853162	0.80236	0.0257356
3141.42	0.766003	0.784126	0.851162	0.80043	0.0258997
3186.29	0.764776	0.781086	0.847971	0.797945	0.0254526
3211.4	0.762754	0.776892	0.847125	0.79559	0.0260888
3261.36	0.760937	0.774336	0.843642	0.792972	0.0256288
3282.98	0.756885	0.773887	0.839653	0.790142	0.0252378
3329.99	0.755173	0.772392	0.838562	0.788709	0.0254172
3349.56	0.75422	0.770669	0.837858	0.787582	0.0255824
3391.7	0.752245	0.767638	0.840522	0.786802	0.0272253
3427.98	0.748686	0.766927	0.840429	0.785347	0.0280398
3449.49	0.746004	0.766308	0.839038	0.783784	0.0282422
3491.8	0.745964	0.766275	0.835228	0.782489	0.0270137
3528.04	0.746113	0.763803	0.832742	0.780886	0.0264261
3559.8	0.748393	0.758434	0.832899	0.779909	0.0266533
3593.3	0.747025	0.757567	0.833692	0.779428	0.027302
3630.44	0.746558	0.755887	0.828688	0.777044	0.0259618
3663.9	0.742108	0.758861	0.824324	0.775097	0.0250838
3703.9	0.741028	0.75518	0.820278	0.772162	0.0244024
3741.15	0.740392	0.755541	0.819466	0.7718	0.0242311
3783.24	0.741279	0.753493	0.822609	0.77246	0.0253211
3809.95	0.741861	0.756543	0.823088	0.773831	0.0249907
3852.16	0.736292	0.753818	0.821926	0.770678	0.0261184
3890.55	0.734213	0.752328	0.815584	0.767375	0.0246652
3926	0.732425	0.749818	0.81183	0.764691	0.0240984
3963.47	0.732794	0.749517	0.812456	0.764922	0.0242523
3994.86	0.729894	0.749415	0.814524	0.764611	0.0255848
4030.29	0.727192	0.746426	0.815618	0.763079	0.0268499
4073	0.727171	0.744652	0.810787	0.76087	0.0254637
4098	0.730227	0.742531	0.808139	0.760299	0.0241822
4142.94	0.728995	0.739986	0.801846	0.756942	0.0226748
4162.38	0.726159	0.737592	0.802011	0.755254	0.0236103
4204.2	0.720994	0.736173	0.798151	0.751773	0.0235995
4239.6	0.722197	0.736989	0.801752	0.753646	0.024429
4276.1	0.724672	0.738236	0.801565	0.754824	0.0236963
4305.96	0.724308	0.736396	0.802913	0.754539	0.0244372
4355.88	0.722083	0.733881	0.799403	0.751789	0.0240494
4382.33	0.719021	0.733866	0.79713	0.750005	0.0239487
4428	0.721546	0.73495	0.792932	0.749809	0.0219059
4453.15	0.720043	0.735791	0.795465	0.750433	0.0229704
4500.16	0.718992	0.73345	0.792035	0.748159	0.0223318
4522.8	0.716919	0.731771	0.795097	0.747929	0.0239705
4575.9	0.71527	0.732277	0.792061	0.746536	0.023286
4591.22	0.713597	0.731913	0.792492	0.746001	0.0238394
4635	0.712279	0.731213	0.787239	0.743577	0.0225049
