# Supplementary material for: Non-vesicular phosphatidylinositol transfer plays critical roles in defining organelle lipid composition
Source: EMBO J. 2024 Apr 16;43(10):6. doi: 10.1038/s44318-024-00096-3 (PMC11099152; doi:10.1038/s44318-024-00096-3)
Supplement: Supplementary file 4 — Source data Fig. 3 [file 44318_2024_96_MOESM4_ESM.zip › Figure 3/3C/3C-PITPNA-BRET-PM-P4M.xlsx]

## Sheet: Mock
Time [s]	Exp1	Exp2	Exp3	Average	SEM
0
35.17
70.48	0.994064	1.00325	0.99918	0.99883	0.00265641
105.54	0.996647	1.00578	1.00171	1.00138	0.00264127
141	0.998641	1.00342	1.00004	1.0007	0.00141822
176.4	1.00254	0.999349	1.00075	1.00088	0.000924464
212.1	1.00329	0.995939	0.99966	0.99963	0.00212303
246.54	1.00256	0.994752	0.999757	0.999023	0.00228387
283.2	1.00225	0.997517	0.998907	0.999558	0.00140475
381	1.00341	0.995978	0.998755	0.99938	0.00216745
416.18	1.00233	0.995156	1.00061	0.999367	0.00216332
451.38	0.998527	0.99336	1.00081	0.997564	0.00220259
486.63	0.996092	0.990985	1.00011	0.99573	0.00264085
522.16	0.99499	0.99281	0.998489	0.99543	0.00165419
557.05	0.991949	0.98952	0.996043	0.992504	0.00190333
593.1	0.981211	0.987218	0.991447	0.986625	0.00296964
627.75	0.971102	0.977004	0.984692	0.977599	0.00393437
663.32	0.95897	0.967496	0.974713	0.96706	0.00454975
698.25	0.948622	0.955863	0.963878	0.956121	0.00440584
735.7	0.933197	0.941924	0.951145	0.942089	0.00518186
769.41	0.921334	0.92821	0.939803	0.929782	0.00538917
804.36	0.906154	0.914843	0.926573	0.915857	0.0059162
840.55	0.891471	0.904046	0.910738	0.902085	0.00564752
875.06	0.876238	0.892826	0.895145	0.88807	0.0059538
911.1	0.862313	0.878024	0.880426	0.873587	0.00567991
946.12	0.849554	0.864517	0.869325	0.861132	0.00595301
981.44	0.835929	0.851812	0.857548	0.84843	0.00646567
1016.76	0.824589	0.838276	0.847099	0.836654	0.00654848
1051.51	0.813956	0.824902	0.835168	0.824675	0.0061246
1087.2	0.803264	0.813745	0.824169	0.813726	0.00603477
1123.56	0.794777	0.806234	0.812389	0.804466	0.00516043
1156.94	0.78555	0.798526	0.803122	0.795733	0.00526136
1193.59	0.776754	0.788047	0.793055	0.785952	0.00482094
1227.72	0.769344	0.779296	0.784251	0.77763	0.00438306
1265.5	0.763066	0.770054	0.778343	0.770487	0.0044154
1299.58	0.758904	0.76366	0.773106	0.765223	0.00417367
1337.34	0.752945	0.756253	0.766491	0.758563	0.00407725
1372.48	0.746447	0.750631	0.758912	0.751997	0.00366246
1405.86	0.740448	0.7454	0.75235	0.746066	0.00345187
1443.6	0.733034	0.740518	0.748434	0.740662	0.00444613
1481.5	0.729514	0.735881	0.74289	0.736095	0.00386267
1512.84	0.724584	0.729485	0.740681	0.731583	0.00476384
1553.16	0.723505	0.726303	0.737171	0.728993	0.00416802
1584.26	0.721324	0.720285	0.73461	0.725406	0.00461148
1624.9	0.717575	0.718514	0.729643	0.72191	0.00387566
1654.32	0.71285	0.716229	0.726329	0.718469	0.00404896
1695.61	0.708165	0.714361	0.723311	0.715279	0.0043964
1723.92	0.703804	0.71254	0.721195	0.712513	0.00502046
1760.04	0.701495	0.705402	0.719758	0.708885	0.00555224
1793	0.69822	0.703561	0.716788	0.70619	0.00551884
1828.3	0.697515	0.698192	0.714096	0.703268	0.0054175
1864.86	0.695262	0.697903	0.709049	0.700738	0.00422495
1901.48	0.69398	0.694303	0.708422	0.698901	0.0047611
1942.56	0.691902	0.69186	0.708035	0.697266	0.00538466
1973.1	0.687867	0.691118	0.708321	0.695769	0.00634593
2007.56	0.683633	0.690638	0.706747	0.693673	0.00684284
2040.57	0.679903	0.68713	0.705911	0.690982	0.00775069
2077.32	0.678804	0.685216	0.707611	0.690544	0.00873212
2117.56	0.682096	0.684766	0.703768	0.69021	0.00682271
2151	0.682794	0.687145	0.702554	0.690831	0.00599461
2184.36	0.682379	0.684602	0.70015	0.689044	0.00559005
2216.08	0.676575	0.681835	0.69977	0.68606	0.00702095
2255.61	0.674111	0.678821	0.697591	0.683508	0.00717184
2289.9	0.67156	0.676302	0.695589	0.681151	0.0073479
2327.45	0.669619	0.675549	0.697189	0.680786	0.00837846
2359.48	0.666667	0.676072	0.695632	0.679457	0.00853105
2401.65	0.666351	0.677497	0.693762	0.679203	0.00795864
2440.58	0.666648	0.675382	0.692092	0.678041	0.00746434
2469.01	0.668405	0.672601	0.690753	0.677253	0.00685784
2503.2	0.667056	0.66969	0.690192	0.675646	0.00731271
2542.84	0.667818	0.670189	0.690982	0.67633	0.00735805
2572.7	0.665789	0.670057	0.690376	0.675407	0.00758494
2609.94	0.663719	0.668453	0.688622	0.673598	0.00763517
2641.48	0.662202	0.664726	0.685497	0.670808	0.00738048
2674.2	0.66295	0.663614	0.683463	0.670009	0.00672985
2712.12	0.661437	0.66585	0.683	0.670096	0.00657676
2752.8	0.659735	0.66491	0.680513	0.668386	0.00624484
2780.72	0.657285	0.664072	0.679626	0.666994	0.00661289
2830.5	0.659482	0.662348	0.67843	0.666753	0.00589659
2857.6	0.657954	0.665992	0.679096	0.667681	0.00616124
2905.05	0.657316	0.665014	0.678918	0.667082	0.00632119
2926.92	0.655444	0.665735	0.678944	0.666708	0.00680125
2969.58	0.65553	0.661536	0.679003	0.665356	0.00704037
3003.56	0.654798	0.661452	0.678543	0.664931	0.00707173
3046.5	0.655555	0.658933	0.678945	0.664478	0.00729897
3069.88	0.654298	0.659869	0.679931	0.664699	0.00778382
3119.12	0.653218	0.658795	0.682022	0.664678	0.00882002
3141.42	0.651017	0.660035	0.680394	0.663815	0.00868857
3186.29	0.651617	0.660296	0.677452	0.663122	0.00759072
3211.4	0.650608	0.660451	0.676262	0.66244	0.00747209
3261.36	0.650052	0.657424	0.676124	0.6612	0.00775952
3282.98	0.648296	0.657414	0.676442	0.660717	0.00829128
3329.99	0.64972	0.658915	0.675793	0.661476	0.00763463
3349.56	0.64903	0.662058	0.676181	0.662423	0.00783985
3391.7	0.650563	0.660309	0.674004	0.661625	0.00679874
3427.98	0.647654	0.659372	0.672311	0.659779	0.00712076
3449.49	0.648359	0.658604	0.671014	0.659326	0.00654978
3491.8	0.647348	0.658649	0.673434	0.65981	0.00755289
3528.04	0.649248	0.656931	0.675098	0.660425	0.0076641
3559.8	0.649347	0.65207	0.675835	0.659084	0.00841234
3593.3	0.648241	0.649383	0.674992	0.657539	0.00873273
3630.44	0.649088	0.648878	0.672276	0.656747	0.0077647
3663.9	0.647282	0.649134	0.671307	0.655908	0.007718
3703.9	0.647765	0.64972	0.669971	0.655819	0.00709858
3741.15	0.645549	0.650347	0.672433	0.65611	0.00827843
3783.24	0.6468	0.649227	0.671439	0.655822	0.00783981
3809.95	0.646199	0.64941	0.673994	0.656534	0.00877881
3852.16	0.647936	0.644776	0.672997	0.655236	0.00892712
3890.55	0.646064	0.648325	0.673503	0.655964	0.00879365
3926	0.646235	0.650977	0.671901	0.656371	0.00788459
3963.47	0.644768	0.653467	0.670837	0.656357	0.00766296
3994.86	0.645226	0.650697	0.670981	0.655635	0.00783394
4030.29	0.644016	0.647489	0.670014	0.653839	0.00814897
4073	0.644163	0.647519	0.671092	0.654258	0.0084724
4098	0.645185	0.650312	0.670831	0.655443	0.00783511
4142.94	0.643614	0.647805	0.670761	0.65406	0.0084378
4162.38	0.64337	0.646651	0.668031	0.652684	0.00773168
4204.2	0.643034	0.645171	0.66919	0.652465	0.00838512
4239.6	0.644844	0.649764	0.666476	0.653695	0.00654646
4276.1	0.644727	0.650866	0.669363	0.654986	0.00740404
4305.96	0.645025	0.649764	0.667421	0.65407	0.00681426
4355.88	0.645686	0.646905	0.66798	0.653524	0.00723667
4382.33	0.645229	0.647239	0.665009	0.652492	0.00628545
4428	0.643853	0.647641	0.666068	0.65252	0.00686132
4453.15	0.642437	0.645625	0.669287	0.65245	0.00846885
4500.16	0.640457	0.646666	0.674073	0.653732	0.0103272
4522.8	0.639311	0.647399	0.675201	0.65397	0.0108689
4575.9	0.638421	0.649713	0.675958	0.654697	0.0111187
4591.22	0.639676	0.649302	0.673022	0.654	0.00990862
4635	0.641586	0.648141	0.671803	0.653843	0.00917692

## Sheet: mRFP-C1
Time [s]	Exp1	Exp2	Exp3	Average	SEM
0
35.17
70.48	0.989647	1.00029	1.00352	0.997817	0.00419004
105.54	0.996315	0.996629	1.00378	0.998907	0.00243645
141	0.999641	0.997073	1.0003	0.999006	0.000984835
176.4	1.00459	0.995798	0.999119	0.999835	0.00256283
212.1	1.00398	1.00034	0.998052	1.00079	0.00172484
246.54	1.00372	1.00329	0.998496	1.00184	0.00167525
283.2	1.00211	1.00658	0.996738	1.00181	0.00284627
381	1.0042	1.006	0.996001	1.00207	0.00307646
416.18	1.00542	1.00532	0.998776	1.00317	0.00219841
451.38	1.00809	1.00444	0.996469	1.003	0.00343078
486.63	1.0087	1.00549	0.99362	1.00261	0.00458731
522.16	1.00858	1.00345	0.988556	1.00019	0.00600436
557.05	1.00671	1.00374	0.989608	1.00002	0.00527626
593.1	1.0033	0.999066	0.989056	0.997139	0.00422214
627.75	0.99714	0.997045	0.987547	0.993911	0.00318194
663.32	0.989867	0.989985	0.981873	0.987242	0.00268464
698.25	0.979382	0.981084	0.971176	0.977214	0.00305871
735.7	0.967191	0.97188	0.962643	0.967238	0.00266662
769.41	0.954899	0.963604	0.952011	0.956838	0.00348416
804.36	0.945344	0.957668	0.9473	0.950104	0.00382386
840.55	0.936551	0.947336	0.938268	0.940719	0.00334572
875.06	0.924466	0.93632	0.93293	0.931239	0.00352489
911.1	0.91259	0.925216	0.923619	0.920475	0.00396926
946.12	0.899275	0.914322	0.913911	0.909169	0.00494878
981.44	0.88863	0.905179	0.902277	0.898695	0.00510193
1016.76	0.876104	0.892278	0.894827	0.887737	0.00586253
1051.51	0.86437	0.883729	0.883392	0.877164	0.00639757
1087.2	0.853575	0.873173	0.872464	0.866404	0.00641774
1123.56	0.840967	0.865281	0.860049	0.855432	0.00738859
1156.94	0.832464	0.856562	0.854885	0.84797	0.00776834
1193.59	0.824705	0.845457	0.848985	0.839716	0.00757403
1227.72	0.817591	0.838116	0.840576	0.832094	0.00728612
1265.5	0.809534	0.829115	0.830336	0.822995	0.0067398
1299.58	0.802761	0.82354	0.819417	0.81524	0.00635161
1337.34	0.797071	0.813557	0.810946	0.807191	0.00511616
1372.48	0.790215	0.807458	0.804569	0.800748	0.00533187
1405.86	0.784704	0.803685	0.798928	0.795772	0.00570195
1443.6	0.781387	0.798854	0.792664	0.790968	0.00511309
1481.5	0.777863	0.792063	0.784857	0.784928	0.00409941
1512.84	0.772165	0.78234	0.777028	0.777178	0.00293819
1553.16	0.765257	0.7775	0.771469	0.771409	0.00353438
1584.26	0.761873	0.775382	0.764793	0.76735	0.00410371
1624.9	0.760777	0.771583	0.761955	0.764771	0.00342251
1654.32	0.75953	0.769845	0.757146	0.762174	0.00389689
1695.61	0.755518	0.762615	0.753985	0.757373	0.00265816
1723.92	0.752027	0.760368	0.749209	0.753868	0.00335037
1760.04	0.746668	0.757868	0.744514	0.749683	0.00413934
1793	0.741342	0.755597	0.741635	0.746191	0.00470379
1828.3	0.738571	0.752275	0.737574	0.742807	0.00474293
1864.86	0.737765	0.748026	0.732174	0.739322	0.00464179
1901.48	0.739181	0.745157	0.727231	0.737189	0.00526972
1942.56	0.735337	0.743968	0.726068	0.735125	0.00516846
1973.1	0.732981	0.73988	0.724082	0.732314	0.00457249
2007.56	0.731286	0.737914	0.720011	0.729737	0.00522591
2040.57	0.728381	0.732934	0.714881	0.725398	0.00542069
2077.32	0.727308	0.732367	0.71003	0.723235	0.00676207
2117.56	0.725348	0.728654	0.709532	0.721178	0.00590055
2151	0.723273	0.72812	0.706259	0.719217	0.00662862
2184.36	0.718902	0.724638	0.707663	0.717068	0.00498529
2216.08	0.716747	0.725098	0.706309	0.716051	0.00543505
2255.61	0.718679	0.72369	0.706727	0.716365	0.00503151
2289.9	0.716091	0.725479	0.704017	0.715196	0.00621176
2327.45	0.715852	0.724862	0.701041	0.713918	0.0069442
2359.48	0.712244	0.722887	0.698136	0.711089	0.00716824
2401.65	0.714736	0.72197	0.694961	0.710556	0.00807225
2440.58	0.715483	0.719257	0.69578	0.710173	0.0072785
2469.01	0.714848	0.717522	0.693491	0.70862	0.00760414
2503.2	0.713761	0.713785	0.693542	0.707029	0.00674375
2542.84	0.707334	0.712376	0.690014	0.703241	0.00677197
2572.7	0.70745	0.711822	0.689491	0.702921	0.00683238
2609.94	0.704097	0.711717	0.688679	0.701498	0.00677645
2641.48	0.706828	0.712263	0.686867	0.701986	0.00772069
2674.2	0.704427	0.711308	0.685224	0.700319	0.00780489
2712.12	0.7064	0.712691	0.685928	0.701673	0.00807918
2752.8	0.703342	0.716067	0.684427	0.701279	0.00919177
2780.72	0.702723	0.7167	0.681649	0.700357	0.0101872
2830.5	0.700278	0.711582	0.676406	0.696089	0.010368
2857.6	0.701339	0.708662	0.677635	0.695879	0.00936348
2905.05	0.704162	0.705982	0.67983	0.696658	0.00843019
2926.92	0.706773	0.709421	0.678095	0.698096	0.0100298
2969.58	0.703002	0.705785	0.676104	0.694964	0.0094641
3003.56	0.697795	0.707949	0.673702	0.693149	0.0101555
3046.5	0.696272	0.703328	0.675387	0.691662	0.00838847
3069.88	0.695875	0.703142	0.673817	0.690945	0.00881718
3119.12	0.696571	0.702097	0.674412	0.691027	0.00845921
3141.42	0.699221	0.702904	0.673502	0.691876	0.00924827
3186.29	0.698128	0.703218	0.673788	0.691711	0.00908146
3211.4	0.69857	0.702414	0.670498	0.690494	0.0100592
3261.36	0.691662	0.702507	0.671326	0.688498	0.00913928
3282.98	0.695476	0.702013	0.670135	0.689208	0.00972136
3329.99	0.69546	0.702907	0.6726	0.690322	0.00911811
3349.56	0.695204	0.70229	0.670851	0.689449	0.00952088
3391.7	0.692338	0.701498	0.669391	0.687742	0.00954917
3427.98	0.69002	0.699209	0.668406	0.685878	0.00912993
3449.49	0.69196	0.700684	0.667185	0.68661	0.0100337
3491.8	0.689686	0.701349	0.667089	0.686041	0.0100567
3528.04	0.688545	0.701495	0.665451	0.685164	0.0105415
3559.8	0.686771	0.696897	0.668293	0.683987	0.0083735
3593.3	0.686118	0.694228	0.66825	0.682865	0.00767369
3630.44	0.68659	0.695388	0.667069	0.683015	0.00836785
3663.9	0.686563	0.697376	0.666864	0.683601	0.00893166
3703.9	0.687586	0.700115	0.665623	0.684441	0.0100803
3741.15	0.691104	0.696874	0.665654	0.684544	0.0095907
3783.24	0.691936	0.694503	0.664429	0.683623	0.00962553
3809.95	0.694749	0.692944	0.665845	0.684513	0.00934832
3852.16	0.694508	0.694474	0.666265	0.685082	0.00940858
3890.55	0.691905	0.694541	0.666279	0.684242	0.00901329
3926	0.689167	0.694936	0.666943	0.683682	0.00853359
3963.47	0.6874	0.691806	0.667883	0.682363	0.00735073
3994.86	0.688977	0.691711	0.666049	0.682246	0.00813675
4030.29	0.690141	0.688963	0.664758	0.681287	0.00827172
4073	0.687574	0.692049	0.66437	0.681331	0.00857836
4098	0.687526	0.692084	0.665344	0.681651	0.00825913
4142.94	0.687328	0.691121	0.664014	0.680821	0.00847471
4162.38	0.686824	0.690393	0.664257	0.680491	0.00818242
4204.2	0.686673	0.690281	0.661026	0.679327	0.00920959
4239.6	0.68393	0.691283	0.662615	0.679276	0.00859679
4276.1	0.684397	0.689488	0.663203	0.679029	0.00804842
4305.96	0.68357	0.690502	0.665563	0.679879	0.00743217
4355.88	0.685044	0.688985	0.662831	0.678953	0.00814089
4382.33	0.683796	0.690276	0.663294	0.679122	0.00813196
4428	0.683561	0.689846	0.662523	0.678643	0.00826176
4453.15	0.684215	0.692057	0.66467	0.680314	0.00814287
4500.16	0.686412	0.692011	0.663839	0.680754	0.00861065
4522.8	0.688489	0.691543	0.664811	0.681615	0.00844788
4575.9	0.688631	0.690773	0.665935	0.68178	0.00794644
4591.22	0.685847	0.690432	0.664534	0.680271	0.00797919
4635	0.682129	0.693385	0.665246	0.680253	0.00817698

## Sheet: mRFP-PITPNA-C94S
Time [s]	Exp1	Exp2	Exp3	Average	SEM
0
35.17
70.48	1.00475	1.00059	0.992381	0.999243	0.00363491
105.54	0.999676	0.995424	0.996157	0.997086	0.00131235
141	1.00165	0.997355	0.998525	0.999178	0.00128309
176.4	0.999609	0.99743	1.00158	0.99954	0.00119843
212.1	0.999314	1.0018	1.00375	1.00162	0.00128292
246.54	0.998079	1.00376	1.00375	1.00186	0.00189223
283.2	0.996915	1.00364	1.00386	1.00147	0.00227831
381	0.997301	1.00634	1.00719	1.00361	0.00316375
416.18	0.994994	1.0068	1.00983	1.00387	0.00452455
451.38	0.99551	1.00899	1.01252	1.00567	0.0051826
486.63	0.993638	1.00875	1.01212	1.00484	0.00568323
522.16	0.991825	1.00745	1.01004	1.0031	0.00568795
557.05	0.988599	1.00574	1.00781	1.00072	0.00608783
593.1	0.984331	1.00142	1.00083	0.995525	0.0055998
627.75	0.979925	0.99715	0.997827	0.991634	0.00585774
663.32	0.970745	0.990613	0.994382	0.985247	0.00733219
698.25	0.966585	0.988222	0.990652	0.98182	0.00764967
735.7	0.959724	0.983242	0.987636	0.976867	0.00866492
769.41	0.957903	0.982239	0.984429	0.974857	0.00850052
804.36	0.950836	0.97807	0.983023	0.970643	0.0100063
840.55	0.94678	0.976996	0.97952	0.967765	0.0105178
875.06	0.941194	0.973855	0.973828	0.962959	0.0108826
911.1	0.938897	0.971492	0.970045	0.960145	0.0106319
946.12	0.935136	0.969003	0.965552	0.956564	0.0107602
981.44	0.932475	0.968563	0.965728	0.955588	0.0115858
1016.76	0.92812	0.966857	0.966132	0.953703	0.0127934
1051.51	0.926508	0.964868	0.965993	0.952456	0.0129784
1087.2	0.922231	0.963983	0.963907	0.95004	0.0139047
1123.56	0.920486	0.965149	0.959586	0.948407	0.0140524
1156.94	0.917955	0.962603	0.959932	0.94683	0.0144582
1193.59	0.916225	0.959927	0.958493	0.944881	0.0143342
1227.72	0.913717	0.958864	0.96034	0.944307	0.0153008
1265.5	0.915303	0.961715	0.957472	0.94483	0.0148141
1299.58	0.914519	0.962818	0.958367	0.945235	0.0154116
1337.34	0.916719	0.962638	0.958996	0.946118	0.0147369
1372.48	0.912349	0.964417	0.961225	0.945997	0.0168492
1405.86	0.913892	0.96641	0.960725	0.947009	0.0166396
1443.6	0.912828	0.96819	0.960661	0.947226	0.0173359
1481.5	0.91457	0.965905	0.95918	0.946552	0.0161083
1512.84	0.915976	0.963149	0.96021	0.946445	0.015258
1553.16	0.916342	0.96414	0.960322	0.946935	0.0153361
1584.26	0.913896	0.963712	0.962928	0.946845	0.0164762
1624.9	0.915551	0.963205	0.963656	0.947471	0.0159607
1654.32	0.916646	0.957516	0.961532	0.945231	0.0143397
1695.61	0.919842	0.958609	0.959751	0.946067	0.0131168
1723.92	0.916655	0.962647	0.959448	0.94625	0.0148264
1760.04	0.915443	0.961216	0.962526	0.946395	0.0154808
1793	0.914556	0.960832	0.964532	0.94664	0.0160776
1828.3	0.916655	0.956637	0.964642	0.945978	0.0148425
1864.86	0.919472	0.960022	0.964037	0.947843	0.0142329
1901.48	0.920814	0.958206	0.965448	0.948156	0.0138297
1942.56	0.91967	0.960187	0.967132	0.948996	0.0147997
1973.1	0.919917	0.960494	0.967722	0.949378	0.0148775
2007.56	0.918781	0.961466	0.968055	0.949434	0.0154442
2040.57	0.920222	0.961092	0.968451	0.949922	0.0150008
2077.32	0.916897	0.960631	0.968894	0.948807	0.0161325
2117.56	0.915877	0.95986	0.967567	0.947768	0.0160998
2151	0.912468	0.958903	0.96658	0.945984	0.0169036
2184.36	0.912435	0.956133	0.965525	0.944698	0.0163574
2216.08	0.913803	0.962413	0.967851	0.948022	0.0171816
2255.61	0.918199	0.963625	0.967098	0.949641	0.0157528
2289.9	0.920774	0.969998	0.967477	0.95275	0.0160042
2327.45	0.924465	0.967446	0.96739	0.9531	0.0143178
2359.48	0.921656	0.96904	0.968605	0.9531	0.0157227
2401.65	0.921513	0.964069	0.969205	0.951596	0.015114
2440.58	0.91602	0.961633	0.965781	0.947812	0.0159406
2469.01	0.916478	0.959687	0.964692	0.946952	0.0153056
2503.2	0.91535	0.960465	0.964152	0.946656	0.0156891
2542.84	0.91702	0.959218	0.96379	0.946676	0.0148865
2572.7	0.916538	0.960877	0.967902	0.948439	0.016079
2609.94	0.914535	0.9604	0.968597	0.947844	0.0168218
2641.48	0.911443	0.963599	0.969022	0.948021	0.0183562
2674.2	0.910116	0.961227	0.965093	0.945479	0.0177164
2712.12	0.910468	0.963494	0.968222	0.947395	0.0185136
2752.8	0.913202	0.962472	0.970019	0.948564	0.0178149
2780.72	0.913428	0.967089	0.97294	0.951152	0.0189377
2830.5	0.915777	0.968293	0.969355	0.951142	0.0176848
2857.6	0.917724	0.968187	0.9681	0.951337	0.0168066
2905.05	0.920386	0.965913	0.967636	0.951312	0.0154707
2926.92	0.919428	0.962692	0.969004	0.950375	0.0155801
2969.58	0.919075	0.961165	0.969649	0.949963	0.0156369
3003.56	0.918413	0.958885	0.970508	0.949269	0.0157886
3046.5	0.919532	0.960714	0.972335	0.95086	0.0160194
3069.88	0.916351	0.961749	0.972435	0.950178	0.0171927
3119.12	0.91529	0.964365	0.971159	0.950271	0.0176002
3141.42	0.912109	0.965213	0.97202	0.94978	0.0189382
3186.29	0.913445	0.966397	0.975095	0.951646	0.0192645
3211.4	0.913147	0.965721	0.975105	0.951324	0.0192801
3261.36	0.91525	0.965663	0.976216	0.952376	0.0188115
3282.98	0.918513	0.964554	0.974131	0.952399	0.0171673
3329.99	0.919724	0.965278	0.974151	0.953051	0.0168592
3349.56	0.921075	0.966792	0.970907	0.952925	0.0159689
3391.7	0.91887	0.967276	0.973538	0.953228	0.0172739
3427.98	0.918295	0.966869	0.974971	0.953378	0.017697
3449.49	0.914608	0.962875	0.977789	0.951757	0.0190671
3491.8	0.917012	0.961628	0.977324	0.951988	0.0180655
3528.04	0.917098	0.963176	0.975766	0.952013	0.017832
3559.8	0.918012	0.962416	0.973339	0.951256	0.0169185
3593.3	0.914498	0.964943	0.97252	0.950654	0.0182096
3630.44	0.914877	0.961903	0.975341	0.950707	0.0183302
3663.9	0.916081	0.968917	0.977246	0.954081	0.0191515
3703.9	0.916014	0.966204	0.977501	0.95324	0.0188964
3741.15	0.915322	0.967297	0.974905	0.952508	0.0187222
3783.24	0.916091	0.963057	0.974601	0.951249	0.0178924
3809.95	0.914741	0.96563	0.976816	0.952396	0.0191021
3852.16	0.916206	0.966559	0.976029	0.952931	0.018565
3890.55	0.919799	0.9655	0.977327	0.954209	0.0175404
3926	0.923796	0.963291	0.977293	0.954794	0.0160169
3963.47	0.923902	0.965756	0.980543	0.956733	0.0169617
3994.86	0.920853	0.963404	0.979142	0.954466	0.0174101
4030.29	0.918414	0.965275	0.980582	0.954757	0.018701
4073	0.917696	0.961369	0.978202	0.952422	0.0180303
4098	0.916581	0.963465	0.978209	0.952752	0.0185794
4142.94	0.912133	0.962021	0.974619	0.949591	0.0190788
4162.38	0.911096	0.96099	0.97543	0.949172	0.0194891
4204.2	0.913952	0.961034	0.975099	0.950028	0.0184893
4239.6	0.916788	0.964884	0.977092	0.952922	0.0184072
4276.1	0.918172	0.967636	0.978983	0.95493	0.0186687
4305.96	0.914647	0.970847	0.978357	0.954617	0.0201023
4355.88	0.919081	0.965851	0.977347	0.954093	0.0178179
4382.33	0.918805	0.964079	0.976212	0.953032	0.0174683
4428	0.915435	0.95963	0.976444	0.950503	0.0181934
4453.15	0.912854	0.960084	0.975306	0.949415	0.0188009
4500.16	0.908946	0.958257	0.974348	0.947183	0.019675
4522.8	0.913959	0.960034	0.977214	0.950402	0.0188846
4575.9	0.915482	0.965172	0.979386	0.953347	0.0193719
4591.22	0.922841	0.966152	0.982688	0.957227	0.0178434
4635	0.921106	0.966813	0.980099	0.956006	0.0178666

## Sheet: mRFP-PITPNA-C94T
Time [s]	Exp1	Exp2	Exp3	Average	SEM
0
35.17
70.48	0.992982	1.01045	1.0089	1.00411	0.00558198
105.54	0.995533	1.00656	1.0051	1.0024	0.0034582
141	0.997111	1.00305	1.00265	1.00094	0.0019175
176.4	1.0023	0.997272	0.99903	0.999532	0.00147172
212.1	1.0047	0.99485	0.99466	0.998071	0.00331654
246.54	1.00535	0.993842	0.994508	0.997901	0.00373113
283.2	1.00202	0.993972	0.995152	0.997049	0.00250991
381	1.00041	0.993093	0.997295	0.996933	0.0021197
416.18	0.998182	0.99465	0.994549	0.995794	0.00119435
451.38	0.997806	0.994998	0.992331	0.995045	0.00158078
486.63	0.997975	0.99442	0.996088	0.996161	0.00102673
522.16	0.999389	0.987919	0.99797	0.995093	0.00361013
557.05	0.997359	0.982883	0.993997	0.991413	0.00437399
593.1	0.993058	0.978257	0.981901	0.984405	0.00445264
627.75	0.985926	0.971715	0.971569	0.976403	0.00476148
663.32	0.978052	0.96544	0.963739	0.969077	0.00451436
698.25	0.969486	0.954521	0.957729	0.960579	0.00454889
735.7	0.96047	0.950475	0.949117	0.953354	0.00357943
769.41	0.95161	0.940609	0.940746	0.944322	0.00364455
804.36	0.942828	0.931779	0.93268	0.935762	0.0035424
840.55	0.93785	0.924883	0.926732	0.929822	0.0040496
875.06	0.935346	0.917579	0.921179	0.924701	0.00542299
911.1	0.931514	0.916895	0.915793	0.921401	0.00506656
946.12	0.926797	0.910159	0.912148	0.916368	0.00524593
981.44	0.924286	0.910001	0.910813	0.915034	0.00463227
1016.76	0.921691	0.907795	0.906061	0.911849	0.00494612
1051.51	0.920366	0.906403	0.90566	0.91081	0.00478289
1087.2	0.918652	0.906311	0.903659	0.909541	0.00461938
1123.56	0.918457	0.90505	0.905103	0.909537	0.00445996
1156.94	0.917062	0.907306	0.902461	0.908943	0.00429375
1193.59	0.913526	0.906967	0.902043	0.907512	0.00332599
1227.72	0.914466	0.907572	0.905958	0.909332	0.0026089
1265.5	0.917823	0.906352	0.908955	0.911043	0.00347203
1299.58	0.923892	0.904753	0.909164	0.912603	0.00578626
1337.34	0.923315	0.904261	0.907025	0.911534	0.00594463
1372.48	0.921814	0.905707	0.905141	0.910887	0.00546586
1405.86	0.918348	0.906465	0.908411	0.911075	0.00367986
1443.6	0.922842	0.907129	0.91039	0.913453	0.00478759
1481.5	0.922235	0.907682	0.913549	0.914489	0.00422734
1512.84	0.92351	0.909534	0.91292	0.915321	0.00420941
1553.16	0.922145	0.908881	0.914646	0.915224	0.00383966
1584.26	0.922251	0.910767	0.913488	0.915502	0.00346488
1624.9	0.923547	0.9117	0.914176	0.916474	0.00360788
1654.32	0.922144	0.914768	0.914437	0.917116	0.00251557
1695.61	0.926461	0.913102	0.91641	0.918657	0.00401694
1723.92	0.927864	0.914422	0.914712	0.919	0.00443313
1760.04	0.928019	0.913712	0.912005	0.917912	0.00507741
1793	0.926776	0.912912	0.913336	0.917675	0.00455223
1828.3	0.924964	0.912629	0.91762	0.918404	0.00358232
1864.86	0.9276	0.914704	0.9194	0.920568	0.00376855
1901.48	0.929382	0.915704	0.92069	0.921925	0.00399637
1942.56	0.931663	0.916171	0.919748	0.922527	0.00468332
1973.1	0.931902	0.914844	0.922841	0.923196	0.00492757
2007.56	0.932307	0.918293	0.92416	0.92492	0.00406316
2040.57	0.931387	0.918146	0.922426	0.923986	0.00390117
2077.32	0.931304	0.916912	0.919453	0.922556	0.00443479
2117.56	0.930713	0.917172	0.915961	0.921282	0.00472865
2151	0.930347	0.917252	0.917551	0.921717	0.00431611
2184.36	0.924109	0.917847	0.919903	0.92062	0.00184277
2216.08	0.925747	0.915135	0.919875	0.920253	0.00306923
2255.61	0.925121	0.914777	0.919913	0.919937	0.00298615
2289.9	0.933193	0.914614	0.918902	0.922236	0.00561644
2327.45	0.933762	0.915914	0.92098	0.923552	0.00531022
2359.48	0.939725	0.918677	0.92204	0.926814	0.00652796
2401.65	0.936797	0.921217	0.922657	0.926891	0.00497081
2440.58	0.934261	0.919444	0.922667	0.925457	0.0044989
2469.01	0.931676	0.919115	0.924176	0.924989	0.0036486
2503.2	0.935651	0.919835	0.924615	0.9267	0.0046832
2542.84	0.938688	0.921269	0.924835	0.928264	0.00531266
2572.7	0.938096	0.920322	0.922293	0.926904	0.00562509
2609.94	0.938357	0.919203	0.923062	0.926874	0.00584861
2641.48	0.935707	0.920468	0.922087	0.926087	0.00483238
2674.2	0.934705	0.920131	0.922639	0.925825	0.00449877
2712.12	0.932994	0.918872	0.924228	0.925365	0.00411614
2752.8	0.931284	0.915987	0.928212	0.925161	0.00467183
2780.72	0.934698	0.916646	0.929147	0.92683	0.00533827
2830.5	0.93634	0.917602	0.927532	0.927158	0.00541234
2857.6	0.938156	0.920521	0.924094	0.927591	0.0053827
2905.05	0.936155	0.919471	0.930523	0.928716	0.00490018
2926.92	0.936488	0.92131	0.931912	0.929903	0.00449496
2969.58	0.942432	0.920097	0.932167	0.931565	0.00645466
3003.56	0.944246	0.919934	0.925471	0.929884	0.00735676
3046.5	0.940173	0.9194	0.92689	0.928821	0.00607381
3069.88	0.937181	0.920374	0.927831	0.928462	0.00486204
3119.12	0.935594	0.920593	0.928211	0.928133	0.00433077
3141.42	0.940511	0.921882	0.930546	0.93098	0.00538205
3186.29	0.941816	0.92271	0.931381	0.931969	0.00552318
3211.4	0.94227	0.923967	0.933686	0.933308	0.00528702
3261.36	0.942547	0.924807	0.927579	0.931644	0.00550993
3282.98	0.94168	0.924999	0.928523	0.931734	0.00507591
3329.99	0.942966	0.926235	0.924725	0.931309	0.00584503
3349.56	0.939355	0.923647	0.926568	0.929857	0.00482336
3391.7	0.939028	0.923369	0.928001	0.930133	0.00464438
3427.98	0.938144	0.923449	0.930808	0.9308	0.00424202
3449.49	0.940896	0.922406	0.934032	0.932445	0.00539629
3491.8	0.943114	0.921466	0.9361	0.93356	0.00637687
3528.04	0.945533	0.919657	0.937385	0.934192	0.00763862
3559.8	0.948349	0.920724	0.934423	0.934499	0.00797495
3593.3	0.946144	0.923518	0.929748	0.933137	0.00674766
3630.44	0.946457	0.926462	0.925607	0.932842	0.00681197
3663.9	0.94354	0.927625	0.92535	0.932172	0.00572214
3703.9	0.941936	0.925375	0.929244	0.932185	0.00500187
3741.15	0.94112	0.922628	0.933026	0.932258	0.00535217
3783.24	0.941662	0.922527	0.932643	0.932277	0.00552686
3809.95	0.942204	0.921703	0.934449	0.932785	0.00597639
3852.16	0.940741	0.923096	0.934743	0.93286	0.00517986
3890.55	0.937213	0.923267	0.937134	0.932538	0.0046357
3926	0.934061	0.923785	0.93205	0.929965	0.00314415
3963.47	0.934621	0.922169	0.932882	0.929891	0.00389337
3994.86	0.939418	0.924569	0.930951	0.931646	0.00430053
4030.29	0.942982	0.926786	0.932761	0.934176	0.00472865
4073	0.939324	0.926841	0.933108	0.933091	0.00360348
4098	0.936374	0.92204	0.934413	0.930942	0.0044868
4142.94	0.93289	0.919673	0.936774	0.929779	0.00517583
4162.38	0.93201	0.9229	0.935726	0.930212	0.00381019
4204.2	0.930742	0.92421	0.932541	0.929164	0.002531
4239.6	0.933768	0.924568	0.928983	0.929106	0.00265665
4276.1	0.936163	0.923249	0.926036	0.928483	0.00392363
4305.96	0.934712	0.924405	0.926234	0.92845	0.00317505
4355.88	0.935476	0.927106	0.926245	0.929609	0.00294369
4382.33	0.934656	0.926363	0.930957	0.930659	0.00239878
4428	0.938584	0.928684	0.932726	0.933332	0.00287389
4453.15	0.940731	0.928143	0.935409	0.934761	0.00364838
4500.16	0.939173	0.927966	0.931547	0.932895	0.0033046
4522.8	0.941872	0.925726	0.933678	0.933759	0.00466095
4575.9	0.938253	0.925335	0.930885	0.931491	0.00374123
4591.22	0.942879	0.925087	0.930977	0.932981	0.00523284
4635	0.940341	0.924663	0.929828	0.931611	0.00461277

## Sheet: mRFP-PITPNA-C94A
Time [s]	Exp1	Exp2	Exp3	Average	SEM
0
35.17
70.48	1.00664	0.996966	0.993564	0.999057	0.00391733
105.54	1.00336	0.99949	0.997897	1.00025	0.00162055
141	0.999247	0.999315	0.998955	0.999172	0.000110158
176.4	0.995956	1.00017	1.00202	0.999382	0.00179417
212.1	0.995706	1.00036	1.0035	0.999857	0.0022646
246.54	1.00006	1.00071	1.00213	1.00097	0.000610306
283.2	0.999035	1.00298	1.00194	1.00132	0.00117996
381	0.997905	1.00297	1.00117	1.00068	0.00148123
416.18	0.993674	1.00441	1.00438	1.00082	0.00357363
451.38	0.994723	1.0015	1.00681	1.00101	0.00349913
486.63	0.993367	1.00135	1.0052	0.999972	0.00348551
522.16	0.994761	1.00168	1.00119	0.999212	0.00223008
557.05	0.9915	0.999693	0.997673	0.996289	0.00246417
593.1	0.987496	0.995165	0.996324	0.992995	0.00276986
627.75	0.983499	0.987381	0.996702	0.989194	0.00391759
663.32	0.980415	0.98381	0.994104	0.986109	0.00411576
698.25	0.978033	0.980009	0.991568	0.983203	0.00422074
735.7	0.973602	0.978	0.987253	0.979618	0.00402285
769.41	0.969203	0.972771	0.985469	0.975814	0.00493583
804.36	0.9648	0.971218	0.981183	0.9724	0.00476617
840.55	0.959261	0.970493	0.980172	0.969975	0.00604202
875.06	0.956827	0.969922	0.979038	0.968596	0.00644591
911.1	0.955418	0.966305	0.981599	0.967774	0.00759345
946.12	0.955234	0.961587	0.977019	0.964614	0.00646831
981.44	0.953274	0.960323	0.972342	0.96198	0.00556634
1016.76	0.952251	0.95997	0.967937	0.960053	0.00452851
1051.51	0.951954	0.960374	0.96792	0.960082	0.00461127
1087.2	0.952099	0.958584	0.967828	0.959504	0.0045637
1123.56	0.952898	0.958446	0.968842	0.960062	0.00467325
1156.94	0.954012	0.957416	0.970726	0.960718	0.00509979
1193.59	0.957458	0.957666	0.969268	0.961464	0.00390241
1227.72	0.955596	0.954442	0.968443	0.959493	0.00448698
1265.5	0.955452	0.954801	0.965958	0.958737	0.00361548
1299.58	0.954526	0.953337	0.965802	0.957888	0.00397183
1337.34	0.954825	0.956753	0.963596	0.958391	0.0026613
1372.48	0.956309	0.955825	0.96567	0.959268	0.0032041
1405.86	0.955439	0.956486	0.966829	0.959585	0.00363467
1443.6	0.960467	0.952921	0.966465	0.959951	0.00391841
1481.5	0.959352	0.951452	0.966473	0.959092	0.00433811
1512.84	0.959106	0.952866	0.96782	0.959931	0.00433653
1553.16	0.956995	0.952718	0.968843	0.959519	0.00482284
1584.26	0.957599	0.954354	0.967599	0.95985	0.00398583
1624.9	0.958109	0.952615	0.964713	0.958479	0.00349729
1654.32	0.956052	0.953963	0.966986	0.959	0.0040379
1695.61	0.95399	0.952418	0.967567	0.957992	0.0048093
1723.92	0.953925	0.95426	0.971149	0.959778	0.0056864
1760.04	0.956222	0.954807	0.969003	0.960011	0.00451491
1793	0.957271	0.956136	0.969363	0.960923	0.00423267
1828.3	0.956958	0.956871	0.967857	0.960562	0.00364766
1864.86	0.955466	0.95895	0.97104	0.961819	0.00471917
1901.48	0.953338	0.958801	0.972074	0.961404	0.00556312
1942.56	0.952365	0.958279	0.97419	0.961611	0.00651714
1973.1	0.954058	0.959372	0.96868	0.960703	0.00427332
2007.56	0.956746	0.960204	0.968293	0.961748	0.00342144
2040.57	0.95983	0.959135	0.966163	0.961709	0.00223579
2077.32	0.960038	0.957735	0.971143	0.962972	0.00413938
2117.56	0.959212	0.959007	0.970823	0.963014	0.00390516
2151	0.956364	0.961391	0.973836	0.963864	0.00519297
2184.36	0.955327	0.960789	0.972957	0.963024	0.00521059
2216.08	0.957221	0.960691	0.973266	0.963726	0.00487416
2255.61	0.957764	0.961587	0.97471	0.964687	0.00513158
2289.9	0.960711	0.961247	0.972177	0.964712	0.00373593
2327.45	0.961408	0.960099	0.971982	0.964496	0.00376183
2359.48	0.962647	0.958065	0.970066	0.963593	0.00349632
2401.65	0.963582	0.961726	0.974374	0.96656	0.00394314
2440.58	0.963412	0.963626	0.97888	0.968639	0.00512059
2469.01	0.961951	0.965715	0.977755	0.968474	0.00476599
2503.2	0.956691	0.964896	0.977934	0.966507	0.00618508
2542.84	0.957418	0.965433	0.975873	0.966241	0.00534292
2572.7	0.958156	0.964571	0.976197	0.966308	0.00527996
2609.94	0.959279	0.962676	0.975899	0.965951	0.00506976
2641.48	0.957983	0.961595	0.973362	0.964313	0.00464287
2674.2	0.959546	0.962428	0.974615	0.965529	0.00461823
2712.12	0.958332	0.965291	0.973065	0.965563	0.00425535
2752.8	0.958733	0.96549	0.975818	0.96668	0.00496777
2780.72	0.958109	0.968804	0.975565	0.967493	0.00508138
2830.5	0.96139	0.966534	0.976748	0.968224	0.00451335
2857.6	0.960025	0.968358	0.97394	0.967441	0.00404314
2905.05	0.961967	0.962243	0.974196	0.966135	0.00403101
2926.92	0.961791	0.962753	0.97272	0.965755	0.00349372
2969.58	0.964473	0.96221	0.974043	0.966908	0.00362651
3003.56	0.960772	0.963267	0.976364	0.966801	0.00483531
3046.5	0.960306	0.961254	0.978244	0.966601	0.00582767
3069.88	0.96011	0.960518	0.979716	0.966781	0.00646851
3119.12	0.959924	0.96011	0.976184	0.965406	0.0053893
3141.42	0.959539	0.962791	0.97772	0.966683	0.00559781
3186.29	0.958269	0.959752	0.977639	0.96522	0.00622433
3211.4	0.961117	0.960729	0.978101	0.966649	0.00572707
3261.36	0.96414	0.959248	0.978733	0.967374	0.00585264
3282.98	0.964919	0.962818	0.975427	0.967722	0.00390031
3329.99	0.961365	0.963215	0.978577	0.967719	0.00545521
3349.56	0.960226	0.965267	0.975457	0.966983	0.00447957
3391.7	0.96046	0.965814	0.978041	0.968105	0.00520275
3427.98	0.966692	0.963845	0.973617	0.968052	0.00290176
3449.49	0.961741	0.962568	0.972723	0.965677	0.00353078
3491.8	0.962087	0.961564	0.974767	0.966139	0.00431664
3528.04	0.960491	0.962929	0.975316	0.966245	0.0045895
3559.8	0.96463	0.960593	0.977672	0.967632	0.00515344
3593.3	0.966413	0.960616	0.977382	0.968137	0.00491626
3630.44	0.964978	0.962902	0.975446	0.967775	0.00388179
3663.9	0.967908	0.964969	0.974485	0.969121	0.0028132
3703.9	0.963647	0.966137	0.974059	0.967947	0.003139
3741.15	0.963231	0.965229	0.975054	0.967838	0.00365382
3783.24	0.960104	0.965086	0.974726	0.966639	0.00429164
3809.95	0.957394	0.963898	0.972395	0.964563	0.00434312
3852.16	0.95826	0.962327	0.971422	0.964003	0.00389088
3890.55	0.958874	0.963937	0.971342	0.964718	0.00362034
3926	0.964171	0.966202	0.968408	0.96626	0.0012234
3963.47	0.965374	0.965801	0.972267	0.967814	0.00222991
3994.86	0.963517	0.965065	0.969951	0.966178	0.00193876
4030.29	0.9584	0.961049	0.972821	0.96409	0.00443195
4073	0.958554	0.96211	0.972713	0.964459	0.0042527
4098	0.965304	0.962229	0.975411	0.967648	0.00398168
4142.94	0.968415	0.963124	0.977996	0.969845	0.00435248
4162.38	0.967903	0.966404	0.975276	0.969861	0.00274208
4204.2	0.964536	0.967181	0.972826	0.968181	0.00244503
4239.6	0.963211	0.970109	0.964595	0.965972	0.00210708
4276.1	0.965899	0.968595	0.964187	0.966227	0.00128298
4305.96	0.961219	0.970424	0.964842	0.965495	0.00267715
4355.88	0.963794	0.967446	0.96998	0.967073	0.00179553
4382.33	0.958643	0.967293	0.971685	0.965874	0.00383131
4428	0.961574	0.965424	0.975596	0.967531	0.0041826
4453.15	0.961852	0.966454	0.978535	0.968947	0.00497478
4500.16	0.961446	0.967393	0.981062	0.969967	0.00580701
4522.8	0.959591	0.966055	0.98049	0.968712	0.00617762
4575.9	0.957076	0.967561	0.97771	0.967449	0.00595687
4591.22	0.958666	0.967862	0.980778	0.969102	0.00641312
4635	0.956322	0.968948	0.979402	0.968224	0.00667237
