# Supplementary material for: Non-vesicular phosphatidylinositol transfer plays critical roles in defining organelle lipid composition
Source: EMBO J. 2024 Apr 16;43(10):6. doi: 10.1038/s44318-024-00096-3 (PMC11099152; doi:10.1038/s44318-024-00096-3)
Supplement: Supplementary file 4 — Source data Fig. 3 [file 44318_2024_96_MOESM4_ESM.zip › Figure 3/3D/3D-PITPNB-BRET-PM-P4M.xlsx]

## Sheet: Mock
Time [s]	Exp1	Exp2	Exp3	Average	SEM
0
35.17
70.48	0.994064	1.00325	0.99918	0.99883	0.00265641
105.54	0.996647	1.00578	1.00171	1.00138	0.00264127
141	0.998641	1.00342	1.00004	1.0007	0.00141822
176.4	1.00254	0.999349	1.00075	1.00088	0.000924464
212.1	1.00329	0.995939	0.99966	0.99963	0.00212303
246.54	1.00256	0.994752	0.999757	0.999023	0.00228387
283.2	1.00225	0.997517	0.998907	0.999558	0.00140475
381	1.00341	0.995978	0.998755	0.99938	0.00216745
416.18	1.00233	0.995156	1.00061	0.999367	0.00216332
451.38	0.998527	0.99336	1.00081	0.997564	0.00220259
486.63	0.996092	0.990985	1.00011	0.99573	0.00264085
522.16	0.99499	0.99281	0.998489	0.99543	0.00165419
557.05	0.991949	0.98952	0.996043	0.992504	0.00190333
593.1	0.981211	0.987218	0.991447	0.986625	0.00296964
627.75	0.971102	0.977004	0.984692	0.977599	0.00393437
663.32	0.95897	0.967496	0.974713	0.96706	0.00454975
698.25	0.948622	0.955863	0.963878	0.956121	0.00440584
735.7	0.933197	0.941924	0.951145	0.942089	0.00518186
769.41	0.921334	0.92821	0.939803	0.929782	0.00538917
804.36	0.906154	0.914843	0.926573	0.915857	0.0059162
840.55	0.891471	0.904046	0.910738	0.902085	0.00564752
875.06	0.876238	0.892826	0.895145	0.88807	0.0059538
911.1	0.862313	0.878024	0.880426	0.873587	0.00567991
946.12	0.849554	0.864517	0.869325	0.861132	0.00595301
981.44	0.835929	0.851812	0.857548	0.84843	0.00646567
1016.76	0.824589	0.838276	0.847099	0.836654	0.00654848
1051.51	0.813956	0.824902	0.835168	0.824675	0.0061246
1087.2	0.803264	0.813745	0.824169	0.813726	0.00603477
1123.56	0.794777	0.806234	0.812389	0.804466	0.00516043
1156.94	0.78555	0.798526	0.803122	0.795733	0.00526136
1193.59	0.776754	0.788047	0.793055	0.785952	0.00482094
1227.72	0.769344	0.779296	0.784251	0.77763	0.00438306
1265.5	0.763066	0.770054	0.778343	0.770487	0.0044154
1299.58	0.758904	0.76366	0.773106	0.765223	0.00417367
1337.34	0.752945	0.756253	0.766491	0.758563	0.00407725
1372.48	0.746447	0.750631	0.758912	0.751997	0.00366246
1405.86	0.740448	0.7454	0.75235	0.746066	0.00345187
1443.6	0.733034	0.740518	0.748434	0.740662	0.00444613
1481.5	0.729514	0.735881	0.74289	0.736095	0.00386267
1512.84	0.724584	0.729485	0.740681	0.731583	0.00476384
1553.16	0.723505	0.726303	0.737171	0.728993	0.00416802
1584.26	0.721324	0.720285	0.73461	0.725406	0.00461148
1624.9	0.717575	0.718514	0.729643	0.72191	0.00387566
1654.32	0.71285	0.716229	0.726329	0.718469	0.00404896
1695.61	0.708165	0.714361	0.723311	0.715279	0.0043964
1723.92	0.703804	0.71254	0.721195	0.712513	0.00502046
1760.04	0.701495	0.705402	0.719758	0.708885	0.00555224
1793	0.69822	0.703561	0.716788	0.70619	0.00551884
1828.3	0.697515	0.698192	0.714096	0.703268	0.0054175
1864.86	0.695262	0.697903	0.709049	0.700738	0.00422495
1901.48	0.69398	0.694303	0.708422	0.698901	0.0047611
1942.56	0.691902	0.69186	0.708035	0.697266	0.00538466
1973.1	0.687867	0.691118	0.708321	0.695769	0.00634593
2007.56	0.683633	0.690638	0.706747	0.693673	0.00684284
2040.57	0.679903	0.68713	0.705911	0.690982	0.00775069
2077.32	0.678804	0.685216	0.707611	0.690544	0.00873212
2117.56	0.682096	0.684766	0.703768	0.69021	0.00682271
2151	0.682794	0.687145	0.702554	0.690831	0.00599461
2184.36	0.682379	0.684602	0.70015	0.689044	0.00559005
2216.08	0.676575	0.681835	0.69977	0.68606	0.00702095
2255.61	0.674111	0.678821	0.697591	0.683508	0.00717184
2289.9	0.67156	0.676302	0.695589	0.681151	0.0073479
2327.45	0.669619	0.675549	0.697189	0.680786	0.00837846
2359.48	0.666667	0.676072	0.695632	0.679457	0.00853105
2401.65	0.666351	0.677497	0.693762	0.679203	0.00795864
2440.58	0.666648	0.675382	0.692092	0.678041	0.00746434
2469.01	0.668405	0.672601	0.690753	0.677253	0.00685784
2503.2	0.667056	0.66969	0.690192	0.675646	0.00731271
2542.84	0.667818	0.670189	0.690982	0.67633	0.00735805
2572.7	0.665789	0.670057	0.690376	0.675407	0.00758494
2609.94	0.663719	0.668453	0.688622	0.673598	0.00763517
2641.48	0.662202	0.664726	0.685497	0.670808	0.00738048
2674.2	0.66295	0.663614	0.683463	0.670009	0.00672985
2712.12	0.661437	0.66585	0.683	0.670096	0.00657676
2752.8	0.659735	0.66491	0.680513	0.668386	0.00624484
2780.72	0.657285	0.664072	0.679626	0.666994	0.00661289
2830.5	0.659482	0.662348	0.67843	0.666753	0.00589659
2857.6	0.657954	0.665992	0.679096	0.667681	0.00616124
2905.05	0.657316	0.665014	0.678918	0.667082	0.00632119
2926.92	0.655444	0.665735	0.678944	0.666708	0.00680125
2969.58	0.65553	0.661536	0.679003	0.665356	0.00704037
3003.56	0.654798	0.661452	0.678543	0.664931	0.00707173
3046.5	0.655555	0.658933	0.678945	0.664478	0.00729897
3069.88	0.654298	0.659869	0.679931	0.664699	0.00778382
3119.12	0.653218	0.658795	0.682022	0.664678	0.00882002
3141.42	0.651017	0.660035	0.680394	0.663815	0.00868857
3186.29	0.651617	0.660296	0.677452	0.663122	0.00759072
3211.4	0.650608	0.660451	0.676262	0.66244	0.00747209
3261.36	0.650052	0.657424	0.676124	0.6612	0.00775952
3282.98	0.648296	0.657414	0.676442	0.660717	0.00829128
3329.99	0.64972	0.658915	0.675793	0.661476	0.00763463
3349.56	0.64903	0.662058	0.676181	0.662423	0.00783985
3391.7	0.650563	0.660309	0.674004	0.661625	0.00679874
3427.98	0.647654	0.659372	0.672311	0.659779	0.00712076
3449.49	0.648359	0.658604	0.671014	0.659326	0.00654978
3491.8	0.647348	0.658649	0.673434	0.65981	0.00755289
3528.04	0.649248	0.656931	0.675098	0.660425	0.0076641
3559.8	0.649347	0.65207	0.675835	0.659084	0.00841234
3593.3	0.648241	0.649383	0.674992	0.657539	0.00873273
3630.44	0.649088	0.648878	0.672276	0.656747	0.0077647
3663.9	0.647282	0.649134	0.671307	0.655908	0.007718
3703.9	0.647765	0.64972	0.669971	0.655819	0.00709858
3741.15	0.645549	0.650347	0.672433	0.65611	0.00827843
3783.24	0.6468	0.649227	0.671439	0.655822	0.00783981
3809.95	0.646199	0.64941	0.673994	0.656534	0.00877881
3852.16	0.647936	0.644776	0.672997	0.655236	0.00892712
3890.55	0.646064	0.648325	0.673503	0.655964	0.00879365
3926	0.646235	0.650977	0.671901	0.656371	0.00788459
3963.47	0.644768	0.653467	0.670837	0.656357	0.00766296
3994.86	0.645226	0.650697	0.670981	0.655635	0.00783394
4030.29	0.644016	0.647489	0.670014	0.653839	0.00814897
4073	0.644163	0.647519	0.671092	0.654258	0.0084724
4098	0.645185	0.650312	0.670831	0.655443	0.00783511
4142.94	0.643614	0.647805	0.670761	0.65406	0.0084378
4162.38	0.64337	0.646651	0.668031	0.652684	0.00773168
4204.2	0.643034	0.645171	0.66919	0.652465	0.00838512
4239.6	0.644844	0.649764	0.666476	0.653695	0.00654646
4276.1	0.644727	0.650866	0.669363	0.654986	0.00740404
4305.96	0.645025	0.649764	0.667421	0.65407	0.00681426
4355.88	0.645686	0.646905	0.66798	0.653524	0.00723667
4382.33	0.645229	0.647239	0.665009	0.652492	0.00628545
4428	0.643853	0.647641	0.666068	0.65252	0.00686132
4453.15	0.642437	0.645625	0.669287	0.65245	0.00846885
4500.16	0.640457	0.646666	0.674073	0.653732	0.0103272
4522.8	0.639311	0.647399	0.675201	0.65397	0.0108689
4575.9	0.638421	0.649713	0.675958	0.654697	0.0111187
4591.22	0.639676	0.649302	0.673022	0.654	0.00990862
4635	0.641586	0.648141	0.671803	0.653843	0.00917692

## Sheet: mRFP-C1
Time [s]	Exp1	Exp2	Exp3	Average	SEM
0
35.17
70.48	0.989647	1.00029	1.00352	0.997817	0.00419004
105.54	0.996315	0.996629	1.00378	0.998907	0.00243645
141	0.999641	0.997073	1.0003	0.999006	0.000984835
176.4	1.00459	0.995798	0.999119	0.999835	0.00256283
212.1	1.00398	1.00034	0.998052	1.00079	0.00172484
246.54	1.00372	1.00329	0.998496	1.00184	0.00167525
283.2	1.00211	1.00658	0.996738	1.00181	0.00284627
381	1.0042	1.006	0.996001	1.00207	0.00307646
416.18	1.00542	1.00532	0.998776	1.00317	0.00219841
451.38	1.00809	1.00444	0.996469	1.003	0.00343078
486.63	1.0087	1.00549	0.99362	1.00261	0.00458731
522.16	1.00858	1.00345	0.988556	1.00019	0.00600436
557.05	1.00671	1.00374	0.989608	1.00002	0.00527626
593.1	1.0033	0.999066	0.989056	0.997139	0.00422214
627.75	0.99714	0.997045	0.987547	0.993911	0.00318194
663.32	0.989867	0.989985	0.981873	0.987242	0.00268464
698.25	0.979382	0.981084	0.971176	0.977214	0.00305871
735.7	0.967191	0.97188	0.962643	0.967238	0.00266662
769.41	0.954899	0.963604	0.952011	0.956838	0.00348416
804.36	0.945344	0.957668	0.9473	0.950104	0.00382386
840.55	0.936551	0.947336	0.938268	0.940719	0.00334572
875.06	0.924466	0.93632	0.93293	0.931239	0.00352489
911.1	0.91259	0.925216	0.923619	0.920475	0.00396926
946.12	0.899275	0.914322	0.913911	0.909169	0.00494878
981.44	0.88863	0.905179	0.902277	0.898695	0.00510193
1016.76	0.876104	0.892278	0.894827	0.887737	0.00586253
1051.51	0.86437	0.883729	0.883392	0.877164	0.00639757
1087.2	0.853575	0.873173	0.872464	0.866404	0.00641774
1123.56	0.840967	0.865281	0.860049	0.855432	0.00738859
1156.94	0.832464	0.856562	0.854885	0.84797	0.00776834
1193.59	0.824705	0.845457	0.848985	0.839716	0.00757403
1227.72	0.817591	0.838116	0.840576	0.832094	0.00728612
1265.5	0.809534	0.829115	0.830336	0.822995	0.0067398
1299.58	0.802761	0.82354	0.819417	0.81524	0.00635161
1337.34	0.797071	0.813557	0.810946	0.807191	0.00511616
1372.48	0.790215	0.807458	0.804569	0.800748	0.00533187
1405.86	0.784704	0.803685	0.798928	0.795772	0.00570195
1443.6	0.781387	0.798854	0.792664	0.790968	0.00511309
1481.5	0.777863	0.792063	0.784857	0.784928	0.00409941
1512.84	0.772165	0.78234	0.777028	0.777178	0.00293819
1553.16	0.765257	0.7775	0.771469	0.771409	0.00353438
1584.26	0.761873	0.775382	0.764793	0.76735	0.00410371
1624.9	0.760777	0.771583	0.761955	0.764771	0.00342251
1654.32	0.75953	0.769845	0.757146	0.762174	0.00389689
1695.61	0.755518	0.762615	0.753985	0.757373	0.00265816
1723.92	0.752027	0.760368	0.749209	0.753868	0.00335037
1760.04	0.746668	0.757868	0.744514	0.749683	0.00413934
1793	0.741342	0.755597	0.741635	0.746191	0.00470379
1828.3	0.738571	0.752275	0.737574	0.742807	0.00474293
1864.86	0.737765	0.748026	0.732174	0.739322	0.00464179
1901.48	0.739181	0.745157	0.727231	0.737189	0.00526972
1942.56	0.735337	0.743968	0.726068	0.735125	0.00516846
1973.1	0.732981	0.73988	0.724082	0.732314	0.00457249
2007.56	0.731286	0.737914	0.720011	0.729737	0.00522591
2040.57	0.728381	0.732934	0.714881	0.725398	0.00542069
2077.32	0.727308	0.732367	0.71003	0.723235	0.00676207
2117.56	0.725348	0.728654	0.709532	0.721178	0.00590055
2151	0.723273	0.72812	0.706259	0.719217	0.00662862
2184.36	0.718902	0.724638	0.707663	0.717068	0.00498529
2216.08	0.716747	0.725098	0.706309	0.716051	0.00543505
2255.61	0.718679	0.72369	0.706727	0.716365	0.00503151
2289.9	0.716091	0.725479	0.704017	0.715196	0.00621176
2327.45	0.715852	0.724862	0.701041	0.713918	0.0069442
2359.48	0.712244	0.722887	0.698136	0.711089	0.00716824
2401.65	0.714736	0.72197	0.694961	0.710556	0.00807225
2440.58	0.715483	0.719257	0.69578	0.710173	0.0072785
2469.01	0.714848	0.717522	0.693491	0.70862	0.00760414
2503.2	0.713761	0.713785	0.693542	0.707029	0.00674375
2542.84	0.707334	0.712376	0.690014	0.703241	0.00677197
2572.7	0.70745	0.711822	0.689491	0.702921	0.00683238
2609.94	0.704097	0.711717	0.688679	0.701498	0.00677645
2641.48	0.706828	0.712263	0.686867	0.701986	0.00772069
2674.2	0.704427	0.711308	0.685224	0.700319	0.00780489
2712.12	0.7064	0.712691	0.685928	0.701673	0.00807918
2752.8	0.703342	0.716067	0.684427	0.701279	0.00919177
2780.72	0.702723	0.7167	0.681649	0.700357	0.0101872
2830.5	0.700278	0.711582	0.676406	0.696089	0.010368
2857.6	0.701339	0.708662	0.677635	0.695879	0.00936348
2905.05	0.704162	0.705982	0.67983	0.696658	0.00843019
2926.92	0.706773	0.709421	0.678095	0.698096	0.0100298
2969.58	0.703002	0.705785	0.676104	0.694964	0.0094641
3003.56	0.697795	0.707949	0.673702	0.693149	0.0101555
3046.5	0.696272	0.703328	0.675387	0.691662	0.00838847
3069.88	0.695875	0.703142	0.673817	0.690945	0.00881718
3119.12	0.696571	0.702097	0.674412	0.691027	0.00845921
3141.42	0.699221	0.702904	0.673502	0.691876	0.00924827
3186.29	0.698128	0.703218	0.673788	0.691711	0.00908146
3211.4	0.69857	0.702414	0.670498	0.690494	0.0100592
3261.36	0.691662	0.702507	0.671326	0.688498	0.00913928
3282.98	0.695476	0.702013	0.670135	0.689208	0.00972136
3329.99	0.69546	0.702907	0.6726	0.690322	0.00911811
3349.56	0.695204	0.70229	0.670851	0.689449	0.00952088
3391.7	0.692338	0.701498	0.669391	0.687742	0.00954917
3427.98	0.69002	0.699209	0.668406	0.685878	0.00912993
3449.49	0.69196	0.700684	0.667185	0.68661	0.0100337
3491.8	0.689686	0.701349	0.667089	0.686041	0.0100567
3528.04	0.688545	0.701495	0.665451	0.685164	0.0105415
3559.8	0.686771	0.696897	0.668293	0.683987	0.0083735
3593.3	0.686118	0.694228	0.66825	0.682865	0.00767369
3630.44	0.68659	0.695388	0.667069	0.683015	0.00836785
3663.9	0.686563	0.697376	0.666864	0.683601	0.00893166
3703.9	0.687586	0.700115	0.665623	0.684441	0.0100803
3741.15	0.691104	0.696874	0.665654	0.684544	0.0095907
3783.24	0.691936	0.694503	0.664429	0.683623	0.00962553
3809.95	0.694749	0.692944	0.665845	0.684513	0.00934832
3852.16	0.694508	0.694474	0.666265	0.685082	0.00940858
3890.55	0.691905	0.694541	0.666279	0.684242	0.00901329
3926	0.689167	0.694936	0.666943	0.683682	0.00853359
3963.47	0.6874	0.691806	0.667883	0.682363	0.00735073
3994.86	0.688977	0.691711	0.666049	0.682246	0.00813675
4030.29	0.690141	0.688963	0.664758	0.681287	0.00827172
4073	0.687574	0.692049	0.66437	0.681331	0.00857836
4098	0.687526	0.692084	0.665344	0.681651	0.00825913
4142.94	0.687328	0.691121	0.664014	0.680821	0.00847471
4162.38	0.686824	0.690393	0.664257	0.680491	0.00818242
4204.2	0.686673	0.690281	0.661026	0.679327	0.00920959
4239.6	0.68393	0.691283	0.662615	0.679276	0.00859679
4276.1	0.684397	0.689488	0.663203	0.679029	0.00804842
4305.96	0.68357	0.690502	0.665563	0.679879	0.00743217
4355.88	0.685044	0.688985	0.662831	0.678953	0.00814089
4382.33	0.683796	0.690276	0.663294	0.679122	0.00813196
4428	0.683561	0.689846	0.662523	0.678643	0.00826176
4453.15	0.684215	0.692057	0.66467	0.680314	0.00814287
4500.16	0.686412	0.692011	0.663839	0.680754	0.00861065
4522.8	0.688489	0.691543	0.664811	0.681615	0.00844788
4575.9	0.688631	0.690773	0.665935	0.68178	0.00794644
4591.22	0.685847	0.690432	0.664534	0.680271	0.00797919
4635	0.682129	0.693385	0.665246	0.680253	0.00817698

## Sheet: mRFP-PITPNB-C94S
Time [s]	Exp1	Exp2	Exp3	Average	SEM
0
35.17
70.48	0.997871	1.00348	1.00472	1.00203	0.00210759
105.54	1.00014	1.00291	1.0027	1.00192	0.000891316
141	0.999692	0.999801	0.999398	0.99963	0.000120392
176.4	0.999412	0.999259	0.995739	0.998137	0.00119969
212.1	0.998303	0.998351	0.99464	0.997098	0.0012292
246.54	1.00129	0.998849	1.00001	1.00005	0.000706222
283.2	1.00329	0.997349	1.00279	1.00114	0.00190279
381	1.00465	0.997184	1.00491	1.00225	0.00253207
416.18	1.00455	0.999755	1.00391	1.00274	0.00150287
451.38	1.0022	0.999724	1.00351	1.00181	0.00110973
486.63	1.00012	0.999378	1.00217	1.00056	0.000836242
522.16	0.996727	0.995314	1.00172	0.997921	0.0019438
557.05	0.997782	0.991242	1.00142	0.996814	0.00297688
593.1	0.994764	0.985872	0.99976	0.993465	0.0040613
627.75	0.991259	0.984094	0.996562	0.990639	0.00361251
663.32	0.988855	0.984638	0.995098	0.98953	0.00303839
698.25	0.983336	0.983394	0.992622	0.98645	0.00308579
735.7	0.9805	0.980747	0.987647	0.982965	0.00234234
769.41	0.974274	0.978319	0.98092	0.977838	0.00193345
804.36	0.975191	0.976185	0.981315	0.977564	0.00189748
840.55	0.971683	0.977387	0.981383	0.976817	0.00281467
875.06	0.971609	0.976439	0.983505	0.977184	0.00345407
911.1	0.97121	0.979567	0.981818	0.977532	0.00322695
946.12	0.971728	0.977293	0.984017	0.977679	0.00355288
981.44	0.971492	0.973625	0.985411	0.976843	0.00432828
1016.76	0.972391	0.971106	0.985736	0.976411	0.00467706
1051.51	0.9752	0.970282	0.982385	0.975956	0.00351406
1087.2	0.974479	0.972505	0.98132	0.976101	0.00267058
1123.56	0.97275	0.97051	0.981375	0.974878	0.0033121
1156.94	0.97193	0.970476	0.983212	0.975206	0.00402482
1193.59	0.974512	0.971228	0.978849	0.974863	0.00220687
1227.72	0.974413	0.97183	0.976553	0.974265	0.00136563
1265.5	0.973648	0.970165	0.973662	0.972492	0.00116345
1299.58	0.970773	0.968889	0.977516	0.972393	0.0026188
1337.34	0.973195	0.97084	0.976814	0.973616	0.00173733
1372.48	0.974322	0.972844	0.98144	0.976202	0.00265334
1405.86	0.979256	0.974599	0.982294	0.978716	0.00223775
1443.6	0.978751	0.975359	0.985367	0.979826	0.00293858
1481.5	0.977494	0.975944	0.982781	0.97874	0.00206953
1512.84	0.977492	0.977004	0.983105	0.979201	0.00195732
1553.16	0.981635	0.976165	0.98434	0.980713	0.00240459
1584.26	0.983409	0.978291	0.985828	0.982509	0.00222184
1624.9	0.982327	0.978855	0.987987	0.983056	0.00266121
1654.32	0.979965	0.979858	0.988669	0.98283	0.00291923
1695.61	0.978051	0.979277	0.988868	0.982066	0.00341962
1723.92	0.972776	0.977874	0.987712	0.979454	0.00438356
1760.04	0.974455	0.978253	0.990285	0.980998	0.00477126
1793	0.978186	0.978364	0.990833	0.982461	0.00418657
1828.3	0.98665	0.978729	0.990941	0.98544	0.00357709
1864.86	0.983879	0.976134	0.984807	0.981607	0.00274954
1901.48	0.98141	0.977838	0.982689	0.980646	0.00145184
1942.56	0.978523	0.979489	0.981142	0.979718	0.000764684
1973.1	0.982129	0.983772	0.984502	0.983468	0.00070159
2007.56	0.982939	0.983169	0.986133	0.98408	0.00102832
2040.57	0.981571	0.982394	0.988753	0.98424	0.00226937
2077.32	0.977729	0.982875	0.992731	0.984445	0.00440122
2117.56	0.977367	0.978941	0.994739	0.983683	0.005547
2151	0.977453	0.981812	0.99226	0.983842	0.00439317
2184.36	0.977179	0.979527	0.986406	0.981038	0.0027686
2216.08	0.978905	0.980481	0.984732	0.981373	0.00174011
2255.61	0.977286	0.978179	0.988399	0.981288	0.00356485
2289.9	0.978721	0.977584	0.990329	0.982211	0.00407202
2327.45	0.97843	0.982601	0.989784	0.983605	0.00331587
2359.48	0.980363	0.982425	0.988334	0.983707	0.00238883
2401.65	0.978529	0.982788	0.98559	0.982302	0.00205269
2440.58	0.979918	0.979572	0.9842	0.98123	0.00148859
2469.01	0.978515	0.980845	0.982888	0.980749	0.00126338
2503.2	0.983584	0.98206	0.986959	0.984201	0.00144752
2542.84	0.980212	0.98371	0.989079	0.984334	0.00257844
2572.7	0.986331	0.980801	0.989692	0.985608	0.00259202
2609.94	0.982455	0.98052	0.989482	0.984153	0.00272271
2641.48	0.985618	0.979902	0.990395	0.985305	0.00303318
2674.2	0.979266	0.98295	0.992198	0.984805	0.00384672
2712.12	0.977859	0.981442	0.990674	0.983325	0.00381719
2752.8	0.976308	0.980916	0.988335	0.981853	0.00350331
2780.72	0.98112	0.979519	0.985599	0.982079	0.00181951
2830.5	0.985463	0.981633	0.985204	0.9841	0.00123561
2857.6	0.98665	0.979598	0.988177	0.984808	0.00264198
2905.05	0.984693	0.980627	0.98826	0.984527	0.00220484
2926.92	0.982589	0.981198	0.989001	0.984263	0.00240272
2969.58	0.983875	0.982725	0.990351	0.98565	0.0023736
3003.56	0.980856	0.982818	0.990988	0.984888	0.00310239
3046.5	0.980063	0.982676	0.99128	0.984673	0.00338836
3069.88	0.974679	0.983663	0.987829	0.982057	0.00388002
3119.12	0.977776	0.980843	0.984754	0.981124	0.00201917
3141.42	0.981992	0.983516	0.98163	0.982379	0.000577967
3186.29	0.982521	0.983829	0.98152	0.982623	0.000668661
3211.4	0.979641	0.985066	0.986115	0.983607	0.00200617
3261.36	0.972463	0.984285	0.9914	0.982716	0.00552261
3282.98	0.973947	0.983587	0.993413	0.983649	0.00561947
3329.99	0.975783	0.986076	0.992619	0.984826	0.00490004
3349.56	0.980741	0.983019	0.989357	0.984372	0.00257737
3391.7	0.982992	0.981778	0.988076	0.984282	0.00192909
3427.98	0.982864	0.978045	0.987509	0.982806	0.00273234
3449.49	0.986408	0.978566	0.988219	0.984398	0.00296219
3491.8	0.982818	0.982953	0.987975	0.984582	0.00169712
3528.04	0.983063	0.986461	0.991409	0.986978	0.00242322
3559.8	0.978023	0.986633	0.99331	0.985989	0.00442491
3593.3	0.980547	0.984989	0.994853	0.986796	0.0042274
3630.44	0.977126	0.982567	0.993287	0.984327	0.00474757
3663.9	0.978406	0.983696	0.993483	0.985195	0.00441653
3703.9	0.97908	0.982114	0.99254	0.984578	0.0040763
3741.15	0.983143	0.980023	0.991123	0.984763	0.00330525
3783.24	0.981281	0.979465	0.990038	0.983595	0.003264
3809.95	0.979561	0.980268	0.993298	0.984375	0.00446584
3852.16	0.97789	0.983356	0.995049	0.985432	0.00506101
3890.55	0.978867	0.98561	0.995872	0.986783	0.00494401
3926	0.975507	0.984814	0.99738	0.9859	0.00633755
3963.47	0.976036	0.987985	0.994196	0.986072	0.00532881
3994.86	0.978119	0.981859	0.994627	0.984869	0.00499732
4030.29	0.98278	0.982059	0.993325	0.986054	0.00364124
4073	0.980881	0.980157	0.994633	0.985223	0.00470928
4098	0.98007	0.981093	0.993158	0.984774	0.00420252
4142.94	0.980112	0.981068	0.989734	0.983638	0.00306027
4162.38	0.982214	0.978511	0.991199	0.983975	0.00376716
4204.2	0.982624	0.977984	0.993494	0.984701	0.00459617
4239.6	0.983547	0.980269	0.995594	0.98647	0.00465935
4276.1	0.985733	0.980166	0.99626	0.987387	0.00471884
4305.96	0.98112	0.980965	0.995651	0.985912	0.00486957
4355.88	0.977682	0.977464	0.997538	0.984228	0.00665525
4382.33	0.977807	0.974724	0.996005	0.982845	0.00663977
4428	0.981425	0.974665	0.996086	0.984059	0.00632237
4453.15	0.980854	0.976498	0.993422	0.983591	0.00507358
4500.16	0.979386	0.978129	0.996483	0.984666	0.00591963
4522.8	0.984254	0.976928	0.994846	0.985343	0.00520084
4575.9	0.983443	0.978644	0.995287	0.985791	0.00494597
4591.22	0.981112	0.982381	0.993341	0.985611	0.00388215
4635	0.973623	0.981531	0.993831	0.982995	0.00587929

## Sheet: mRFP-PITPNB-C94S-T58A
Time [s]	Exp1	Exp2	Exp3	Average	SEM
0
35.17
70.48	0.995434	0.997363	1.01266	1.00182	0.00544995
105.54	0.997119	1.00075	1.00403	1.00063	0.00199657
141	0.998312	1.00339	1.00513	1.00227	0.00204405
176.4	0.999434	1.00395	0.998339	1.00058	0.0017182
212.1	1.00156	1.00201	0.997161	1.00025	0.00154791
246.54	1.00351	0.996543	0.991578	0.997211	0.00346186
283.2	1.00463	0.995995	0.991101	0.997241	0.00395324
381	1.00364	0.996477	0.991371	0.997163	0.00355897
416.18	1.00287	0.99771	0.994886	0.998487	0.00233595
451.38	1.00139	0.994125	0.996558	0.997358	0.00213567
486.63	0.99847	0.988919	0.998988	0.995459	0.00327356
522.16	0.997129	0.987469	0.992022	0.992207	0.00279002
557.05	0.995277	0.983712	0.98975	0.98958	0.00333969
593.1	0.992122	0.982019	0.982693	0.985611	0.00326101
627.75	0.983394	0.972191	0.981026	0.97887	0.00340888
663.32	0.976131	0.966444	0.972939	0.971838	0.00285021
698.25	0.970477	0.955972	0.964699	0.963716	0.00421614
735.7	0.963197	0.951094	0.957298	0.957196	0.00349417
769.41	0.953507	0.944451	0.94923	0.949063	0.00261531
804.36	0.941427	0.942477	0.942093	0.941999	0.000306808
840.55	0.931054	0.937872	0.932493	0.933806	0.00207504
875.06	0.92039	0.932684	0.92724	0.926771	0.00355665
911.1	0.911438	0.922708	0.922838	0.918995	0.00377857
946.12	0.90197	0.913603	0.919517	0.911697	0.00515423
981.44	0.892083	0.904973	0.915003	0.90402	0.00663354
1016.76	0.88127	0.901159	0.9089	0.89711	0.00822913
1051.51	0.870819	0.895962	0.902121	0.889634	0.00957395
1087.2	0.863238	0.893195	0.895302	0.883912	0.0103546
1123.56	0.856072	0.886588	0.890897	0.877852	0.010961
1156.94	0.852678	0.880649	0.886329	0.873219	0.0104005
1193.59	0.849323	0.876405	0.883906	0.869878	0.0105033
1227.72	0.844459	0.872316	0.88127	0.866015	0.0110837
1265.5	0.838583	0.870167	0.880331	0.863027	0.0125694
1299.58	0.832342	0.864862	0.875764	0.857656	0.0130423
1337.34	0.828727	0.862946	0.875671	0.855781	0.014017
1372.48	0.823689	0.859452	0.872271	0.851804	0.0145362
1405.86	0.818737	0.858893	0.869527	0.849052	0.0154656
1443.6	0.814248	0.853301	0.865348	0.844299	0.0154228
1481.5	0.810062	0.851788	0.862848	0.841566	0.0160725
1512.84	0.808659	0.848443	0.861771	0.839624	0.0159535
1553.16	0.804585	0.847469	0.857385	0.83648	0.0162025
1584.26	0.802786	0.845112	0.856322	0.83474	0.0163014
1624.9	0.798888	0.845928	0.855053	0.83329	0.0174015
1654.32	0.797738	0.845247	0.855568	0.832851	0.0178075
1695.61	0.79604	0.840778	0.85384	0.83022	0.0175006
1723.92	0.797053	0.837748	0.855398	0.830066	0.0172754
1760.04	0.796523	0.835422	0.853341	0.828428	0.0167706
1793	0.791244	0.839659	0.851145	0.827349	0.0183548
1828.3	0.786095	0.838843	0.847107	0.824015	0.0191096
1864.86	0.783702	0.840035	0.845302	0.823013	0.0197141
1901.48	0.786094	0.833796	0.84525	0.821713	0.0181141
1942.56	0.783873	0.829588	0.841938	0.818466	0.0176602
1973.1	0.782227	0.825037	0.84081	0.816024	0.0175014
2007.56	0.781134	0.825502	0.837901	0.814846	0.0172317
2040.57	0.783318	0.827933	0.838711	0.816654	0.0169558
2077.32	0.779842	0.82919	0.839995	0.816343	0.0185148
2117.56	0.779414	0.829414	0.841256	0.816695	0.0189514
2151	0.775139	0.826639	0.840043	0.81394	0.019783
2184.36	0.775609	0.827919	0.83791	0.813812	0.0193183
2216.08	0.774668	0.826222	0.835739	0.81221	0.0189708
2255.61	0.775647	0.825673	0.835249	0.81219	0.0184793
2289.9	0.773079	0.823394	0.834536	0.810336	0.0189044
2327.45	0.770534	0.821684	0.833868	0.808695	0.019402
2359.48	0.768495	0.819161	0.833661	0.807106	0.0197538
2401.65	0.768142	0.813629	0.830222	0.803998	0.0185567
2440.58	0.765983	0.815263	0.830756	0.804001	0.019528
2469.01	0.765925	0.816398	0.829047	0.80379	0.0192813
2503.2	0.767113	0.820859	0.829101	0.805691	0.0194352
2542.84	0.768224	0.81888	0.829742	0.805615	0.0189568
2572.7	0.765438	0.814504	0.830489	0.803477	0.0195713
2609.94	0.765334	0.810457	0.831464	0.802418	0.0195085
2641.48	0.762084	0.809519	0.829885	0.800496	0.0200856
2674.2	0.761759	0.812712	0.826818	0.80043	0.0197593
2712.12	0.761022	0.810152	0.824442	0.798539	0.0192064
2752.8	0.762461	0.80813	0.822804	0.797798	0.0181695
2780.72	0.762614	0.806737	0.822751	0.797368	0.0179811
2830.5	0.759496	0.810782	0.821126	0.797134	0.0190546
2857.6	0.757143	0.812133	0.820769	0.796682	0.0199259
2905.05	0.756071	0.811509	0.820392	0.795991	0.0201239
2926.92	0.758692	0.814517	0.822044	0.798418	0.0199814
2969.58	0.761048	0.813373	0.819699	0.79804	0.0185859
3003.56	0.761179	0.816572	0.817294	0.798348	0.0185858
3046.5	0.759258	0.81065	0.815243	0.79505	0.0179455
3069.88	0.755686	0.812658	0.815472	0.794605	0.0194766
3119.12	0.755964	0.808843	0.816012	0.793606	0.0189347
3141.42	0.753901	0.808223	0.816002	0.792709	0.0195336
3186.29	0.754306	0.804156	0.814892	0.791118	0.0186652
3211.4	0.753416	0.802053	0.812741	0.789403	0.0182563
3261.36	0.752888	0.803451	0.81237	0.78957	0.0185208
3282.98	0.75227	0.798888	0.815203	0.788787	0.0188562
3329.99	0.751525	0.799048	0.814523	0.788365	0.0189539
3349.56	0.751624	0.797319	0.815882	0.788275	0.0190927
3391.7	0.750023	0.801948	0.811361	0.787777	0.0190715
3427.98	0.747662	0.799314	0.812537	0.786504	0.0197928
3449.49	0.749468	0.798936	0.809341	0.785915	0.0184696
3491.8	0.749165	0.795888	0.811337	0.785463	0.018689
3528.04	0.749276	0.794958	0.811042	0.785092	0.0185001
3559.8	0.747373	0.796173	0.812143	0.785229	0.0194817
3593.3	0.749414	0.79842	0.807909	0.785248	0.018125
3630.44	0.750498	0.798507	0.808063	0.785689	0.0178107
3663.9	0.751019	0.794495	0.808703	0.784739	0.0173516
3703.9	0.753298	0.79469	0.812932	0.786973	0.017642
3741.15	0.754145	0.795923	0.812068	0.787378	0.0172581
3783.24	0.753024	0.7989	0.810236	0.787387	0.0174901
3809.95	0.749046	0.798308	0.810199	0.785851	0.0187199
3852.16	0.748978	0.797511	0.810651	0.785713	0.0187554
3890.55	0.750386	0.792642	0.809456	0.784161	0.0175715
3926	0.752916	0.792925	0.808181	0.784674	0.0164785
3963.47	0.751749	0.7935	0.807375	0.784208	0.0167165
3994.86	0.752152	0.793309	0.808396	0.784619	0.0168077
4030.29	0.752736	0.791641	0.807124	0.783834	0.0161783
4073	0.751898	0.796542	0.806824	0.785088	0.0168586
4098	0.746456	0.800413	0.804951	0.78394	0.0187876
4142.94	0.743677	0.798255	0.803515	0.781816	0.0191295
4162.38	0.741629	0.78987	0.801766	0.777755	0.0183866
4204.2	0.748511	0.787616	0.802361	0.779496	0.0160665
4239.6	0.746125	0.791504	0.802104	0.779911	0.0171678
4276.1	0.746053	0.79296	0.802487	0.7805	0.0174417
4305.96	0.742922	0.791641	0.801836	0.7788	0.0181784
4355.88	0.744022	0.787419	0.8016	0.77768	0.0173198
4382.33	0.746296	0.787954	0.798937	0.777729	0.0160329
4428	0.743859	0.787885	0.798385	0.776709	0.0167026
4453.15	0.74479	0.78819	0.796286	0.776422	0.0159877
4500.16	0.743077	0.790114	0.79834	0.777177	0.0172144
4522.8	0.745132	0.792401	0.794863	0.777465	0.0161825
4575.9	0.743231	0.792979	0.797775	0.777995	0.0174371
4591.22	0.745411	0.790474	0.797624	0.777836	0.0163434
4635	0.741491	0.788985	0.799895	0.77679	0.0179283

## Sheet: mRFP-PITPNB-C94S-T58E
Time [s]	Exp1	Exp2	Exp3	Average	SEM
0
35.17
70.48	1.00262	1.003	0.99569	1.00044	0.00237599
105.54	1.00184	1.00419	1.00133	1.00245	0.000879856
141	1.00118	1.00301	1.00018	1.00146	0.000826454
176.4	0.999613	0.999957	1.0036	1.00106	0.00127655
212.1	0.997107	0.996271	0.998641	0.99734	0.000693817
246.54	0.998795	0.996228	0.999848	0.99829	0.00107503
283.2	0.998844	0.997351	1.0007	0.998965	0.000969309
381	1.00174	1.00078	1.00466	1.00239	0.00116597
416.18	0.999947	1.00087	1.00727	1.00269	0.00230281
451.38	1.00077	1.003	1.00985	1.00454	0.00273317
486.63	0.997723	1.00149	1.01151	1.00357	0.00411566
522.16	0.995783	1.00272	1.00653	1.00168	0.0031468
557.05	0.990697	1.00079	1.00057	0.997351	0.00332732
593.1	0.987558	0.999906	0.997417	0.99496	0.00377012
627.75	0.981404	0.9963	0.992796	0.990167	0.00449666
663.32	0.975872	0.994729	0.990496	0.987033	0.00571239
698.25	0.966898	0.990815	0.983356	0.980357	0.00706551
735.7	0.95805	0.987411	0.981948	0.975803	0.0090157
769.41	0.947938	0.979061	0.974718	0.967239	0.00973143
804.36	0.937309	0.97607	0.968421	0.9606	0.0118529
840.55	0.922027	0.969646	0.96335	0.951674	0.0149344
875.06	0.90908	0.967801	0.957653	0.944845	0.0181206
911.1	0.894697	0.959828	0.952043	0.935523	0.0205363
946.12	0.884821	0.954976	0.943427	0.927741	0.0217175
981.44	0.870137	0.946103	0.935904	0.917381	0.023805
1016.76	0.857671	0.938947	0.928941	0.908519	0.0255879
1051.51	0.84437	0.932178	0.923188	0.899912	0.0278919
1087.2	0.835364	0.92432	0.913916	0.8912	0.0280791
1123.56	0.827887	0.915097	0.907045	0.883343	0.0278252
1156.94	0.819481	0.907825	0.897977	0.875094	0.0279517
1193.59	0.809853	0.903002	0.890489	0.867781	0.0291887
1227.72	0.801273	0.897372	0.884712	0.861119	0.0301455
1265.5	0.793905	0.888967	0.878137	0.85367	0.0300456
1299.58	0.786747	0.882581	0.87283	0.847386	0.0304498
1337.34	0.78082	0.875513	0.864598	0.84031	0.0299115
1372.48	0.776235	0.870842	0.856349	0.834475	0.0294191
1405.86	0.769713	0.863644	0.847838	0.827065	0.0290367
1443.6	0.761553	0.858994	0.839152	0.8199	0.0297301
1481.5	0.755956	0.851328	0.831231	0.812838	0.0290267
1512.84	0.750655	0.844024	0.824546	0.806408	0.028438
1553.16	0.74748	0.83778	0.822212	0.802491	0.0278699
1584.26	0.741284	0.831474	0.818368	0.797042	0.0281347
1624.9	0.738698	0.826849	0.814012	0.793186	0.027495
1654.32	0.734506	0.820037	0.805249	0.786597	0.0263931
1695.61	0.73048	0.816498	0.800913	0.78263	0.0264604
1723.92	0.726589	0.812675	0.79503	0.778098	0.0262534
1760.04	0.724213	0.810457	0.790637	0.775102	0.0260803
1793	0.722514	0.805798	0.785033	0.771115	0.0250289
1828.3	0.718971	0.80137	0.780211	0.76685	0.0247068
1864.86	0.715802	0.794389	0.773663	0.761285	0.0235153
1901.48	0.711854	0.787972	0.770416	0.756747	0.0230114
1942.56	0.711712	0.780287	0.766537	0.752845	0.0209462
1973.1	0.708113	0.777671	0.764207	0.749997	0.0212997
2007.56	0.706012	0.774924	0.757319	0.746085	0.020671
2040.57	0.703666	0.774048	0.752487	0.743401	0.0208193
2077.32	0.704043	0.769634	0.747576	0.740418	0.0192698
2117.56	0.702201	0.767426	0.743694	0.737773	0.0190602
2151	0.699033	0.764355	0.741464	0.734951	0.0191361
2184.36	0.692527	0.761143	0.73954	0.73107	0.0202552
2216.08	0.692315	0.756749	0.735262	0.728109	0.0189412
2255.61	0.692143	0.752469	0.731494	0.725369	0.0176819
2289.9	0.693167	0.749837	0.727937	0.723647	0.0164994
2327.45	0.691931	0.748685	0.728457	0.723024	0.0166069
2359.48	0.688613	0.746927	0.725947	0.720496	0.0170532
2401.65	0.689268	0.745094	0.724129	0.719497	0.0162812
2440.58	0.686563	0.740252	0.718966	0.71526	0.015609
2469.01	0.686928	0.739044	0.718098	0.71469	0.015141
2503.2	0.684327	0.735572	0.71608	0.711993	0.0149336
2542.84	0.686406	0.735441	0.716069	0.712639	0.0142588
2572.7	0.685892	0.731706	0.713354	0.710317	0.0133122
2609.94	0.684971	0.730431	0.710357	0.708587	0.013153
2641.48	0.680925	0.727055	0.70693	0.70497	0.0133528
2674.2	0.680943	0.725594	0.705463	0.704	0.0129103
2712.12	0.6795	0.72375	0.70349	0.702247	0.0127889
2752.8	0.682223	0.723405	0.70362	0.703083	0.0118914
2780.72	0.678684	0.723617	0.702103	0.701468	0.012975
2830.5	0.678261	0.721965	0.70028	0.700169	0.0126164
2857.6	0.673616	0.723107	0.698515	0.698413	0.014287
2905.05	0.672366	0.717551	0.69488	0.694932	0.0130438
2926.92	0.670244	0.717037	0.695591	0.694291	0.0135238
2969.58	0.669766	0.709927	0.694294	0.691329	0.011688
3003.56	0.671906	0.70843	0.693678	0.691338	0.0106082
3046.5	0.672575	0.70748	0.691433	0.690496	0.0100873
3069.88	0.673519	0.705813	0.690011	0.689781	0.0093233
3119.12	0.670905	0.707277	0.68898	0.689054	0.0104998
3141.42	0.66881	0.705137	0.686823	0.686923	0.0104866
3186.29	0.665002	0.709673	0.685519	0.686731	0.0129097
3211.4	0.664421	0.708345	0.685876	0.686214	0.0126809
3261.36	0.666633	0.709776	0.686479	0.687629	0.0124678
3282.98	0.669808	0.70932	0.685908	0.688346	0.011471
3329.99	0.669955	0.71111	0.686975	0.689347	0.0119394
3349.56	0.667627	0.712607	0.686673	0.688969	0.0130352
3391.7	0.665098	0.709206	0.686601	0.686969	0.0127344
3427.98	0.666745	0.707125	0.685546	0.686472	0.011666
3449.49	0.667939	0.702027	0.683493	0.684486	0.0098528
3491.8	0.66844	0.703521	0.682375	0.684779	0.010198
3528.04	0.667238	0.704623	0.678924	0.683595	0.0110418
3559.8	0.667947	0.705964	0.678573	0.684162	0.0113249
3593.3	0.667852	0.703127	0.676434	0.682471	0.0106209
3630.44	0.66705	0.70193	0.676439	0.681806	0.0104207
3663.9	0.663997	0.701266	0.675253	0.680172	0.0110362
3703.9	0.665011	0.705843	0.677548	0.682801	0.0120763
3741.15	0.662222	0.702994	0.677253	0.680823	0.0119046
3783.24	0.662585	0.700815	0.678631	0.680677	0.0110836
3809.95	0.662235	0.696519	0.674993	0.677916	0.0100041
3852.16	0.66114	0.698196	0.675845	0.678394	0.0107729
3890.55	0.660806	0.697546	0.674166	0.677506	0.0107366
3926	0.659266	0.694536	0.677024	0.676942	0.0101819
3963.47	0.664728	0.693955	0.676094	0.678259	0.00850623
3994.86	0.665016	0.696968	0.676609	0.679531	0.00933891
4030.29	0.665566	0.696637	0.674646	0.67895	0.00922386
4073	0.662388	0.694853	0.674161	0.677134	0.00948916
4098	0.662697	0.691394	0.673059	0.675717	0.00838996
4142.94	0.662014	0.692765	0.672882	0.675887	0.00900343
4162.38	0.662652	0.693325	0.672099	0.676025	0.00906971
4204.2	0.663918	0.694541	0.671464	0.676641	0.00921112
4239.6	0.664107	0.694454	0.673384	0.677315	0.00897819
4276.1	0.666906	0.693973	0.674107	0.678328	0.00809374
4305.96	0.667662	0.691151	0.675014	0.677943	0.00693704
4355.88	0.667526	0.68748	0.674766	0.67659	0.00583203
4382.33	0.662235	0.686134	0.67559	0.674653	0.00691494
4428	0.661515	0.688872	0.67498	0.675122	0.00789747
4453.15	0.662752	0.690382	0.67395	0.675695	0.00802379
4500.16	0.661704	0.692736	0.6723	0.67558	0.00910689
4522.8	0.661959	0.692238	0.670291	0.674829	0.0090307
4575.9	0.659682	0.693512	0.670214	0.674469	0.00999498
4591.22	0.664583	0.690779	0.672093	0.675818	0.00778844
4635	0.66024	0.690766	0.673564	0.674857	0.0088359
