# Supplementary material for: Non-vesicular phosphatidylinositol transfer plays critical roles in defining organelle lipid composition
Source: EMBO J. 2024 Apr 16;43(10):6. doi: 10.1038/s44318-024-00096-3 (PMC11099152; doi:10.1038/s44318-024-00096-3)
Supplement: Supplementary file 4 — Source data Fig. 3 [file 44318_2024_96_MOESM4_ESM.zip › Figure 3/3F/3F-PITPNB-BRET-Rab7-P4M.xlsx]

## Sheet: OSW1 after DMSO
Time [s]	Exp1	Exp2	Exp3	Average	SEM
0
35.17
70.48	0.997851	0.997865	1.00004	0.998586	0.000728043
105.54	0.999506	0.996475	0.996275	0.997418	0.00104532
141	0.999386	0.998491	1.00033	0.999404	0.000532056
176.4	0.999504	0.999835	1.00078	1.00004	0.000381074
212.1	1.00094	1.00325	1.00238	1.00219	0.000671045
246.54	1.00068	1.00204	0.999858	1.00086	0.000637928
283.2	1.00213	1.00204	1.00033	1.0015	0.000585127
381	0.999817	1.00212	1.00047	1.0008	0.000686496
416.18	1.00171	1.00436	1.00431	1.00346	0.000874209
451.38	1.00129	1.00505	1.00255	1.00296	0.00110446
486.63	1.00353	1.00549	1.00463	1.00455	0.000567221
522.16	1.00466	1.00696	1.00368	1.0051	0.00097109
557.05	1.00705	1.01216	1.0078	1.00901	0.00159342
593.1	1.00999	1.01928	1.0141	1.01446	0.00268875
627.75	1.0139	1.02651	1.0193	1.0199	0.00365268
663.32	1.01781	1.03158	1.02187	1.02375	0.00408529
698.25	1.02169	1.03553	1.02329	1.02684	0.00436918
735.7	1.02488	1.03954	1.02441	1.02961	0.00496654
769.41	1.02782	1.04254	1.02689	1.03242	0.00506891
804.36	1.02969	1.0464	1.02735	1.03448	0.0059975
840.55	1.02778	1.04945	1.0312	1.03614	0.00672384
875.06	1.02857	1.05144	1.03355	1.03785	0.00694254
911.1	1.03063	1.05136	1.03527	1.03909	0.00628104
946.12	1.03554	1.05242	1.03555	1.04117	0.00562689
981.44	1.04125	1.05555	1.04037	1.04572	0.00492054
1016.76	1.0435	1.0598	1.04624	1.04985	0.00503904
1051.51	1.04511	1.06564	1.04379	1.05151	0.00707339
1087.2	1.04509	1.0701	1.04265	1.05261	0.00877046
1123.56	1.04752	1.07194	1.04199	1.05382	0.00920005
1156.94	1.04823	1.07196	1.04951	1.05657	0.00770488
1193.59	1.04777	1.07375	1.05123	1.05758	0.00814354
1227.72	1.04546	1.07479	1.05245	1.05757	0.00884678
1265.5	1.04892	1.07492	1.05206	1.05864	0.00819329
1299.58	1.05233	1.076	1.05456	1.06097	0.00754415
1337.34	1.05739	1.07893	1.05467	1.06366	0.00767169
1372.48	1.05742	1.08077	1.05872	1.06564	0.00757625
1405.86	1.05806	1.08056	1.06026	1.06629	0.00716128
1443.6	1.05745	1.08209	1.06338	1.06764	0.00742374
1481.5	1.05856	1.08367	1.06207	1.0681	0.00785039
1512.84	1.05811	1.08711	1.06365	1.06962	0.00888734
1553.16	1.06063	1.08826	1.06843	1.07244	0.00822229
1584.26	1.06083	1.09022	1.06729	1.07278	0.00891805
1624.9	1.06211	1.08948	1.06312	1.07157	0.00896081
1654.32	1.06354	1.09047	1.05661	1.07021	0.0103261
1695.61	1.06804	1.09248	1.06254	1.07435	0.0092026
1723.92	1.07166	1.09442	1.06437	1.07682	0.0090489
1760.04	1.0739	1.09514	1.06886	1.0793	0.00805316
1793	1.07434	1.09643	1.06747	1.07941	0.00873697
1828.3	1.07523	1.09679	1.06926	1.08043	0.0083617
1864.86	1.07484	1.10069	1.07269	1.08274	0.00899671
1901.48	1.07432	1.1006	1.07356	1.08283	0.00889082
1942.56	1.07422	1.1035	1.07909	1.0856	0.00905796
1973.1	1.07358	1.10162	1.0776	1.08426	0.008755
2007.56	1.07403	1.10322	1.07796	1.08507	0.00914583
2040.57	1.07534	1.10315	1.07894	1.08581	0.00873094
2077.32	1.07753	1.10523	1.08087	1.08787	0.00872874
2117.56	1.0818	1.10226	1.08087	1.08831	0.00698009
2151	1.0832	1.10236	1.08139	1.08898	0.00670709
2184.36	1.08569	1.10321	1.08153	1.09015	0.0066415
2216.08	1.08457	1.10777	1.08454	1.09229	0.00773777
2255.61	1.08767	1.10938	1.08501	1.09402	0.00771803
2289.9	1.08748	1.10787	1.08628	1.09387	0.00700535
2327.45	1.08812	1.10742	1.08342	1.09299	0.0073414
2359.48	1.08744	1.10747	1.08293	1.09261	0.00754129
2401.65	1.08776	1.11047	1.08561	1.09461	0.00795075
2440.58	1.09052	1.10992	1.08808	1.09617	0.00691135
2469.01	1.09017	1.11263	1.08757	1.09679	0.00795708
2503.2	1.09374	1.11148	1.08441	1.09654	0.00793867
2542.84	1.09191	1.1125	1.0862	1.09687	0.00798612
2572.7	1.09257	1.11359	1.08619	1.09745	0.00827552
2609.94	1.08994	1.11401	1.08918	1.09771	0.00815417
2641.48	1.09208	1.11774	1.09045	1.10009	0.00883796
2674.2	1.09317	1.11768	1.0896	1.10015	0.00882624
2712.12	1.09484	1.11704	1.08781	1.0999	0.00880944
2752.8	1.09385	1.11535	1.08577	1.09832	0.00882771
2780.72	1.09667	1.11734	1.09258	1.1022	0.00766403
2830.5	1.0972	1.12012	1.09321	1.10351	0.00838339
2857.6	1.0984	1.11957	1.0959	1.10462	0.00750816
2905.05	1.09713	1.11793	1.09262	1.10256	0.00779638
2926.92	1.09639	1.11923	1.09606	1.10389	0.00767048
2969.58	1.10071	1.12029	1.0965	1.10584	0.0073292
3003.56	1.10154	1.116	1.0987	1.10541	0.00535537
3046.5	1.10647	1.11512	1.10017	1.10725	0.00433097
3069.88	1.10628	1.1178	1.09875	1.10761	0.00553816
3119.12	1.1096	1.12104	1.09773	1.10946	0.00672983
3141.42	1.10636	1.12456	1.09606	1.10899	0.00833366
3186.29	1.11017	1.12322	1.09855	1.11065	0.00712675
3211.4	1.10757	1.12219	1.10269	1.11082	0.00585832
3261.36	1.11298	1.12159	1.1062	1.11359	0.00445471
3282.98	1.11109	1.12564	1.1083	1.11501	0.00537599
3329.99	1.11536	1.13213	1.10715	1.11821	0.00735212
3349.56	1.11311	1.12795	1.10487	1.11531	0.00675104
3391.7	1.11472	1.12665	1.10574	1.1157	0.00605615
3427.98	1.11456	1.1222	1.10691	1.11456	0.00441531
3449.49	1.11521	1.1267	1.11056	1.11749	0.0047962
3491.8	1.11487	1.12472	1.10641	1.11533	0.00529028
3528.04	1.11306	1.12939	1.10606	1.11617	0.00691395
3559.8	1.11224	1.12896	1.1029	1.1147	0.00762485
3593.3	1.11372	1.13283	1.10534	1.1173	0.00813308
3630.44	1.11384	1.12949	1.10646	1.1166	0.00678915
3663.9	1.11707	1.12594	1.10551	1.11618	0.00591416
3703.9	1.11575	1.12708	1.10909	1.1173	0.00525051
3741.15	1.11976	1.1271	1.11099	1.11928	0.00465583
3783.24	1.11963	1.12829	1.11176	1.11989	0.00477569
3809.95	1.11922	1.12524	1.10922	1.11789	0.00467401
3852.16	1.1159	1.12744	1.10871	1.11735	0.00545541
3890.55	1.11887	1.13008	1.11225	1.1204	0.00520241
3926	1.12086	1.12852	1.11358	1.12099	0.00431113
3963.47	1.12406	1.12678	1.11379	1.12154	0.0039531
3994.86	1.11878	1.12755	1.11147	1.11927	0.00465041
4030.29	1.11737	1.13116	1.11047	1.11966	0.00608222
4073	1.11644	1.13032	1.1077	1.11815	0.00658541
4098	1.11702	1.12808	1.10887	1.11799	0.00556811
4142.94	1.11917	1.1268	1.1112	1.11906	0.00450425
4162.38	1.12146	1.13168	1.11624	1.12312	0.00453648
4204.2	1.12374	1.13683	1.11743	1.126	0.00571343
4239.6	1.1221	1.14337	1.11882	1.1281	0.00769462
4276.1	1.1196	1.14142	1.11491	1.12531	0.00816672
4305.96	1.12001	1.14005	1.11266	1.12424	0.00818238
4355.88	1.11919	1.13508	1.11391	1.12273	0.00636297
4382.33	1.12319	1.1359	1.11526	1.12478	0.00601162
4428	1.12876	1.13734	1.11907	1.12839	0.00527671
4453.15	1.12987	1.13691	1.11572	1.1275	0.00623179
4500.16	1.12737	1.13404	1.11604	1.12581	0.00525271
4522.8	1.12533	1.13542	1.11421	1.12499	0.00612493
4575.9	1.12995	1.13689	1.11529	1.12738	0.00636802
4591.22	1.13223	1.13969	1.12003	1.13065	0.00573143
4635	1.13305	1.13633	1.12368	1.13102	0.00379089

## Sheet: OSW1 after VT
Time [s]	Exp1	Exp2	Exp3	Average	SEM
0
35.17
70.48	1.00671	1.00011	0.99534	1.00072	0.00329531
105.54	1.00251	0.999347	1.00162	1.00116	0.000940993
141	1.00095	0.999773	1.00099	1.00057	0.000399804
176.4	0.996957	0.999571	1.00261	0.999711	0.00163238
212.1	0.997551	1.00005	0.99925	0.998949	0.000735668
246.54	0.99703	1.0003	0.999343	0.998889	0.000969404
283.2	0.998297	1.00086	1.00085	1	0.000851784
381	0.998265	1.0036	1.00478	1.00222	0.00200406
416.18	0.999894	1.00312	1.00743	1.00348	0.00218198
451.38	0.999108	1.00504	1.0062	1.00345	0.00219618
486.63	0.998298	1.00371	1.00313	1.00171	0.00171631
522.16	0.995283	1.00506	1.00174	1.00069	0.00286946
557.05	0.99701	1.00556	1.00394	1.00217	0.00262187
593.1	0.998875	1.00823	1.00781	1.00497	0.00304973
627.75	1.00382	1.01057	1.0104	1.00826	0.0022227
663.32	1.00643	1.01177	1.00967	1.00929	0.00155355
698.25	1.00644	1.0114	1.00611	1.00798	0.00171204
735.7	1.00516	1.01323	1.00733	1.00857	0.00241212
769.41	1.00474	1.01505	1.01032	1.01004	0.00297827
804.36	1.00495	1.01638	1.01318	1.0115	0.00340546
840.55	1.00536	1.01699	1.01089	1.01108	0.00336051
875.06	1.00579	1.0179	1.0097	1.01113	0.00356702
911.1	1.00668	1.01882	1.00801	1.01117	0.00384427
946.12	1.00749	1.0183	1.01158	1.01246	0.003152
981.44	1.00778	1.01996	1.00992	1.01255	0.00375569
1016.76	1.0101	1.02079	1.01214	1.01434	0.00327677
1051.51	1.01184	1.02323	1.00931	1.0148	0.00428085
1087.2	1.01003	1.02245	1.01401	1.01549	0.00366103
1123.56	1.00674	1.02362	1.01321	1.01452	0.0049181
1156.94	1.00711	1.02303	1.01667	1.0156	0.00462686
1193.59	1.00677	1.02386	1.01474	1.01512	0.00493527
1227.72	1.00944	1.02308	1.01755	1.01669	0.00396016
1265.5	1.00697	1.0241	1.01517	1.01541	0.00494651
1299.58	1.00808	1.02285	1.01684	1.01593	0.0042872
1337.34	1.00925	1.02272	1.01653	1.01617	0.00389077
1372.48	1.00999	1.02347	1.0176	1.01702	0.00390105
1405.86	1.01148	1.02647	1.02018	1.01938	0.00434765
1443.6	1.0078	1.02771	1.0203	1.0186	0.00581061
1481.5	1.00722	1.02664	1.01911	1.01766	0.00565175
1512.84	1.00361	1.02512	1.01692	1.01522	0.00626633
1553.16	1.00448	1.02529	1.01776	1.01584	0.00608251
1584.26	1.00684	1.0265	1.01907	1.01747	0.00573163
1624.9	1.00804	1.02398	1.01909	1.01703	0.00471572
1654.32	1.00841	1.02346	1.01956	1.01714	0.00450911
1695.61	1.00502	1.02217	1.02145	1.01621	0.0055996
1723.92	1.00644	1.0256	1.02488	1.01898	0.00627
1760.04	1.00556	1.02471	1.0275	1.01926	0.00689669
1793	1.00591	1.02472	1.02857	1.01973	0.00700115
1828.3	1.00492	1.02272	1.02133	1.01632	0.00571694
1864.86	1.00469	1.02505	1.02096	1.0169	0.00621759
1901.48	1.00634	1.02709	1.02157	1.01833	0.00620694
1942.56	1.00664	1.02701	1.02676	1.02013	0.0067487
1973.1	1.00874	1.02814	1.02381	1.02023	0.00588033
2007.56	1.00872	1.02766	1.02074	1.01904	0.00553331
2040.57	1.00811	1.03068	1.02179	1.0202	0.00656399
2077.32	1.00601	1.03096	1.02035	1.01911	0.00723144
2117.56	1.0064	1.03183	1.02428	1.02084	0.00753849
2151	1.0049	1.03151	1.02483	1.02041	0.00799193
2184.36	1.004	1.03016	1.02768	1.02061	0.00833853
2216.08	0.999628	1.02737	1.02609	1.01769	0.00904086
2255.61	1.00154	1.02511	1.02568	1.01744	0.00795218
2289.9	1.00275	1.02485	1.02793	1.01851	0.00792948
2327.45	1.00564	1.0251	1.0262	1.01898	0.00667731
2359.48	1.00747	1.02773	1.02419	1.0198	0.00624701
2401.65	1.00755	1.02724	1.0225	1.0191	0.00593289
2440.58	1.00813	1.02732	1.02203	1.01916	0.00572333
2469.01	1.00697	1.02894	1.02175	1.01922	0.00646864
2503.2	1.00679	1.02958	1.01797	1.01811	0.006579
2542.84	1.00631	1.03341	1.01925	1.01966	0.00782675
2572.7	1.00528	1.03008	1.01975	1.01837	0.00718968
2609.94	1.0062	1.03009	1.02358	1.01996	0.0071305
2641.48	1.00751	1.02793	1.02196	1.01914	0.00606047
2674.2	1.00803	1.02801	1.02059	1.01888	0.00583059
2712.12	1.00715	1.0289	1.02258	1.01954	0.00646011
2752.8	1.00844	1.02588	1.02757	1.02063	0.00611559
2780.72	1.01035	1.02768	1.02819	1.02207	0.00586246
2830.5	1.01104	1.02867	1.0263	1.022	0.00552404
2857.6	1.00668	1.03242	1.02293	1.02068	0.00751456
2905.05	1.00321	1.03114	1.02371	1.01935	0.00835015
2926.92	1.00321	1.02897	1.02549	1.01922	0.0080691
2969.58	1.00618	1.0264	1.02473	1.0191	0.00647931
3003.56	1.0072	1.02948	1.02736	1.02135	0.00710148
3046.5	1.00746	1.03275	1.02621	1.02214	0.00757932
3069.88	1.00755	1.03401	1.02863	1.02339	0.00807544
3119.12	1.00818	1.03168	1.02567	1.02184	0.00704875
3141.42	1.00833	1.02904	1.02616	1.02118	0.00647798
3186.29	1.00736	1.03084	1.02407	1.02076	0.00697936
3211.4	1.00611	1.02984	1.02445	1.02013	0.00718104
3261.36	1.00496	1.02945	1.02231	1.01891	0.00727147
3282.98	1.00333	1.02742	1.02452	1.01842	0.00759307
3329.99	1.00199	1.02575	1.02627	1.01801	0.00800898
3349.56	1.00117	1.02504	1.0273	1.01784	0.0083614
3391.7	1.00169	1.02459	1.02757	1.01795	0.00817694
3427.98	1.00247	1.02645	1.02687	1.0186	0.00806289
3449.49	1.00368	1.02752	1.02556	1.01892	0.00764053
3491.8	1.00255	1.02958	1.02303	1.01839	0.00814224
3528.04	1.00187	1.02947	1.02015	1.01716	0.00810724
3559.8	0.999911	1.02898	1.01899	1.01596	0.00852812
3593.3	1	1.02849	1.02033	1.01627	0.00847054
3630.44	0.998233	1.03135	1.02063	1.01674	0.00975639
3663.9	1.00053	1.03289	1.02291	1.01878	0.00956947
3703.9	1.00315	1.03477	1.02159	1.01984	0.00917167
3741.15	1.00567	1.03031	1.02604	1.02067	0.00760108
3783.24	1.00558	1.03098	1.02809	1.02155	0.00802953
3809.95	1.00521	1.02896	1.03289	1.02235	0.00864681
3852.16	1.0092	1.03165	1.02996	1.0236	0.00721671
3890.55	1.00926	1.03192	1.02684	1.02267	0.00686321
3926	1.01099	1.03298	1.02225	1.02207	0.00634769
3963.47	1.00914	1.03334	1.02223	1.02157	0.0069956
3994.86	1.00968	1.0354	1.02476	1.02328	0.00746226
4030.29	1.00877	1.03737	1.02591	1.02402	0.00830871
4073	1.00892	1.0374	1.02783	1.02471	0.00836847
4098	1.00819	1.0346	1.02993	1.02424	0.00813831
4142.94	1.0026	1.03238	1.03144	1.02214	0.00977393
4162.38	1.00179	1.03369	1.02789	1.02113	0.00981087
4204.2	1.00084	1.03157	1.02507	1.01916	0.00935101
4239.6	1.00755	1.03126	1.02376	1.02086	0.00699632
4276.1	1.00751	1.03035	1.02364	1.0205	0.00677899
4305.96	1.00881	1.0302	1.02397	1.02099	0.00635359
4355.88	1.00762	1.02975	1.02405	1.02047	0.00663293
4382.33	1.00439	1.0292	1.02692	1.02017	0.00791559
4428	1.00168	1.02964	1.02715	1.01949	0.00893564
4453.15	1.00006	1.03079	1.02877	1.01987	0.00992472
4500.16	1.00412	1.03325	1.03125	1.02287	0.00939326
4522.8	1.0063	1.03595	1.03163	1.02463	0.00924745
4575.9	1.0086	1.03564	1.02942	1.02455	0.0081775
4591.22	1.00674	1.03431	1.02608	1.02238	0.00817196
4635	1.00496	1.03512	1.02443	1.0215	0.00882813

## Sheet: mRFP-C1
Time [s]	Exp1	Exp2	Exp3	Average	SEM
0
35.17
70.48	0.995132	0.997675	0.996329	0.996378	0.000734489
105.54	0.998827	1.00084	0.998576	0.999415	0.000717845
141	1.00091	1.00023	1.00043	1.00052	0.000203527
176.4	1.00399	0.99989	0.998961	1.00095	0.00154332
212.1	1.0024	0.999514	1.00019	1.0007	0.000870957
246.54	0.999167	1.0005	1.00136	1.00034	0.000638983
283.2	0.99958	1.00136	1.00415	1.0017	0.00133115
381	0.999447	1.00044	1.00211	1.00067	0.000776505
416.18	0.999717	1.00246	1.0001	1.00076	0.000857634
451.38	0.996614	1.0024	0.998278	0.999098	0.0017205
486.63	0.996392	1.00348	1.00244	1.00077	0.00220895
522.16	0.996391	1.00169	1.00226	1.00011	0.00186878
557.05	0.996541	1.0026	1.00465	1.00126	0.0024342
593.1	0.998539	1.00587	1.00299	1.00247	0.00213213
627.75	0.999627	1.00732	1.00573	1.00423	0.00234495
663.32	1.00052	1.01003	1.0081	1.00622	0.00290149
698.25	1.00117	1.00816	1.01039	1.00657	0.00277802
735.7	1.00279	1.01005	1.00968	1.00751	0.00236291
769.41	1.00543	1.01134	1.01014	1.00897	0.00180501
804.36	1.00665	1.01413	1.01033	1.01037	0.00215758
840.55	1.00765	1.01847	1.01257	1.0129	0.00312592
875.06	1.00844	1.01757	1.01403	1.01335	0.00265972
911.1	1.00882	1.01459	1.0143	1.01257	0.00187688
946.12	1.00939	1.01206	1.01267	1.01138	0.00100611
981.44	1.00815	1.0135	1.01371	1.01179	0.00181981
1016.76	1.00967	1.01602	1.01434	1.01334	0.00189785
1051.51	1.00812	1.0155	1.01834	1.01399	0.00304437
1087.2	1.01015	1.01375	1.01653	1.01348	0.00184713
1123.56	1.00832	1.0133	1.01552	1.01238	0.00212778
1156.94	1.01124	1.01385	1.01352	1.01287	0.000819955
1193.59	1.00758	1.01457	1.01397	1.01204	0.00223689
1227.72	1.00873	1.0163	1.01515	1.01339	0.00235768
1265.5	1.00781	1.01506	1.01461	1.0125	0.00234685
1299.58	1.0094	1.01573	1.0149	1.01334	0.00198797
1337.34	1.00727	1.01453	1.01547	1.01242	0.00258921
1372.48	1.00875	1.01467	1.01552	1.01298	0.00212825
1405.86	1.01295	1.01497	1.01601	1.01464	0.000897891
1443.6	1.01391	1.01622	1.01626	1.01546	0.000778198
1481.5	1.01343	1.01702	1.01779	1.01608	0.00134356
1512.84	1.01115	1.01834	1.01913	1.01621	0.00253991
1553.16	1.01188	1.01682	1.02063	1.01644	0.00253279
1584.26	1.00939	1.01749	1.02139	1.01609	0.00353389
1624.9	1.00748	1.01504	1.0212	1.01457	0.00396782
1654.32	1.00673	1.01569	1.02055	1.01432	0.00404782
1695.61	1.00867	1.01505	1.01955	1.01442	0.0031557
1723.92	1.00947	1.01671	1.01906	1.01508	0.00288519
1760.04	1.01201	1.01901	1.01918	1.01673	0.0023638
1793	1.01202	1.01882	1.01975	1.01686	0.00243674
1828.3	1.01169	1.02047	1.0185	1.01689	0.00266015
1864.86	1.01257	1.01845	1.01901	1.01668	0.00206258
1901.48	1.01382	1.01947	1.01921	1.0175	0.00183915
1942.56	1.01712	1.02048	1.01958	1.01906	0.00100423
1973.1	1.01453	1.02219	1.02004	1.01892	0.00228203
2007.56	1.01315	1.02407	1.01963	1.01895	0.00317047
2040.57	1.01384	1.02437	1.02197	1.02006	0.00318431
2077.32	1.0144	1.02523	1.02277	1.0208	0.00327861
2117.56	1.01488	1.02491	1.02431	1.02137	0.00324964
2151	1.0156	1.02417	1.02564	1.0218	0.0031303
2184.36	1.0148	1.02304	1.02507	1.02097	0.00314035
2216.08	1.01601	1.02197	1.02437	1.02078	0.00248568
2255.61	1.0152	1.02262	1.02369	1.02051	0.00267053
2289.9	1.01413	1.02419	1.02254	1.02029	0.00311497
2327.45	1.01409	1.02467	1.02366	1.02081	0.00337104
2359.48	1.01406	1.02414	1.02433	1.02084	0.00339093
2401.65	1.01852	1.02282	1.02445	1.02193	0.00176847
2440.58	1.01636	1.02281	1.0251	1.02143	0.00261741
2469.01	1.01698	1.02312	1.02505	1.02172	0.00243332
2503.2	1.0165	1.02417	1.0273	1.02266	0.00320711
2542.84	1.01976	1.0236	1.0252	1.02285	0.00161572
2572.7	1.01383	1.02353	1.02476	1.02071	0.0034569
2609.94	1.0113	1.02324	1.02264	1.01906	0.00388243
2641.48	1.00827	1.02543	1.02497	1.01956	0.00564652
2674.2	1.00965	1.02797	1.02483	1.02082	0.00565658
2712.12	1.01193	1.02993	1.02493	1.02226	0.00536406
2752.8	1.01179	1.02964	1.0274	1.02294	0.00561207
2780.72	1.0145	1.0295	1.02721	1.02373	0.00466528
2830.5	1.0115	1.02727	1.02999	1.02292	0.00576339
2857.6	1.0113	1.02815	1.03018	1.02321	0.00598398
2905.05	1.00973	1.0283	1.03183	1.02329	0.00685393
2926.92	1.01316	1.03229	1.03081	1.02542	0.00614617
2969.58	1.01753	1.03384	1.02896	1.02678	0.00483471
3003.56	1.02141	1.0321	1.02885	1.02745	0.00316378
3046.5	1.02087	1.03233	1.02675	1.02665	0.00330816
3069.88	1.01987	1.03088	1.02521	1.02532	0.00318026
3119.12	1.01504	1.03391	1.02589	1.02495	0.00546754
3141.42	1.01155	1.03236	1.02927	1.02439	0.00648275
3186.29	1.01	1.03004	1.03184	1.02396	0.00700047
3211.4	1.01196	1.02807	1.02737	1.02247	0.0052557
3261.36	1.01354	1.02667	1.02346	1.02122	0.00395012
3282.98	1.01552	1.02826	1.02153	1.02177	0.00367831
3329.99	1.01379	1.02827	1.02474	1.02227	0.00436099
3349.56	1.01362	1.03065	1.02928	1.02451	0.00546257
3391.7	1.01047	1.03045	1.03065	1.02386	0.00669245
3427.98	1.01613	1.02915	1.0318	1.02569	0.00484009
3449.49	1.01528	1.02698	1.03024	1.02417	0.00454115
3491.8	1.01655	1.02975	1.02993	1.02541	0.00443121
3528.04	1.01122	1.0316	1.03005	1.02429	0.00654997
3559.8	1.01609	1.03238	1.03109	1.02652	0.00522667
3593.3	1.0186	1.03146	1.03091	1.02699	0.00419794
3630.44	1.02258	1.03193	1.03189	1.0288	0.0031083
3663.9	1.01868	1.03455	1.03132	1.02819	0.00484149
3703.9	1.01799	1.03552	1.03333	1.02895	0.00551538
3741.15	1.01748	1.03713	1.03065	1.02842	0.00578156
3783.24	1.02126	1.03363	1.03055	1.02848	0.00371862
3809.95	1.0204	1.03363	1.02813	1.02739	0.00383845
3852.16	1.02071	1.03254	1.03027	1.02784	0.00362528
3890.55	1.02085	1.03412	1.03074	1.02857	0.00398189
3926	1.01805	1.03155	1.03141	1.027	0.00447785
3963.47	1.0128	1.03225	1.03287	1.02597	0.00658846
3994.86	1.01149	1.03538	1.03252	1.02646	0.00753381
4030.29	1.01402	1.03767	1.0334	1.02836	0.00727449
4073	1.01733	1.03875	1.03213	1.0294	0.00633223
4098	1.01654	1.03477	1.03403	1.02845	0.00595689
4142.94	1.01301	1.03703	1.03484	1.02829	0.00766719
4162.38	1.01172	1.0365	1.03492	1.02771	0.00800864
4204.2	1.01258	1.03838	1.03522	1.02873	0.00812636
4239.6	1.01614	1.03697	1.03245	1.02852	0.00632497
4276.1	1.01392	1.03541	1.03187	1.02707	0.00665237
4305.96	1.01502	1.03554	1.03236	1.02764	0.00637467
4355.88	1.01817	1.03605	1.03336	1.02919	0.00556587
4382.33	1.02656	1.03584	1.03455	1.03232	0.00290037
4428	1.0291	1.03753	1.03272	1.03312	0.00244065
4453.15	1.02866	1.03678	1.03431	1.03325	0.00240487
4500.16	1.02228	1.03643	1.03315	1.03062	0.00427771
4522.8	1.01913	1.03457	1.0343	1.02933	0.00510115
4575.9	1.01529	1.03568	1.03446	1.02848	0.00660318
4591.22	1.0179	1.03876	1.03377	1.03014	0.00628943
4635	1.01228	1.03749	1.03396	1.02791	0.00788131

## Sheet: mRFP-PITPNA-C94S
Time [s]	Exp1	Exp2	Exp3	Average	SEM
0
35.17
70.48	1.00391	1.00238	0.99894	1.00174	0.00146925
105.54	1.00409	1.00299	1.00096	1.00268	0.000915308
141	1.00061	0.999192	0.999273	0.999693	0.000461017
176.4	0.998922	0.999736	0.99854	0.999066	0.000352567
212.1	0.996004	0.998298	1.00063	0.998309	0.00133446
246.54	0.998545	0.9996	1.00082	0.999655	0.000656836
283.2	0.997916	0.99781	1.00084	0.998855	0.000992348
381	0.999345	0.997853	0.996866	0.998021	0.000720678
416.18	0.997369	1.00105	0.997203	0.998541	0.00125633
451.38	0.998563	1.00149	0.996826	0.998961	0.00136216
486.63	1.00132	1.00184	0.996647	0.999936	0.00165146
522.16	1.00191	0.998851	0.996282	0.999016	0.00162811
557.05	1.00432	0.997729	0.99822	1.00009	0.00211888
593.1	1.00118	0.999957	1.00105	1.00073	0.00038814
627.75	1.00475	1.00199	1.00493	1.00389	0.000951844
663.32	1.00519	1.00494	1.00644	1.00552	0.000462309
698.25	1.01015	1.00839	1.01014	1.00956	0.000586235
735.7	1.01394	1.01264	1.01393	1.0135	0.000430986
769.41	1.01911	1.01658	1.01819	1.01796	0.000739862
804.36	1.02347	1.01863	1.01727	1.01979	0.00188265
840.55	1.02844	1.01969	1.01857	1.02223	0.00312193
875.06	1.03411	1.02626	1.02033	1.0269	0.00398906
911.1	1.03519	1.03084	1.02552	1.03052	0.00279738
946.12	1.03878	1.03799	1.02899	1.03525	0.00314013
981.44	1.03792	1.03953	1.02935	1.0356	0.00316046
1016.76	1.04203	1.0439	1.028	1.03798	0.00501889
1051.51	1.04486	1.04413	1.02718	1.03872	0.00577456
1087.2	1.05134	1.04714	1.02929	1.04259	0.00675937
1123.56	1.05391	1.04445	1.03365	1.044	0.00585061
1156.94	1.05433	1.0499	1.03446	1.04623	0.00602496
1193.59	1.05429	1.05054	1.03678	1.04721	0.00532275
1227.72	1.05709	1.05402	1.03682	1.04931	0.00630759
1265.5	1.05685	1.05477	1.03879	1.05014	0.00570283
1299.58	1.05688	1.05589	1.03877	1.05051	0.0058801
1337.34	1.05629	1.05735	1.03699	1.05021	0.00661727
1372.48	1.05659	1.05768	1.03486	1.04971	0.00743001
1405.86	1.05691	1.05995	1.03266	1.04984	0.00863528
1443.6	1.05788	1.06218	1.03684	1.0523	0.00783159
1481.5	1.05845	1.06223	1.03954	1.05341	0.00701991
1512.84	1.05661	1.06271	1.04153	1.05362	0.00629455
1553.16	1.05812	1.06616	1.04135	1.05521	0.00730561
1584.26	1.06078	1.06896	1.04011	1.05662	0.00858243
1624.9	1.06358	1.07004	1.04027	1.05796	0.00903968
1654.32	1.0684	1.06682	1.03666	1.05729	0.0103272
1695.61	1.06911	1.06873	1.04158	1.05981	0.00911626
1723.92	1.06973	1.0692	1.04425	1.06106	0.00840681
1760.04	1.06819	1.07111	1.04714	1.06215	0.00755112
1793	1.06974	1.06928	1.04761	1.06221	0.00730264
1828.3	1.07232	1.07266	1.05056	1.06518	0.00731109
1864.86	1.07098	1.07473	1.0533	1.06634	0.00660811
1901.48	1.07184	1.0768	1.0513	1.06665	0.00780608
1942.56	1.07468	1.07445	1.05129	1.06681	0.00775852
1973.1	1.0772	1.07585	1.05329	1.06878	0.00775603
2007.56	1.07648	1.07229	1.05379	1.06752	0.00697269
2040.57	1.07586	1.07093	1.05139	1.06606	0.00747229
2077.32	1.07547	1.06823	1.04907	1.06426	0.00787713
2117.56	1.07943	1.07266	1.04687	1.06632	0.00991945
2151	1.07773	1.07873	1.04604	1.0675	0.0107333
2184.36	1.08014	1.08199	1.04894	1.07036	0.0107194
2216.08	1.0772	1.08257	1.05283	1.07087	0.00915257
2255.61	1.0802	1.08199	1.0606	1.07426	0.00685062
2289.9	1.07974	1.08386	1.05923	1.07428	0.00761703
2327.45	1.08235	1.08287	1.06141	1.07554	0.00706889
2359.48	1.0815	1.08245	1.05653	1.0735	0.00848706
2401.65	1.08406	1.08223	1.05544	1.07391	0.0092513
2440.58	1.08555	1.08264	1.05606	1.07475	0.00938385
2469.01	1.08512	1.08529	1.05243	1.07428	0.0109249
2503.2	1.08268	1.08558	1.05866	1.07564	0.00853042
2542.84	1.08331	1.08837	1.05506	1.07558	0.010364
2572.7	1.08601	1.08741	1.0593	1.07757	0.00914458
2609.94	1.08945	1.08695	1.05647	1.07762	0.0106007
2641.48	1.09015	1.08944	1.05687	1.07882	0.0109772
2674.2	1.09072	1.08876	1.06019	1.07989	0.0098665
2712.12	1.08967	1.09045	1.05609	1.07874	0.0113249
2752.8	1.08948	1.09011	1.06027	1.07996	0.00984308
2780.72	1.09308	1.0922	1.05864	1.08131	0.0113345
2830.5	1.09241	1.09188	1.06497	1.08309	0.00905964
2857.6	1.09223	1.09483	1.06393	1.08366	0.00989407
2905.05	1.09299	1.09427	1.06608	1.08445	0.00919062
2926.92	1.09386	1.0937	1.06588	1.08448	0.00930041
2969.58	1.09392	1.09182	1.06762	1.08445	0.0084367
3003.56	1.0921	1.09256	1.06657	1.08374	0.00858827
3046.5	1.09559	1.09191	1.06579	1.08443	0.00937982
3069.88	1.09806	1.08951	1.06631	1.08463	0.00948573
3119.12	1.09697	1.09029	1.0672	1.08482	0.00901906
3141.42	1.09891	1.09516	1.06548	1.08652	0.0105755
3186.29	1.0988	1.09777	1.07149	1.08935	0.00893519
3211.4	1.09804	1.10069	1.07492	1.09122	0.0081857
3261.36	1.09598	1.09824	1.07537	1.08986	0.00727622
3282.98	1.09644	1.09572	1.06621	1.08612	0.00996026
3329.99	1.09896	1.09449	1.06546	1.0863	0.0104999
3349.56	1.09597	1.09513	1.06556	1.08555	0.00999938
3391.7	1.09692	1.09821	1.06868	1.08794	0.00963431
3427.98	1.09681	1.09652	1.06626	1.08653	0.0101357
3449.49	1.10189	1.09748	1.06699	1.08879	0.0109722
3491.8	1.09992	1.09678	1.06008	1.08559	0.0127883
3528.04	1.10274	1.09745	1.06011	1.08677	0.0134156
3559.8	1.10034	1.09668	1.06801	1.08834	0.0102214
3593.3	1.10026	1.09812	1.07748	1.09195	0.00726269
3630.44	1.0979	1.09829	1.07953	1.09191	0.00619095
3663.9	1.09746	1.09786	1.07248	1.08926	0.00839525
3703.9	1.09913	1.09594	1.07064	1.08857	0.00901273
3741.15	1.0989	1.09631	1.0677	1.08764	0.00999655
3783.24	1.10001	1.10177	1.0713	1.09102	0.00987723
3809.95	1.10009	1.10488	1.06572	1.09023	0.0123316
3852.16	1.09716	1.10707	1.06924	1.09115	0.0113257
3890.55	1.09841	1.10243	1.07015	1.09033	0.0101558
3926	1.09871	1.10065	1.07366	1.091	0.00869209
3963.47	1.10452	1.10098	1.07059	1.09203	0.0107689
3994.86	1.10257	1.10411	1.06805	1.09158	0.0117699
4030.29	1.10372	1.10389	1.07075	1.09279	0.0110173
4073	1.10103	1.1021	1.07599	1.09304	0.00853069
4098	1.10558	1.10104	1.07338	1.09333	0.0100614
4142.94	1.10574	1.10196	1.07545	1.09438	0.00952895
4162.38	1.11003	1.10076	1.06989	1.09356	0.0121346
4204.2	1.10892	1.10124	1.071	1.09372	0.0115752
4239.6	1.11111	1.10286	1.06453	1.09283	0.0143494
4276.1	1.11215	1.10296	1.06207	1.0924	0.0153939
4305.96	1.11228	1.10626	1.05994	1.09283	0.0165367
4355.88	1.10926	1.10905	1.0632	1.09383	0.0153185
4382.33	1.10488	1.11174	1.06635	1.09432	0.0141273
4428	1.10385	1.10821	1.06922	1.09376	0.0123348
4453.15	1.1068	1.1043	1.07317	1.09476	0.0108178
4500.16	1.10843	1.10717	1.07457	1.09672	0.0110845
4522.8	1.10827	1.10613	1.07925	1.09788	0.0093355
4575.9	1.10735	1.10979	1.08172	1.09962	0.00897837
4591.22	1.10731	1.10504	1.07795	1.09676	0.00943196
4635	1.10837	1.10295	1.0748	1.09537	0.0104035

## Sheet: mRFP-PITPNB-C94S
Time [s]	Exp1	Exp2	Exp3	Average	SEM
0
35.17
70.48	0.996939	1.00097	1.00132	0.999745	0.00140657
105.54	0.998027	1.00298	0.997425	0.999478	0.00176017
141	1.00057	1.00018	1.00023	1.00033	0.000122567
176.4	1.00025	0.999148	1.00019	0.999862	0.00035757
212.1	1.00083	0.997649	1.00175	1.00007	0.00124134
246.54	0.99896	0.999057	0.999329	0.999115	0.000110646
283.2	1.00442	1.00001	0.99976	1.0014	0.00151519
381	1.00484	1.00016	1.00046	1.00182	0.00151353
416.18	1.00718	1.00086	0.999888	1.00264	0.00228621
451.38	1.00569	1.00005	0.997062	1.00093	0.00252961
486.63	1.00554	1.0005	0.99619	1.00074	0.00270049
522.16	1.00483	1.00322	0.997699	1.00192	0.00215949
557.05	1.00593	1.00837	1.00209	1.00546	0.00182907
593.1	1.00932	1.01419	1.00817	1.01056	0.00184679
627.75	1.0122	1.01821	1.01514	1.01518	0.00173777
663.32	1.01673	1.02391	1.02114	1.0206	0.00209163
698.25	1.02254	1.02861	1.0258	1.02565	0.00175386
735.7	1.02834	1.03538	1.03049	1.0314	0.00208446
769.41	1.0309	1.03805	1.03672	1.03522	0.00219401
804.36	1.02989	1.0427	1.03926	1.03728	0.00382808
840.55	1.02903	1.04446	1.04123	1.03824	0.0047002
875.06	1.02735	1.04831	1.04478	1.04015	0.00647777
911.1	1.03369	1.05197	1.05021	1.04529	0.00582229
946.12	1.03661	1.05422	1.05494	1.04859	0.0059937
981.44	1.0396	1.05572	1.05714	1.05082	0.00562596
1016.76	1.03831	1.05482	1.06009	1.05107	0.00656286
1051.51	1.04008	1.05765	1.06079	1.05284	0.00644414
1087.2	1.04236	1.06097	1.05929	1.05421	0.00594399
1123.56	1.04431	1.0621	1.05694	1.05445	0.00528356
1156.94	1.04565	1.06309	1.05721	1.05532	0.00512423
1193.59	1.04752	1.06196	1.06022	1.05657	0.00455326
1227.72	1.04613	1.0627	1.06327	1.05736	0.00561995
1265.5	1.04596	1.06405	1.06454	1.05818	0.0061116
1299.58	1.04447	1.06705	1.06417	1.05856	0.00709458
1337.34	1.04848	1.07107	1.06512	1.06156	0.00676086
1372.48	1.04925	1.07446	1.06583	1.06318	0.00739789
1405.86	1.05386	1.07671	1.06894	1.0665	0.0067067
1443.6	1.05463	1.07612	1.06833	1.06636	0.00628171
1481.5	1.05337	1.07558	1.07045	1.06647	0.00671556
1512.84	1.05104	1.07638	1.06939	1.0656	0.00755482
1553.16	1.05078	1.07962	1.07311	1.06784	0.00873284
1584.26	1.05493	1.08009	1.07713	1.07071	0.00794
1624.9	1.0544	1.08138	1.0799	1.0719	0.00875678
1654.32	1.05767	1.0814	1.08118	1.07342	0.00787592
1695.61	1.05672	1.08322	1.08352	1.07449	0.00888462
1723.92	1.05983	1.08403	1.08406	1.07597	0.00807022
1760.04	1.05737	1.08536	1.08437	1.0757	0.00916795
1793	1.05577	1.08979	1.08457	1.07671	0.0105776
1828.3	1.0559	1.09176	1.08659	1.07808	0.0111896
1864.86	1.05626	1.0942	1.08764	1.07937	0.011706
1901.48	1.06117	1.09388	1.08594	1.08033	0.0098489
1942.56	1.05878	1.09503	1.08584	1.07988	0.0108789
1973.1	1.05815	1.0953	1.0836	1.07902	0.0109673
2007.56	1.05984	1.09697	1.08403	1.08028	0.0108788
2040.57	1.06438	1.09827	1.08634	1.083	0.00992317
2077.32	1.06611	1.09904	1.09018	1.08511	0.00983589
2117.56	1.06462	1.09734	1.09134	1.08443	0.0100555
2151	1.07053	1.09668	1.09391	1.08704	0.00829531
2184.36	1.07516	1.09766	1.09528	1.08937	0.00713488
2216.08	1.07587	1.09861	1.09748	1.09065	0.00739796
2255.61	1.07117	1.09908	1.09627	1.08884	0.00887272
2289.9	1.06474	1.10037	1.09746	1.08752	0.0114233
2327.45	1.06457	1.1002	1.09726	1.08734	0.0114198
2359.48	1.06203	1.10351	1.09627	1.08727	0.0127921
2401.65	1.06409	1.10247	1.09768	1.08808	0.0120745
2440.58	1.06639	1.10402	1.1029	1.0911	0.0123618
2469.01	1.06959	1.10446	1.10584	1.0933	0.0118585
2503.2	1.07399	1.10806	1.10602	1.09603	0.0110324
2542.84	1.07031	1.10725	1.10075	1.09277	0.0113874
2572.7	1.07121	1.10503	1.09954	1.09192	0.0104801
2609.94	1.07383	1.10258	1.09989	1.0921	0.00916992
2641.48	1.08395	1.10489	1.10346	1.09743	0.00675623
2674.2	1.08411	1.10799	1.10416	1.09875	0.0074041
2712.12	1.08309	1.10963	1.10435	1.09903	0.00811015
2752.8	1.07776	1.10836	1.10257	1.09623	0.00938637
2780.72	1.07787	1.1065	1.10252	1.09563	0.00895393
2830.5	1.07787	1.10512	1.10406	1.09569	0.00891199
2857.6	1.07669	1.1063	1.10261	1.0952	0.00931708
2905.05	1.08274	1.10744	1.10394	1.09804	0.00771765
2926.92	1.08526	1.10793	1.10097	1.09806	0.0067047
2969.58	1.08979	1.10789	1.09996	1.09921	0.00523934
3003.56	1.08398	1.10851	1.09935	1.09728	0.00715693
3046.5	1.0804	1.11075	1.10092	1.09735	0.00893943
3069.88	1.08059	1.11098	1.10298	1.09818	0.00909287
3119.12	1.08387	1.10939	1.09953	1.0976	0.00743172
3141.42	1.08732	1.10979	1.09973	1.09895	0.00649826
3186.29	1.08522	1.10992	1.10204	1.09906	0.00728414
3211.4	1.08191	1.11069	1.1053	1.0993	0.00883366
3261.36	1.072	1.10832	1.10595	1.09542	0.0117314
3282.98	1.07659	1.10773	1.10647	1.09693	0.0101785
3329.99	1.07499	1.10829	1.10859	1.09729	0.0111505
3349.56	1.08629	1.11347	1.11031	1.10335	0.00858163
3391.7	1.08314	1.11448	1.10938	1.10233	0.00970844
3427.98	1.08671	1.11627	1.10826	1.10375	0.00882752
3449.49	1.08554	1.11283	1.10697	1.10178	0.00829436
3491.8	1.08553	1.11381	1.1107	1.10334	0.00895328
3528.04	1.08655	1.11424	1.11205	1.10428	0.00888755
3559.8	1.08022	1.11328	1.11404	1.10251	0.0111482
3593.3	1.08257	1.11397	1.11259	1.10304	0.0102447
3630.44	1.08067	1.11431	1.11288	1.10262	0.010982
3663.9	1.08405	1.1172	1.11291	1.10472	0.0104086
3703.9	1.08427	1.11784	1.11229	1.1048	0.0103902
3741.15	1.08118	1.11776	1.11111	1.10335	0.0112509
3783.24	1.07566	1.11797	1.11058	1.1014	0.0130463
3809.95	1.07146	1.11933	1.11267	1.10115	0.0149708
3852.16	1.07851	1.1187	1.11191	1.10304	0.0124209
3890.55	1.08532	1.11644	1.11238	1.10471	0.00976654
3926	1.08743	1.11628	1.11058	1.10476	0.00882247
3963.47	1.08604	1.114	1.11078	1.1036	0.0088317
3994.86	1.08379	1.11424	1.10947	1.1025	0.00945649
4030.29	1.08594	1.11276	1.10793	1.10221	0.00825355
4073	1.0837	1.11137	1.1107	1.10192	0.00911208
4098	1.08725	1.11334	1.11295	1.10451	0.00863417
4142.94	1.08701	1.1129	1.11464	1.10485	0.0089324
4162.38	1.08918	1.11496	1.11611	1.10675	0.00878932
4204.2	1.08363	1.11612	1.11454	1.10476	0.0105757
4239.6	1.08226	1.11697	1.11723	1.10549	0.0116156
4276.1	1.08131	1.11897	1.11588	1.10539	0.0120729
4305.96	1.08448	1.118	1.11877	1.10708	0.0113031
4355.88	1.08085	1.11589	1.11719	1.10464	0.0119015
4382.33	1.08758	1.11489	1.11649	1.10632	0.00938268
4428	1.09018	1.11409	1.11497	1.10641	0.00812159
4453.15	1.09573	1.11794	1.1166	1.11009	0.00718881
4500.16	1.08712	1.1188	1.11963	1.10852	0.0107025
4522.8	1.09003	1.11826	1.11944	1.10924	0.00961409
4575.9	1.09048	1.11781	1.11921	1.10917	0.0093501
4591.22	1.09773	1.11803	1.11996	1.11191	0.00711078
4635	1.09022	1.11941	1.12225	1.11063	0.0102353
	1.00025	0.999148	1.00019
	1.00083	0.997649	1.00175
	0.99896	0.999057	0.999329
	1.00442	1.00001	0.99976
	1.00484	1.00016	1.00046
	1.00718	1.00086	0.999888
	1.00569	1.00005	0.997062
	1.00554	1.0005	0.99619
	1.00483	1.00322	0.997699
	1.00593	1.00837	1.00209
	1.00932	1.01419	1.00817
	1.0122	1.01821	1.01514
	1.01673	1.02391	1.02114
	1.02254	1.02861	1.0258
	1.02834	1.03538	1.03049
	1.0309	1.03805	1.03672
	1.02989	1.0427	1.03926
	1.02903	1.04446	1.04123
	1.02735	1.04831	1.04478
	1.03369	1.05197	1.05021
	1.03661	1.05422	1.05494
	1.0396	1.05572	1.05714
	1.03831	1.05482	1.06009
	1.04008	1.05765	1.06079
	1.04236	1.06097	1.05929
	1.04431	1.0621	1.05694
	1.04565	1.06309	1.05721
	1.04752	1.06196	1.06022
	1.04613	1.0627	1.06327
	1.04596	1.06405	1.06454
	1.04447	1.06705	1.06417
	1.04848	1.07107	1.06512
	1.04925	1.07446	1.06583
	1.05386	1.07671	1.06894
	1.05463	1.07612	1.06833
	1.05337	1.07558	1.07045
	1.05104	1.07638	1.06939
	1.05078	1.07962	1.07311
	1.05493	1.08009	1.07713
	1.0544	1.08138	1.0799
	1.05767	1.0814	1.08118
	1.05672	1.08322	1.08352
	1.05983	1.08403	1.08406
	1.05737	1.08536	1.08437
	1.05577	1.08979	1.08457
	1.0559	1.09176	1.08659
	1.05626	1.0942	1.08764
	1.06117	1.09388	1.08594
	1.05878	1.09503	1.08584
	1.05815	1.0953	1.0836
	1.05984	1.09697	1.08403
	1.06438	1.09827	1.08634
	1.06611	1.09904	1.09018
	1.06462	1.09734	1.09134
	1.07053	1.09668	1.09391
	1.07516	1.09766	1.09528
	1.07587	1.09861	1.09748
	1.07117	1.09908	1.09627
	1.06474	1.10037	1.09746
	1.06457	1.1002	1.09726
	1.06203	1.10351	1.09627
	1.06409	1.10247	1.09768
	1.06639	1.10402	1.1029
	1.06959	1.10446	1.10584
	1.07399	1.10806	1.10602
	1.07031	1.10725	1.10075
	1.07121	1.10503	1.09954
	1.07383	1.10258	1.09989
	1.08395	1.10489	1.10346
	1.08411	1.10799	1.10416
	1.08309	1.10963	1.10435
	1.07776	1.10836	1.10257
	1.07787	1.1065	1.10252
	1.07787	1.10512	1.10406
	1.07669	1.1063	1.10261
	1.08274	1.10744	1.10394
	1.08526	1.10793	1.10097
	1.08979	1.10789	1.09996
	1.08398	1.10851	1.09935
	1.0804	1.11075	1.10092
	1.08059	1.11098	1.10298
	1.08387	1.10939	1.09953
	1.08732	1.10979	1.09973
	1.08522	1.10992	1.10204
	1.08191	1.11069	1.1053
	1.072	1.10832	1.10595
	1.07659	1.10773	1.10647
	1.07499	1.10829	1.10859
	1.08629	1.11347	1.11031
	1.08314	1.11448	1.10938
	1.08671	1.11627	1.10826
	1.08554	1.11283	1.10697
	1.08553	1.11381	1.1107
	1.08655	1.11424	1.11205
	1.08022	1.11328	1.11404
	1.08257	1.11397	1.11259
	1.08067	1.11431	1.11288
	1.08405	1.1172	1.11291
	1.08427	1.11784	1.11229
	1.08118	1.11776	1.11111
	1.07566	1.11797	1.11058
	1.07146	1.11933	1.11267
	1.07851	1.1187	1.11191
	1.08532	1.11644	1.11238
	1.08743	1.11628	1.11058
	1.08604	1.114	1.11078
	1.08379	1.11424	1.10947
	1.08594	1.11276	1.10793
	1.0837	1.11137	1.1107
	1.08725	1.11334	1.11295
	1.08701	1.1129	1.11464
	1.08918	1.11496	1.11611
	1.08363	1.11612	1.11454
	1.08226	1.11697	1.11723
	1.08131	1.11897	1.11588
	1.08448	1.118	1.11877
	1.08085	1.11589	1.11719
	1.08758	1.11489	1.11649
	1.09018	1.11409	1.11497
	1.09573	1.11794	1.1166
	1.08712	1.1188	1.11963
	1.09003	1.11826	1.11944
	1.09048	1.11781	1.11921
	1.09773	1.11803	1.11996
	1.09022	1.11941	1.12225
	0.996939	1.00097	1.00132
	0.998027	1.00298	0.997425
	1.00057	1.00018	1.00023
	1.00025	0.999148	1.00019
	1.00083	0.997649	1.00175
	0.99896	0.999057	0.999329
	1.00442	1.00001	0.99976
	1.00484	1.00016	1.00046
	1.00718	1.00086	0.999888
	1.00569	1.00005	0.997062
	1.00554	1.0005	0.99619
	1.00483	1.00322	0.997699
	1.00593	1.00837	1.00209
	1.00932	1.01419	1.00817
	1.0122	1.01821	1.01514
	1.01673	1.02391	1.02114
	1.02254	1.02861	1.0258
	1.02834	1.03538	1.03049
	1.0309	1.03805	1.03672
	1.02989	1.0427	1.03926
	1.02903	1.04446	1.04123
	1.02735	1.04831	1.04478
	1.03369	1.05197	1.05021
	1.03661	1.05422	1.05494
	1.0396	1.05572	1.05714
	1.03831	1.05482	1.06009
	1.04008	1.05765	1.06079
	1.04236	1.06097	1.05929
	1.04431	1.0621	1.05694
	1.04565	1.06309	1.05721
	1.04752	1.06196	1.06022
	1.04613	1.0627	1.06327
	1.04596	1.06405	1.06454
	1.04447	1.06705	1.06417
	1.04848	1.07107	1.06512
	1.04925	1.07446	1.06583
	1.05386	1.07671	1.06894
	1.05463	1.07612	1.06833
	1.05337	1.07558	1.07045
	1.05104	1.07638	1.06939
	1.05078	1.07962	1.07311
	1.05493	1.08009	1.07713
	1.0544	1.08138	1.0799
	1.05767	1.0814	1.08118
	1.05672	1.08322	1.08352
	1.05983	1.08403	1.08406
	1.05737	1.08536	1.08437
	1.05577	1.08979	1.08457
	1.0559	1.09176	1.08659
	1.05626	1.0942	1.08764
	1.06117	1.09388	1.08594
	1.05878	1.09503	1.08584
	1.05815	1.0953	1.0836
	1.05984	1.09697	1.08403
	1.06438	1.09827	1.08634
	1.06611	1.09904	1.09018
	1.06462	1.09734	1.09134
	1.07053	1.09668	1.09391
	1.07516	1.09766	1.09528
	1.07587	1.09861	1.09748
	1.07117	1.09908	1.09627
	1.06474	1.10037	1.09746
	1.06457	1.1002	1.09726
	1.06203	1.10351	1.09627
	1.06409	1.10247	1.09768
	1.06639	1.10402	1.1029
	1.06959	1.10446	1.10584
	1.07399	1.10806	1.10602
	1.07031	1.10725	1.10075
	1.07121	1.10503	1.09954
	1.07383	1.10258	1.09989
	1.08395	1.10489	1.10346
	1.08411	1.10799	1.10416
	1.08309	1.10963	1.10435
	1.07776	1.10836	1.10257
	1.07787	1.1065	1.10252
	1.07787	1.10512	1.10406
	1.07669	1.1063	1.10261
	1.08274	1.10744	1.10394
	1.08526	1.10793	1.10097
	1.08979	1.10789	1.09996
	1.08398	1.10851	1.09935
	1.0804	1.11075	1.10092
	1.08059	1.11098	1.10298
	1.08387	1.10939	1.09953
	1.08732	1.10979	1.09973
	1.08522	1.10992	1.10204
	1.08191	1.11069	1.1053
	1.072	1.10832	1.10595
	1.07659	1.10773	1.10647
	1.07499	1.10829	1.10859
	1.08629	1.11347	1.11031
	1.08314	1.11448	1.10938
	1.08671	1.11627	1.10826
	1.08554	1.11283	1.10697
	1.08553	1.11381	1.1107
	1.08655	1.11424	1.11205
	1.08022	1.11328	1.11404
	1.08257	1.11397	1.11259
	1.08067	1.11431	1.11288
	1.08405	1.1172	1.11291
	1.08427	1.11784	1.11229
	1.08118	1.11776	1.11111
	1.07566	1.11797	1.11058
	1.07146	1.11933	1.11267
	1.07851	1.1187	1.11191
	1.08532	1.11644	1.11238
	1.08743	1.11628	1.11058
	1.08604	1.114	1.11078
	1.08379	1.11424	1.10947
	1.08594	1.11276	1.10793
	1.0837	1.11137	1.1107
	1.08725	1.11334	1.11295
	1.08701	1.1129	1.11464
	1.08918	1.11496	1.11611
	1.08363	1.11612	1.11454
	1.08226	1.11697	1.11723
	1.08131	1.11897	1.11588
	1.08448	1.118	1.11877
	1.08085	1.11589	1.11719
	1.08758	1.11489	1.11649
	1.09018	1.11409	1.11497
	1.09573	1.11794	1.1166
	1.08712	1.1188	1.11963
	1.09003	1.11826	1.11944
	1.09048	1.11781	1.11921
	1.09773	1.11803	1.11996
	1.09022	1.11941	1.12225
	0.996939	1.00097	1.00132
	0.998027	1.00298	0.997425
	1.00057	1.00018	1.00023
	1.00025	0.999148	1.00019
	1.00083	0.997649	1.00175
	0.99896	0.999057	0.999329
	1.00442	1.00001	0.99976
	1.00484	1.00016	1.00046
	1.00718	1.00086	0.999888
	1.00569	1.00005	0.997062
	1.00554	1.0005	0.99619
	1.00483	1.00322	0.997699
	1.00593	1.00837	1.00209
	1.00932	1.01419	1.00817
	1.0122	1.01821	1.01514
	1.01673	1.02391	1.02114
	1.02254	1.02861	1.0258
	1.02834	1.03538	1.03049
	1.0309	1.03805	1.03672
	1.02989	1.0427	1.03926
	1.02903	1.04446	1.04123
	1.02735	1.04831	1.04478
	1.03369	1.05197	1.05021
	1.03661	1.05422	1.05494
	1.0396	1.05572	1.05714
	1.03831	1.05482	1.06009
	1.04008	1.05765	1.06079
	1.04236	1.06097	1.05929
	1.04431	1.0621	1.05694
	1.04565	1.06309	1.05721
	1.04752	1.06196	1.06022
	1.04613	1.0627	1.06327
	1.04596	1.06405	1.06454
	1.04447	1.06705	1.06417
	1.04848	1.07107	1.06512
	1.04925	1.07446	1.06583
	1.05386	1.07671	1.06894
	1.05463	1.07612	1.06833
	1.05337	1.07558	1.07045
	1.05104	1.07638	1.06939
	1.05078	1.07962	1.07311
	1.05493	1.08009	1.07713
	1.0544	1.08138	1.0799
	1.05767	1.0814	1.08118
	1.05672	1.08322	1.08352
	1.05983	1.08403	1.08406
	1.05737	1.08536	1.08437
	1.05577	1.08979	1.08457
	1.0559	1.09176	1.08659
	1.05626	1.0942	1.08764
	1.06117	1.09388	1.08594
	1.05878	1.09503	1.08584
	1.05815	1.0953	1.0836
	1.05984	1.09697	1.08403
	1.06438	1.09827	1.08634
	1.06611	1.09904	1.09018
	1.06462	1.09734	1.09134
	1.07053	1.09668	1.09391
	1.07516	1.09766	1.09528
	1.07587	1.09861	1.09748
	1.07117	1.09908	1.09627
	1.06474	1.10037	1.09746
	1.06457	1.1002	1.09726
	1.06203	1.10351	1.09627
	1.06409	1.10247	1.09768
	1.06639	1.10402	1.1029
	1.06959	1.10446	1.10584
	1.07399	1.10806	1.10602
	1.07031	1.10725	1.10075
	1.07121	1.10503	1.09954
	1.07383	1.10258	1.09989
	1.08395	1.10489	1.10346
	1.08411	1.10799	1.10416
	1.08309	1.10963	1.10435
	1.07776	1.10836	1.10257
	1.07787	1.1065	1.10252
	1.07787	1.10512	1.10406
	1.07669	1.1063	1.10261
	1.08274	1.10744	1.10394
	1.08526	1.10793	1.10097
	1.08979	1.10789	1.09996
	1.08398	1.10851	1.09935
	1.0804	1.11075	1.10092
	1.08059	1.11098	1.10298
	1.08387	1.10939	1.09953
	1.08732	1.10979	1.09973
	1.08522	1.10992	1.10204
	1.08191	1.11069	1.1053
	1.072	1.10832	1.10595
	1.07659	1.10773	1.10647
	1.07499	1.10829	1.10859
	1.08629	1.11347	1.11031
	1.08314	1.11448	1.10938
	1.08671	1.11627	1.10826
	1.08554	1.11283	1.10697
	1.08553	1.11381	1.1107
	1.08655	1.11424	1.11205
	1.08022	1.11328	1.11404
	1.08257	1.11397	1.11259
	1.08067	1.11431	1.11288
	1.08405	1.1172	1.11291
	1.08427	1.11784	1.11229
	1.08118	1.11776	1.11111
	1.07566	1.11797	1.11058
	1.07146	1.11933	1.11267
	1.07851	1.1187	1.11191
	1.08532	1.11644	1.11238
	1.08743	1.11628	1.11058
	1.08604	1.114	1.11078
	1.08379	1.11424	1.10947
	1.08594	1.11276	1.10793
	1.0837	1.11137	1.1107
	1.08725	1.11334	1.11295
	1.08701	1.1129	1.11464
	1.08918	1.11496	1.11611
	1.08363	1.11612	1.11454
	1.08226	1.11697	1.11723
	1.08131	1.11897	1.11588
	1.08448	1.118	1.11877
	1.08085	1.11589	1.11719
	1.08758	1.11489	1.11649
	1.09018	1.11409	1.11497
	1.09573	1.11794	1.1166
	1.08712	1.1188	1.11963
	1.09003	1.11826	1.11944
	1.09048	1.11781	1.11921
	1.09773	1.11803	1.11996
	1.09022	1.11941	1.12225
	0.996939	1.00097	1.00132
	0.998027	1.00298	0.997425
	1.00057	1.00018	1.00023
	1.00025	0.999148	1.00019
	1.00083	0.997649	1.00175
	0.99896	0.999057	0.999329
	1.00442	1.00001	0.99976
	1.00484	1.00016	1.00046
	1.00718	1.00086	0.999888
	1.00569	1.00005	0.997062
	1.00554	1.0005	0.99619
	1.00483	1.00322	0.997699
	1.00593	1.00837	1.00209
	1.00932	1.01419	1.00817
	1.0122	1.01821	1.01514
	1.01673	1.02391	1.02114
	1.02254	1.02861	1.0258
	1.02834	1.03538	1.03049
	1.0309	1.03805	1.03672
	1.02989	1.0427	1.03926
	1.02903	1.04446	1.04123
	1.02735	1.04831	1.04478
	1.03369	1.05197	1.05021
	1.03661	1.05422	1.05494
	1.0396	1.05572	1.05714
	1.03831	1.05482	1.06009
	1.04008	1.05765	1.06079
	1.04236	1.06097	1.05929
	1.04431	1.0621	1.05694
	1.04565	1.06309	1.05721
	1.04752	1.06196	1.06022
	1.04613	1.0627	1.06327
	1.04596	1.06405	1.06454
	1.04447	1.06705	1.06417
	1.04848	1.07107	1.06512
	1.04925	1.07446	1.06583
	1.05386	1.07671	1.06894
	1.05463	1.07612	1.06833
	1.05337	1.07558	1.07045
	1.05104	1.07638	1.06939
	1.05078	1.07962	1.07311
	1.05493	1.08009	1.07713
	1.0544	1.08138	1.0799
	1.05767	1.0814	1.08118
	1.05672	1.08322	1.08352
	1.05983	1.08403	1.08406
	1.05737	1.08536	1.08437
	1.05577	1.08979	1.08457
	1.0559	1.09176	1.08659
	1.05626	1.0942	1.08764
	1.06117	1.09388	1.08594
	1.05878	1.09503	1.08584
	1.05815	1.0953	1.0836
	1.05984	1.09697	1.08403
	1.06438	1.09827	1.08634
	1.06611	1.09904	1.09018
	1.06462	1.09734	1.09134
	1.07053	1.09668	1.09391
	1.07516	1.09766	1.09528
	1.07587	1.09861	1.09748
	1.07117	1.09908	1.09627
	1.06474	1.10037	1.09746
	1.06457	1.1002	1.09726
	1.06203	1.10351	1.09627
	1.06409	1.10247	1.09768
	1.06639	1.10402	1.1029
	1.06959	1.10446	1.10584
	1.07399	1.10806	1.10602
	1.07031	1.10725	1.10075
	1.07121	1.10503	1.09954
	1.07383	1.10258	1.09989
	1.08395	1.10489	1.10346
	1.08411	1.10799	1.10416
	1.08309	1.10963	1.10435
	1.07776	1.10836	1.10257
	1.07787	1.1065	1.10252
	1.07787	1.10512	1.10406
	1.07669	1.1063	1.10261
	1.08274	1.10744	1.10394
	1.08526	1.10793	1.10097
	1.08979	1.10789	1.09996
	1.08398	1.10851	1.09935
	1.0804	1.11075	1.10092
	1.08059	1.11098	1.10298
	1.08387	1.10939	1.09953
	1.08732	1.10979	1.09973
	1.08522	1.10992	1.10204
	1.08191	1.11069	1.1053
	1.072	1.10832	1.10595
	1.07659	1.10773	1.10647
	1.07499	1.10829	1.10859
	1.08629	1.11347	1.11031
	1.08314	1.11448	1.10938
	1.08671	1.11627	1.10826
	1.08554	1.11283	1.10697
	1.08553	1.11381	1.1107
	1.08655	1.11424	1.11205
	1.08022	1.11328	1.11404
	1.08257	1.11397	1.11259
	1.08067	1.11431	1.11288
	1.08405	1.1172	1.11291
	1.08427	1.11784	1.11229
	1.08118	1.11776	1.11111
	1.07566	1.11797	1.11058
	1.07146	1.11933	1.11267
	1.07851	1.1187	1.11191
	1.08532	1.11644	1.11238
	1.08743	1.11628	1.11058
	1.08604	1.114	1.11078
	1.08379	1.11424	1.10947
	1.08594	1.11276	1.10793
	1.0837	1.11137	1.1107
	1.08725	1.11334	1.11295
	1.08701	1.1129	1.11464
	1.08918	1.11496	1.11611
	1.08363	1.11612	1.11454
	1.08226	1.11697	1.11723
	1.08131	1.11897	1.11588
	1.08448	1.118	1.11877
	1.08085	1.11589	1.11719
	1.08758	1.11489	1.11649
	1.09018	1.11409	1.11497
	1.09573	1.11794	1.1166
	1.08712	1.1188	1.11963
	1.09003	1.11826	1.11944
	1.09048	1.11781	1.11921
	1.09773	1.11803	1.11996
	1.09022	1.11941	1.12225
	0.996939	1.00097	1.00132
	0.998027	1.00298	0.997425
	1.00057	1.00018	1.00023
	1.00025	0.999148	1.00019
	1.00083	0.997649	1.00175
	0.99896	0.999057	0.999329
	1.00442	1.00001	0.99976
	1.00484	1.00016	1.00046
	1.00718	1.00086	0.999888
	1.00569	1.00005	0.997062
	1.00554	1.0005	0.99619
	1.00483	1.00322	0.997699
	1.00593	1.00837	1.00209
	1.00932	1.01419	1.00817
	1.0122	1.01821	1.01514
	1.01673	1.02391	1.02114
	1.02254	1.02861	1.0258
	1.02834	1.03538	1.03049
	1.0309	1.03805	1.03672
	1.02989	1.0427	1.03926
	1.02903	1.04446	1.04123
	1.02735	1.04831	1.04478
	1.03369	1.05197	1.05021
	1.03661	1.05422	1.05494
	1.0396	1.05572	1.05714
	1.03831	1.05482	1.06009
	1.04008	1.05765	1.06079
	1.04236	1.06097	1.05929
	1.04431	1.0621	1.05694
	1.04565	1.06309	1.05721
	1.04752	1.06196	1.06022
	1.04613	1.0627	1.06327
	1.04596	1.06405	1.06454
	1.04447	1.06705	1.06417
	1.04848	1.07107	1.06512
	1.04925	1.07446	1.06583
	1.05386	1.07671	1.06894
	1.05463	1.07612	1.06833
	1.05337	1.07558	1.07045
	1.05104	1.07638	1.06939
	1.05078	1.07962	1.07311
	1.05493	1.08009	1.07713
	1.0544	1.08138	1.0799
	1.05767	1.0814	1.08118
	1.05672	1.08322	1.08352
	1.05983	1.08403	1.08406
	1.05737	1.08536	1.08437
	1.05577	1.08979	1.08457
	1.0559	1.09176	1.08659
	1.05626	1.0942	1.08764
	1.06117	1.09388	1.08594
	1.05878	1.09503	1.08584
	1.05815	1.0953	1.0836
	1.05984	1.09697	1.08403
	1.06438	1.09827	1.08634
	1.06611	1.09904	1.09018
	1.06462	1.09734	1.09134
	1.07053	1.09668	1.09391
	1.07516	1.09766	1.09528
	1.07587	1.09861	1.09748
	1.07117	1.09908	1.09627
	1.06474	1.10037	1.09746
	1.06457	1.1002	1.09726
	1.06203	1.10351	1.09627
	1.06409	1.10247	1.09768
	1.06639	1.10402	1.1029
	1.06959	1.10446	1.10584
	1.07399	1.10806	1.10602
	1.07031	1.10725	1.10075
	1.07121	1.10503	1.09954
	1.07383	1.10258	1.09989
	1.08395	1.10489	1.10346
	1.08411	1.10799	1.10416
	1.08309	1.10963	1.10435
	1.07776	1.10836	1.10257
	1.07787	1.1065	1.10252
	1.07787	1.10512	1.10406
	1.07669	1.1063	1.10261
	1.08274	1.10744	1.10394
	1.08526	1.10793	1.10097
	1.08979	1.10789	1.09996
	1.08398	1.10851	1.09935
	1.0804	1.11075	1.10092
	1.08059	1.11098	1.10298
	1.08387	1.10939	1.09953
	1.08732	1.10979	1.09973
	1.08522	1.10992	1.10204
	1.08191	1.11069	1.1053
	1.072	1.10832	1.10595
	1.07659	1.10773	1.10647
	1.07499	1.10829	1.10859
	1.08629	1.11347	1.11031
	1.08314	1.11448	1.10938
	1.08671	1.11627	1.10826
	1.08554	1.11283	1.10697
	1.08553	1.11381	1.1107
	1.08655	1.11424	1.11205
	1.08022	1.11328	1.11404
	1.08257	1.11397	1.11259
	1.08067	1.11431	1.11288
	1.08405	1.1172	1.11291
	1.08427	1.11784	1.11229
	1.08118	1.11776	1.11111
	1.07566	1.11797	1.11058
	1.07146	1.11933	1.11267
	1.07851	1.1187	1.11191
	1.08532	1.11644	1.11238
	1.08743	1.11628	1.11058
	1.08604	1.114	1.11078
	1.08379	1.11424	1.10947
	1.08594	1.11276	1.10793
	1.0837	1.11137	1.1107
	1.08725	1.11334	1.11295
	1.08701	1.1129	1.11464
	1.08918	1.11496	1.11611
	1.08363	1.11612	1.11454
	1.08226	1.11697	1.11723
	1.08131	1.11897	1.11588
	1.08448	1.118	1.11877
	1.08085	1.11589	1.11719
	1.08758	1.11489	1.11649
	1.09018	1.11409	1.11497
	1.09573	1.11794	1.1166
	1.08712	1.1188	1.11963
	1.09003	1.11826	1.11944
	1.09048	1.11781	1.11921
	1.09773	1.11803	1.11996
	1.09022	1.11941	1.12225
	0.996939	1.00097	1.00132
	0.998027	1.00298	0.997425
	1.00057	1.00018	1.00023
	1.00025	0.999148	1.00019
	1.00083	0.997649	1.00175
	0.99896	0.999057	0.999329
	1.00442	1.00001	0.99976
	1.00484	1.00016	1.00046
	1.00718	1.00086	0.999888
	1.00569	1.00005	0.997062
	1.00554	1.0005	0.99619
	1.00483	1.00322	0.997699
	1.00593	1.00837	1.00209
	1.00932	1.01419	1.00817
	1.0122	1.01821	1.01514
	1.01673	1.02391	1.02114
	1.02254	1.02861	1.0258
	1.02834	1.03538	1.03049
	1.0309	1.03805	1.03672
	1.02989	1.0427	1.03926
	1.02903	1.04446	1.04123
	1.02735	1.04831	1.04478
	1.03369	1.05197	1.05021
	1.03661	1.05422	1.05494
	1.0396	1.05572	1.05714
	1.03831	1.05482	1.06009
	1.04008	1.05765	1.06079
	1.04236	1.06097	1.05929
	1.04431	1.0621	1.05694
	1.04565	1.06309	1.05721
	1.04752	1.06196	1.06022
	1.04613	1.0627	1.06327
	1.04596	1.06405	1.06454
	1.04447	1.06705	1.06417
	1.04848	1.07107	1.06512
	1.04925	1.07446	1.06583
	1.05386	1.07671	1.06894
	1.05463	1.07612	1.06833
	1.05337	1.07558	1.07045
	1.05104	1.07638	1.06939
	1.05078	1.07962	1.07311
	1.05493	1.08009	1.07713
	1.0544	1.08138	1.0799
	1.05767	1.0814	1.08118
	1.05672	1.08322	1.08352
	1.05983	1.08403	1.08406
	1.05737	1.08536	1.08437
	1.05577	1.08979	1.08457
	1.0559	1.09176	1.08659
	1.05626	1.0942	1.08764
	1.06117	1.09388	1.08594
	1.05878	1.09503	1.08584
	1.05815	1.0953	1.0836
	1.05984	1.09697	1.08403
	1.06438	1.09827	1.08634
	1.06611	1.09904	1.09018
	1.06462	1.09734	1.09134
	1.07053	1.09668	1.09391
	1.07516	1.09766	1.09528
	1.07587	1.09861	1.09748
	1.07117	1.09908	1.09627
	1.06474	1.10037	1.09746
	1.06457	1.1002	1.09726
	1.06203	1.10351	1.09627
	1.06409	1.10247	1.09768
	1.06639	1.10402	1.1029
	1.06959	1.10446	1.10584
	1.07399	1.10806	1.10602
	1.07031	1.10725	1.10075
	1.07121	1.10503	1.09954
	1.07383	1.10258	1.09989
	1.08395	1.10489	1.10346
	1.08411	1.10799	1.10416
	1.08309	1.10963	1.10435
	1.07776	1.10836	1.10257
	1.07787	1.1065	1.10252
	1.07787	1.10512	1.10406
	1.07669	1.1063	1.10261
	1.08274	1.10744	1.10394
	1.08526	1.10793	1.10097
	1.08979	1.10789	1.09996
	1.08398	1.10851	1.09935
	1.0804	1.11075	1.10092
	1.08059	1.11098	1.10298
	1.08387	1.10939	1.09953
	1.08732	1.10979	1.09973
	1.08522	1.10992	1.10204
	1.08191	1.11069	1.1053
	1.072	1.10832	1.10595
	1.07659	1.10773	1.10647
	1.07499	1.10829	1.10859
	1.08629	1.11347	1.11031
	1.08314	1.11448	1.10938
	1.08671	1.11627	1.10826
	1.08554	1.11283	1.10697
	1.08553	1.11381	1.1107
	1.08655	1.11424	1.11205
	1.08022	1.11328	1.11404
	1.08257	1.11397	1.11259
	1.08067	1.11431	1.11288
	1.08405	1.1172	1.11291
	1.08427	1.11784	1.11229
	1.08118	1.11776	1.11111
	1.07566	1.11797	1.11058
	1.07146	1.11933	1.11267
	1.07851	1.1187	1.11191
	1.08532	1.11644	1.11238
	1.08743	1.11628	1.11058
	1.08604	1.114	1.11078
	1.08379	1.11424	1.10947
	1.08594	1.11276	1.10793
	1.0837	1.11137	1.1107
	1.08725	1.11334	1.11295
	1.08701	1.1129	1.11464
	1.08918	1.11496	1.11611
	1.08363	1.11612	1.11454
	1.08226	1.11697	1.11723
	1.08131	1.11897	1.11588
	1.08448	1.118	1.11877
	1.08085	1.11589	1.11719
	1.08758	1.11489	1.11649
	1.09018	1.11409	1.11497
	1.09573	1.11794	1.1166
	1.08712	1.1188	1.11963
	1.09003	1.11826	1.11944
	1.09048	1.11781	1.11921
	1.09773	1.11803	1.11996
	1.09022	1.11941	1.12225
	0.996939	1.00097	1.00132
	0.998027	1.00298	0.997425
	1.00057	1.00018	1.00023
	1.00025	0.999148	1.00019
	1.00083	0.997649	1.00175
	0.99896	0.999057	0.999329
	1.00442	1.00001	0.99976
	1.00484	1.00016	1.00046
	1.00718	1.00086	0.999888
	1.00569	1.00005	0.997062
	1.00554	1.0005	0.99619
	1.00483	1.00322	0.997699
	1.00593	1.00837	1.00209
	1.00932	1.01419	1.00817
	1.0122	1.01821	1.01514
	1.01673	1.02391	1.02114
	1.02254	1.02861	1.0258
	1.02834	1.03538	1.03049
	1.0309	1.03805	1.03672
	1.02989	1.0427	1.03926
	1.02903	1.04446	1.04123
	1.02735	1.04831	1.04478
	1.03369	1.05197	1.05021
	1.03661	1.05422	1.05494
	1.0396	1.05572	1.05714
	1.03831	1.05482	1.06009
	1.04008	1.05765	1.06079
	1.04236	1.06097	1.05929
	1.04431	1.0621	1.05694
	1.04565	1.06309	1.05721
	1.04752	1.06196	1.06022
	1.04613	1.0627	1.06327
	1.04596	1.06405	1.06454
	1.04447	1.06705	1.06417
	1.04848	1.07107	1.06512
	1.04925	1.07446	1.06583
	1.05386	1.07671	1.06894
	1.05463	1.07612	1.06833
	1.05337	1.07558	1.07045
	1.05104	1.07638	1.06939
	1.05078	1.07962	1.07311
	1.05493	1.08009	1.07713
	1.0544	1.08138	1.0799
	1.05767	1.0814	1.08118
	1.05672	1.08322	1.08352
	1.05983	1.08403	1.08406
	1.05737	1.08536	1.08437
	1.05577	1.08979	1.08457
	1.0559	1.09176	1.08659
	1.05626	1.0942	1.08764
	1.06117	1.09388	1.08594
	1.05878	1.09503	1.08584
	1.05815	1.0953	1.0836
	1.05984	1.09697	1.08403
	1.06438	1.09827	1.08634
	1.06611	1.09904	1.09018
	1.06462	1.09734	1.09134
	1.07053	1.09668	1.09391
	1.07516	1.09766	1.09528
	1.07587	1.09861	1.09748
	1.07117	1.09908	1.09627
	1.06474	1.10037	1.09746
	1.06457	1.1002	1.09726
	1.06203	1.10351	1.09627
	1.06409	1.10247	1.09768
	1.06639	1.10402	1.1029
	1.06959	1.10446	1.10584
	1.07399	1.10806	1.10602
	1.07031	1.10725	1.10075
	1.07121	1.10503	1.09954
	1.07383	1.10258	1.09989
	1.08395	1.10489	1.10346
	1.08411	1.10799	1.10416
	1.08309	1.10963	1.10435
	1.07776	1.10836	1.10257
	1.07787	1.1065	1.10252
	1.07787	1.10512	1.10406
	1.07669	1.1063	1.10261
	1.08274	1.10744	1.10394
	1.08526	1.10793	1.10097
	1.08979	1.10789	1.09996
	1.08398	1.10851	1.09935
	1.0804	1.11075	1.10092
	1.08059	1.11098	1.10298
	1.08387	1.10939	1.09953
	1.08732	1.10979	1.09973
	1.08522	1.10992	1.10204
	1.08191	1.11069	1.1053
	1.072	1.10832	1.10595
	1.07659	1.10773	1.10647
	1.07499	1.10829	1.10859
	1.08629	1.11347	1.11031
	1.08314	1.11448	1.10938
	1.08671	1.11627	1.10826
	1.08554	1.11283	1.10697
	1.08553	1.11381	1.1107
	1.08655	1.11424	1.11205
	1.08022	1.11328	1.11404
	1.08257	1.11397	1.11259
	1.08067	1.11431	1.11288
	1.08405	1.1172	1.11291
	1.08427	1.11784	1.11229
	1.08118	1.11776	1.11111
	1.07566	1.11797	1.11058
	1.07146	1.11933	1.11267
	1.07851	1.1187	1.11191
	1.08532	1.11644	1.11238
	1.08743	1.11628	1.11058
	1.08604	1.114	1.11078
	1.08379	1.11424	1.10947
	1.08594	1.11276	1.10793
	1.0837	1.11137	1.1107
	1.08725	1.11334	1.11295
	1.08701	1.1129	1.11464
	1.08918	1.11496	1.11611
	1.08363	1.11612	1.11454
	1.08226	1.11697	1.11723
	1.08131	1.11897	1.11588
	1.08448	1.118	1.11877
	1.08085	1.11589	1.11719
	1.08758	1.11489	1.11649
	1.09018	1.11409	1.11497
	1.09573	1.11794	1.1166
	1.08712	1.1188	1.11963
	1.09003	1.11826	1.11944
	1.09048	1.11781	1.11921
	1.09773	1.11803	1.11996
	1.09022	1.11941	1.12225
	0.996939	1.00097	1.00132
	0.998027	1.00298	0.997425
	1.00057	1.00018	1.00023
	1.00025	0.999148	1.00019
	1.00083	0.997649	1.00175
	0.99896	0.999057	0.999329
	1.00442	1.00001	0.99976
	1.00484	1.00016	1.00046
	1.00718	1.00086	0.999888
	1.00569	1.00005	0.997062
	1.00554	1.0005	0.99619
	1.00483	1.00322	0.997699
	1.00593	1.00837	1.00209
	1.00932	1.01419	1.00817
	1.0122	1.01821	1.01514
	1.01673	1.02391	1.02114
	1.02254	1.02861	1.0258
	1.02834	1.03538	1.03049
	1.0309	1.03805	1.03672
	1.02989	1.0427	1.03926
	1.02903	1.04446	1.04123
	1.02735	1.04831	1.04478
	1.03369	1.05197	1.05021
	1.03661	1.05422	1.05494
	1.0396	1.05572	1.05714
	1.03831	1.05482	1.06009
	1.04008	1.05765	1.06079
	1.04236	1.06097	1.05929
	1.04431	1.0621	1.05694
	1.04565	1.06309	1.05721
	1.04752	1.06196	1.06022
	1.04613	1.0627	1.06327
	1.04596	1.06405	1.06454
	1.04447	1.06705	1.06417
	1.04848	1.07107	1.06512
	1.04925	1.07446	1.06583
	1.05386	1.07671	1.06894
	1.05463	1.07612	1.06833
	1.05337	1.07558	1.07045
	1.05104	1.07638	1.06939
	1.05078	1.07962	1.07311
	1.05493	1.08009	1.07713
	1.0544	1.08138	1.0799
	1.05767	1.0814	1.08118
	1.05672	1.08322	1.08352
	1.05983	1.08403	1.08406
	1.05737	1.08536	1.08437
	1.05577	1.08979	1.08457
	1.0559	1.09176	1.08659
	1.05626	1.0942	1.08764
	1.06117	1.09388	1.08594
	1.05878	1.09503	1.08584
	1.05815	1.0953	1.0836
	1.05984	1.09697	1.08403
	1.06438	1.09827	1.08634
	1.06611	1.09904	1.09018
	1.06462	1.09734	1.09134
	1.07053	1.09668	1.09391
	1.07516	1.09766	1.09528
	1.07587	1.09861	1.09748
	1.07117	1.09908	1.09627
	1.06474	1.10037	1.09746
	1.06457	1.1002	1.09726
	1.06203	1.10351	1.09627
	1.06409	1.10247	1.09768
	1.06639	1.10402	1.1029
	1.06959	1.10446	1.10584
	1.07399	1.10806	1.10602
	1.07031	1.10725	1.10075
	1.07121	1.10503	1.09954
	1.07383	1.10258	1.09989
	1.08395	1.10489	1.10346
	1.08411	1.10799	1.10416
	1.08309	1.10963	1.10435
	1.07776	1.10836	1.10257
	1.07787	1.1065	1.10252
	1.07787	1.10512	1.10406
	1.07669	1.1063	1.10261
	1.08274	1.10744	1.10394
	1.08526	1.10793	1.10097
	1.08979	1.10789	1.09996
	1.08398	1.10851	1.09935
	1.0804	1.11075	1.10092
	1.08059	1.11098	1.10298
	1.08387	1.10939	1.09953
	1.08732	1.10979	1.09973
	1.08522	1.10992	1.10204
	1.08191	1.11069	1.1053
	1.072	1.10832	1.10595
	1.07659	1.10773	1.10647
	1.07499	1.10829	1.10859
	1.08629	1.11347	1.11031
	1.08314	1.11448	1.10938
	1.08671	1.11627	1.10826
	1.08554	1.11283	1.10697
	1.08553	1.11381	1.1107
	1.08655	1.11424	1.11205
	1.08022	1.11328	1.11404
	1.08257	1.11397	1.11259
	1.08067	1.11431	1.11288
	1.08405	1.1172	1.11291
	1.08427	1.11784	1.11229
	1.08118	1.11776	1.11111
	1.07566	1.11797	1.11058
	1.07146	1.11933	1.11267
	1.07851	1.1187	1.11191
	1.08532	1.11644	1.11238
	1.08743	1.11628	1.11058
	1.08604	1.114	1.11078
	1.08379	1.11424	1.10947
	1.08594	1.11276	1.10793
	1.0837	1.11137	1.1107
	1.08725	1.11334	1.11295
	1.08701	1.1129	1.11464
	1.08918	1.11496	1.11611
	1.08363	1.11612	1.11454
	1.08226	1.11697	1.11723
	1.08131	1.11897	1.11588
	1.08448	1.118	1.11877
	1.08085	1.11589	1.11719
	1.08758	1.11489	1.11649
	1.09018	1.11409	1.11497
	1.09573	1.11794	1.1166
	1.08712	1.1188	1.11963
	1.09003	1.11826	1.11944
	1.09048	1.11781	1.11921
	1.09773	1.11803	1.11996
	1.09022	1.11941	1.12225
	0.996939	1.00097	1.00132
	0.998027	1.00298	0.997425
	1.00057	1.00018	1.00023
	1.00025	0.999148	1.00019
	1.00083	0.997649	1.00175
	0.99896	0.999057	0.999329
	1.00442	1.00001	0.99976
	1.00484	1.00016	1.00046
	1.00718	1.00086	0.999888
	1.00569	1.00005	0.997062
	1.00554	1.0005	0.99619
	1.00483	1.00322	0.997699
	1.00593	1.00837	1.00209
	1.00932	1.01419	1.00817
	1.0122	1.01821	1.01514
	1.01673	1.02391	1.02114
	1.02254	1.02861	1.0258
	1.02834	1.03538	1.03049
	1.0309	1.03805	1.03672
	1.02989	1.0427	1.03926
	1.02903	1.04446	1.04123
	1.02735	1.04831	1.04478
	1.03369	1.05197	1.05021
	1.03661	1.05422	1.05494
	1.0396	1.05572	1.05714
	1.03831	1.05482	1.06009
	1.04008	1.05765	1.06079
	1.04236	1.06097	1.05929
	1.04431	1.0621	1.05694
	1.04565	1.06309	1.05721
	1.04752	1.06196	1.06022
	1.04613	1.0627	1.06327
	1.04596	1.06405	1.06454
	1.04447	1.06705	1.06417
	1.04848	1.07107	1.06512
	1.04925	1.07446	1.06583
	1.05386	1.07671	1.06894
	1.05463	1.07612	1.06833
	1.05337	1.07558	1.07045
	1.05104	1.07638	1.06939
	1.05078	1.07962	1.07311
	1.05493	1.08009	1.07713
	1.0544	1.08138	1.0799
	1.05767	1.0814	1.08118
	1.05672	1.08322	1.08352
	1.05983	1.08403	1.08406
	1.05737	1.08536	1.08437
	1.05577	1.08979	1.08457
	1.0559	1.09176	1.08659
	1.05626	1.0942	1.08764
	1.06117	1.09388	1.08594
	1.05878	1.09503	1.08584
	1.05815	1.0953	1.0836
	1.05984	1.09697	1.08403
	1.06438	1.09827	1.08634
	1.06611	1.09904	1.09018
	1.06462	1.09734	1.09134
	1.07053	1.09668	1.09391
	1.07516	1.09766	1.09528
	1.07587	1.09861	1.09748
	1.07117	1.09908	1.09627
	1.06474	1.10037	1.09746
	1.06457	1.1002	1.09726
	1.06203	1.10351	1.09627
	1.06409	1.10247	1.09768
	1.06639	1.10402	1.1029
	1.06959	1.10446	1.10584
	1.07399	1.10806	1.10602
	1.07031	1.10725	1.10075
	1.07121	1.10503	1.09954
	1.07383	1.10258	1.09989
	1.08395	1.10489	1.10346
	1.08411	1.10799	1.10416
	1.08309	1.10963	1.10435
	1.07776	1.10836	1.10257
	1.07787	1.1065	1.10252
	1.07787	1.10512	1.10406
	1.07669	1.1063	1.10261
	1.08274	1.10744	1.10394
	1.08526	1.10793	1.10097
	1.08979	1.10789	1.09996
	1.08398	1.10851	1.09935
	1.0804	1.11075	1.10092
	1.08059	1.11098	1.10298
	1.08387	1.10939	1.09953
	1.08732	1.10979	1.09973
	1.08522	1.10992	1.10204
	1.08191	1.11069	1.1053
	1.072	1.10832	1.10595
	1.07659	1.10773	1.10647
	1.07499	1.10829	1.10859
	1.08629	1.11347	1.11031
	1.08314	1.11448	1.10938
	1.08671	1.11627	1.10826
	1.08554	1.11283	1.10697
	1.08553	1.11381	1.1107
	1.08655	1.11424	1.11205
	1.08022	1.11328	1.11404
	1.08257	1.11397	1.11259
	1.08067	1.11431	1.11288
	1.08405	1.1172	1.11291
	1.08427	1.11784	1.11229
	1.08118	1.11776	1.11111
	1.07566	1.11797	1.11058
	1.07146	1.11933	1.11267
	1.07851	1.1187	1.11191
	1.08532	1.11644	1.11238
	1.08743	1.11628	1.11058
	1.08604	1.114	1.11078
	1.08379	1.11424	1.10947
	1.08594	1.11276	1.10793
	1.0837	1.11137	1.1107
	1.08725	1.11334	1.11295
	1.08701	1.1129	1.11464
	1.08918	1.11496	1.11611
	1.08363	1.11612	1.11454
	1.08226	1.11697	1.11723
	1.08131	1.11897	1.11588
	1.08448	1.118	1.11877
	1.08085	1.11589	1.11719
	1.08758	1.11489	1.11649
	1.09018	1.11409	1.11497
	1.09573	1.11794	1.1166
	1.08712	1.1188	1.11963
	1.09003	1.11826	1.11944
	1.09048	1.11781	1.11921
	1.09773	1.11803	1.11996
	1.09022	1.11941	1.12225
	0.996939	1.00097	1.00132
	0.998027	1.00298	0.997425
	1.00057	1.00018	1.00023
	1.00025	0.999148	1.00019
	1.00083	0.997649	1.00175
	0.99896	0.999057	0.999329
	1.00442	1.00001	0.99976
	1.00484	1.00016	1.00046
	1.00718	1.00086	0.999888
	1.00569	1.00005	0.997062
	1.00554	1.0005	0.99619
	1.00483	1.00322	0.997699
	1.00593	1.00837	1.00209
	1.00932	1.01419	1.00817
	1.0122	1.01821	1.01514
	1.01673	1.02391	1.02114
	1.02254	1.02861	1.0258
	1.02834	1.03538	1.03049
	1.0309	1.03805	1.03672
	1.02989	1.0427	1.03926
	1.02903	1.04446	1.04123
	1.02735	1.04831	1.04478
	1.03369	1.05197	1.05021
	1.03661	1.05422	1.05494
	1.0396	1.05572	1.05714
	1.03831	1.05482	1.06009
	1.04008	1.05765	1.06079
	1.04236	1.06097	1.05929
	1.04431	1.0621	1.05694
	1.04565	1.06309	1.05721
	1.04752	1.06196	1.06022
	1.04613	1.0627	1.06327
	1.04596	1.06405	1.06454
	1.04447	1.06705	1.06417
	1.04848	1.07107	1.06512
	1.04925	1.07446	1.06583
	1.05386	1.07671	1.06894
	1.05463	1.07612	1.06833
	1.05337	1.07558	1.07045
	1.05104	1.07638	1.06939
	1.05078	1.07962	1.07311
	1.05493	1.08009	1.07713
	1.0544	1.08138	1.0799
	1.05767	1.0814	1.08118
	1.05672	1.08322	1.08352
	1.05983	1.08403	1.08406
	1.05737	1.08536	1.08437
	1.05577	1.08979	1.08457
	1.0559	1.09176	1.08659
	1.05626	1.0942	1.08764
	1.06117	1.09388	1.08594
	1.05878	1.09503	1.08584
	1.05815	1.0953	1.0836
	1.05984	1.09697	1.08403
	1.06438	1.09827	1.08634
	1.06611	1.09904	1.09018
	1.06462	1.09734	1.09134
	1.07053	1.09668	1.09391
	1.07516	1.09766	1.09528
	1.07587	1.09861	1.09748
	1.07117	1.09908	1.09627
	1.06474	1.10037	1.09746
	1.06457	1.1002	1.09726
	1.06203	1.10351	1.09627
	1.06409	1.10247	1.09768
	1.06639	1.10402	1.1029
	1.06959	1.10446	1.10584
	1.07399	1.10806	1.10602
	1.07031	1.10725	1.10075
	1.07121	1.10503	1.09954
	1.07383	1.10258	1.09989
	1.08395	1.10489	1.10346
	1.08411	1.10799	1.10416
	1.08309	1.10963	1.10435
	1.07776	1.10836	1.10257
	1.07787	1.1065	1.10252
	1.07787	1.10512	1.10406
	1.07669	1.1063	1.10261
	1.08274	1.10744	1.10394
	1.08526	1.10793	1.10097
	1.08979	1.10789	1.09996
	1.08398	1.10851	1.09935
	1.0804	1.11075	1.10092
	1.08059	1.11098	1.10298
	1.08387	1.10939	1.09953
	1.08732	1.10979	1.09973
	1.08522	1.10992	1.10204
	1.08191	1.11069	1.1053
	1.072	1.10832	1.10595
	1.07659	1.10773	1.10647
	1.07499	1.10829	1.10859
	1.08629	1.11347	1.11031
	1.08314	1.11448	1.10938
	1.08671	1.11627	1.10826
	1.08554	1.11283	1.10697
	1.08553	1.11381	1.1107
	1.08655	1.11424	1.11205
	1.08022	1.11328	1.11404
	1.08257	1.11397	1.11259
	1.08067	1.11431	1.11288
	1.08405	1.1172	1.11291
	1.08427	1.11784	1.11229
	1.08118	1.11776	1.11111
	1.07566	1.11797	1.11058
	1.07146	1.11933	1.11267
	1.07851	1.1187	1.11191
	1.08532	1.11644	1.11238
	1.08743	1.11628	1.11058
	1.08604	1.114	1.11078
	1.08379	1.11424	1.10947
	1.08594	1.11276	1.10793
	1.0837	1.11137	1.1107
	1.08725	1.11334	1.11295
	1.08701	1.1129	1.11464
	1.08918	1.11496	1.11611
	1.08363	1.11612	1.11454
	1.08226	1.11697	1.11723
	1.08131	1.11897	1.11588
	1.08448	1.118	1.11877
	1.08085	1.11589	1.11719
	1.08758	1.11489	1.11649
	1.09018	1.11409	1.11497
	1.09573	1.11794	1.1166
	1.08712	1.1188	1.11963
	1.09003	1.11826	1.11944
	1.09048	1.11781	1.11921
	1.09773	1.11803	1.11996
	1.09022	1.11941	1.12225
	0.996939	1.00097	1.00132
	0.998027	1.00298	0.997425
	1.00057	1.00018	1.00023
	1.00025	0.999148	1.00019
	1.00083	0.997649	1.00175
	0.99896	0.999057	0.999329
	1.00442	1.00001	0.99976
	1.00484	1.00016	1.00046
	1.00718	1.00086	0.999888
	1.00569	1.00005	0.997062
	1.00554	1.0005	0.99619
	1.00483	1.00322	0.997699
	1.00593	1.00837	1.00209
	1.00932	1.01419	1.00817
	1.0122	1.01821	1.01514
	1.01673	1.02391	1.02114
	1.02254	1.02861	1.0258
	1.02834	1.03538	1.03049
	1.0309	1.03805	1.03672
	1.02989	1.0427	1.03926
	1.02903	1.04446	1.04123
	1.02735	1.04831	1.04478
	1.03369	1.05197	1.05021
	1.03661	1.05422	1.05494
	1.0396	1.05572	1.05714
	1.03831	1.05482	1.06009
	1.04008	1.05765	1.06079
	1.04236	1.06097	1.05929
	1.04431	1.0621	1.05694
	1.04565	1.06309	1.05721
	1.04752	1.06196	1.06022
	1.04613	1.0627	1.06327
	1.04596	1.06405	1.06454
	1.04447	1.06705	1.06417
	1.04848	1.07107	1.06512
	1.04925	1.07446	1.06583
	1.05386	1.07671	1.06894
	1.05463	1.07612	1.06833
	1.05337	1.07558	1.07045
	1.05104	1.07638	1.06939
	1.05078	1.07962	1.07311
	1.05493	1.08009	1.07713
	1.0544	1.08138	1.0799
	1.05767	1.0814	1.08118
	1.05672	1.08322	1.08352
	1.05983	1.08403	1.08406
	1.05737	1.08536	1.08437
	1.05577	1.08979	1.08457
	1.0559	1.09176	1.08659
	1.05626	1.0942	1.08764
	1.06117	1.09388	1.08594
	1.05878	1.09503	1.08584
	1.05815	1.0953	1.0836
	1.05984	1.09697	1.08403
	1.06438	1.09827	1.08634
	1.06611	1.09904	1.09018
	1.06462	1.09734	1.09134
	1.07053	1.09668	1.09391
	1.07516	1.09766	1.09528
	1.07587	1.09861	1.09748
	1.07117	1.09908	1.09627
	1.06474	1.10037	1.09746
	1.06457	1.1002	1.09726
	1.06203	1.10351	1.09627
	1.06409	1.10247	1.09768
	1.06639	1.10402	1.1029
	1.06959	1.10446	1.10584
	1.07399	1.10806	1.10602
	1.07031	1.10725	1.10075
	1.07121	1.10503	1.09954
	1.07383	1.10258	1.09989
	1.08395	1.10489	1.10346
	1.08411	1.10799	1.10416
	1.08309	1.10963	1.10435
	1.07776	1.10836	1.10257
	1.07787	1.1065	1.10252
	1.07787	1.10512	1.10406
	1.07669	1.1063	1.10261
	1.08274	1.10744	1.10394
	1.08526	1.10793	1.10097
	1.08979	1.10789	1.09996
	1.08398	1.10851	1.09935
	1.0804	1.11075	1.10092
	1.08059	1.11098	1.10298
	1.08387	1.10939	1.09953
	1.08732	1.10979	1.09973
	1.08522	1.10992	1.10204
	1.08191	1.11069	1.1053
	1.072	1.10832	1.10595
	1.07659	1.10773	1.10647
	1.07499	1.10829	1.10859
	1.08629	1.11347	1.11031
	1.08314	1.11448	1.10938
	1.08671	1.11627	1.10826
	1.08554	1.11283	1.10697
	1.08553	1.11381	1.1107
	1.08655	1.11424	1.11205
	1.08022	1.11328	1.11404
	1.08257	1.11397	1.11259
	1.08067	1.11431	1.11288
	1.08405	1.1172	1.11291
	1.08427	1.11784	1.11229
	1.08118	1.11776	1.11111
	1.07566	1.11797	1.11058
	1.07146	1.11933	1.11267
	1.07851	1.1187	1.11191
	1.08532	1.11644	1.11238
	1.08743	1.11628	1.11058
	1.08604	1.114	1.11078
	1.08379	1.11424	1.10947
	1.08594	1.11276	1.10793
	1.0837	1.11137	1.1107
	1.08725	1.11334	1.11295
	1.08701	1.1129	1.11464
	1.08918	1.11496	1.11611
	1.08363	1.11612	1.11454
	1.08226	1.11697	1.11723
	1.08131	1.11897	1.11588
	1.08448	1.118	1.11877
	1.08085	1.11589	1.11719
	1.08758	1.11489	1.11649
	1.09018	1.11409	1.11497
	1.09573	1.11794	1.1166
	1.08712	1.1188	1.11963
	1.09003	1.11826	1.11944
	1.09048	1.11781	1.11921
	1.09773	1.11803	1.11996
	1.09022	1.11941	1.12225
	0.996939	1.00097	1.00132
	0.998027	1.00298	0.997425
	1.00057	1.00018	1.00023
	1.00025	0.999148	1.00019
	1.00083	0.997649	1.00175
	0.99896	0.999057	0.999329
	1.00442	1.00001	0.99976
	1.00484	1.00016	1.00046
	1.00718	1.00086	0.999888
	1.00569	1.00005	0.997062
	1.00554	1.0005	0.99619
	1.00483	1.00322	0.997699
	1.00593	1.00837	1.00209
	1.00932	1.01419	1.00817
	1.0122	1.01821	1.01514
	1.01673	1.02391	1.02114
	1.02254	1.02861	1.0258
	1.02834	1.03538	1.03049
	1.0309	1.03805	1.03672
	1.02989	1.0427	1.03926
	1.02903	1.04446	1.04123
	1.02735	1.04831	1.04478
	1.03369	1.05197	1.05021
	1.03661	1.05422	1.05494
	1.0396	1.05572	1.05714
	1.03831	1.05482	1.06009
	1.04008	1.05765	1.06079
	1.04236	1.06097	1.05929
	1.04431	1.0621	1.05694
	1.04565	1.06309	1.05721
	1.04752	1.06196	1.06022
	1.04613	1.0627	1.06327
	1.04596	1.06405	1.06454
	1.04447	1.06705	1.06417
	1.04848	1.07107	1.06512
	1.04925	1.07446	1.06583
	1.05386	1.07671	1.06894
	1.05463	1.07612	1.06833
	1.05337	1.07558	1.07045
	1.05104	1.07638	1.06939
	1.05078	1.07962	1.07311
	1.05493	1.08009	1.07713
	1.0544	1.08138	1.0799
	1.05767	1.0814	1.08118
	1.05672	1.08322	1.08352
	1.05983	1.08403	1.08406
	1.05737	1.08536	1.08437
	1.05577	1.08979	1.08457
	1.0559	1.09176	1.08659
	1.05626	1.0942	1.08764
	1.06117	1.09388	1.08594
	1.05878	1.09503	1.08584
	1.05815	1.0953	1.0836
	1.05984	1.09697	1.08403
	1.06438	1.09827	1.08634
	1.06611	1.09904	1.09018
	1.06462	1.09734	1.09134
	1.07053	1.09668	1.09391
	1.07516	1.09766	1.09528
	1.07587	1.09861	1.09748
	1.07117	1.09908	1.09627
	1.06474	1.10037	1.09746
	1.06457	1.1002	1.09726
	1.06203	1.10351	1.09627
	1.06409	1.10247	1.09768
	1.06639	1.10402	1.1029
	1.06959	1.10446	1.10584
	1.07399	1.10806	1.10602
	1.07031	1.10725	1.10075
	1.07121	1.10503	1.09954
	1.07383	1.10258	1.09989
	1.08395	1.10489	1.10346
	1.08411	1.10799	1.10416
	1.08309	1.10963	1.10435
	1.07776	1.10836	1.10257
	1.07787	1.1065	1.10252
	1.07787	1.10512	1.10406
	1.07669	1.1063	1.10261
	1.08274	1.10744	1.10394
	1.08526	1.10793	1.10097
	1.08979	1.10789	1.09996
	1.08398	1.10851	1.09935
	1.0804	1.11075	1.10092
	1.08059	1.11098	1.10298
	1.08387	1.10939	1.09953
	1.08732	1.10979	1.09973
	1.08522	1.10992	1.10204
	1.08191	1.11069	1.1053
	1.072	1.10832	1.10595
	1.07659	1.10773	1.10647
	1.07499	1.10829	1.10859
	1.08629	1.11347	1.11031
	1.08314	1.11448	1.10938
	1.08671	1.11627	1.10826
	1.08554	1.11283	1.10697
	1.08553	1.11381	1.1107
	1.08655	1.11424	1.11205
	1.08022	1.11328	1.11404
	1.08257	1.11397	1.11259
	1.08067	1.11431	1.11288
	1.08405	1.1172	1.11291
	1.08427	1.11784	1.11229
	1.08118	1.11776	1.11111
	1.07566	1.11797	1.11058
	1.07146	1.11933	1.11267
	1.07851	1.1187	1.11191
	1.08532	1.11644	1.11238
	1.08743	1.11628	1.11058
	1.08604	1.114	1.11078
	1.08379	1.11424	1.10947
	1.08594	1.11276	1.10793
	1.0837	1.11137	1.1107
	1.08725	1.11334	1.11295
	1.08701	1.1129	1.11464
	1.08918	1.11496	1.11611
	1.08363	1.11612	1.11454
	1.08226	1.11697	1.11723
	1.08131	1.11897	1.11588
	1.08448	1.118	1.11877
	1.08085	1.11589	1.11719
	1.08758	1.11489	1.11649
	1.09018	1.11409	1.11497
	1.09573	1.11794	1.1166
	1.08712	1.1188	1.11963
	1.09003	1.11826	1.11944
	1.09048	1.11781	1.11921
	1.09773	1.11803	1.11996
	1.09022	1.11941	1.12225
	0.996939	1.00097	1.00132
	0.998027	1.00298	0.997425
	1.00057	1.00018	1.00023
	1.00025	0.999148	1.00019
	1.00083	0.997649	1.00175
	0.99896	0.999057	0.999329
	1.00442	1.00001	0.99976
	1.00484	1.00016	1.00046
	1.00718	1.00086	0.999888
	1.00569	1.00005	0.997062
	1.00554	1.0005	0.99619
	1.00483	1.00322	0.997699
	1.00593	1.00837	1.00209
	1.00932	1.01419	1.00817
	1.0122	1.01821	1.01514
	1.01673	1.02391	1.02114
	1.02254	1.02861	1.0258
	1.02834	1.03538	1.03049
	1.0309	1.03805	1.03672
	1.02989	1.0427	1.03926
	1.02903	1.04446	1.04123
	1.02735	1.04831	1.04478
	1.03369	1.05197	1.05021
	1.03661	1.05422	1.05494
	1.0396	1.05572	1.05714
	1.03831	1.05482	1.06009
	1.04008	1.05765	1.06079
	1.04236	1.06097	1.05929
	1.04431	1.0621	1.05694
	1.04565	1.06309	1.05721
	1.04752	1.06196	1.06022
	1.04613	1.0627	1.06327
	1.04596	1.06405	1.06454
	1.04447	1.06705	1.06417
	1.04848	1.07107	1.06512
	1.04925	1.07446	1.06583
	1.05386	1.07671	1.06894
	1.05463	1.07612	1.06833
	1.05337	1.07558	1.07045
	1.05104	1.07638	1.06939
	1.05078	1.07962	1.07311
	1.05493	1.08009	1.07713
	1.0544	1.08138	1.0799
	1.05767	1.0814	1.08118
	1.05672	1.08322	1.08352
	1.05983	1.08403	1.08406
	1.05737	1.08536	1.08437
	1.05577	1.08979	1.08457
	1.0559	1.09176	1.08659
	1.05626	1.0942	1.08764
	1.06117	1.09388	1.08594
	1.05878	1.09503	1.08584
	1.05815	1.0953	1.0836
	1.05984	1.09697	1.08403
	1.06438	1.09827	1.08634
	1.06611	1.09904	1.09018
	1.06462	1.09734	1.09134
	1.07053	1.09668	1.09391
	1.07516	1.09766	1.09528
	1.07587	1.09861	1.09748
	1.07117	1.09908	1.09627
	1.06474	1.10037	1.09746
	1.06457	1.1002	1.09726
	1.06203	1.10351	1.09627
	1.06409	1.10247	1.09768
	1.06639	1.10402	1.1029
	1.06959	1.10446	1.10584
	1.07399	1.10806	1.10602
	1.07031	1.10725	1.10075
	1.07121	1.10503	1.09954
	1.07383	1.10258	1.09989
	1.08395	1.10489	1.10346
	1.08411	1.10799	1.10416
	1.08309	1.10963	1.10435
	1.07776	1.10836	1.10257
	1.07787	1.1065	1.10252
	1.07787	1.10512	1.10406
	1.07669	1.1063	1.10261
	1.08274	1.10744	1.10394
	1.08526	1.10793	1.10097
	1.08979	1.10789	1.09996
	1.08398	1.10851	1.09935
	1.0804	1.11075	1.10092
	1.08059	1.11098	1.10298
	1.08387	1.10939	1.09953
	1.08732	1.10979	1.09973
	1.08522	1.10992	1.10204
	1.08191	1.11069	1.1053
	1.072	1.10832	1.10595
	1.07659	1.10773	1.10647
	1.07499	1.10829	1.10859
	1.08629	1.11347	1.11031
	1.08314	1.11448	1.10938
	1.08671	1.11627	1.10826
	1.08554	1.11283	1.10697
	1.08553	1.11381	1.1107
	1.08655	1.11424	1.11205
	1.08022	1.11328	1.11404
	1.08257	1.11397	1.11259
	1.08067	1.11431	1.11288
	1.08405	1.1172	1.11291
	1.08427	1.11784	1.11229
	1.08118	1.11776	1.11111
	1.07566	1.11797	1.11058
	1.07146	1.11933	1.11267
	1.07851	1.1187	1.11191
	1.08532	1.11644	1.11238
	1.08743	1.11628	1.11058
	1.08604	1.114	1.11078
	1.08379	1.11424	1.10947
	1.08594	1.11276	1.10793
	1.0837	1.11137	1.1107
	1.08725	1.11334	1.11295
	1.08701	1.1129	1.11464
	1.08918	1.11496	1.11611
	1.08363	1.11612	1.11454
	1.08226	1.11697	1.11723
	1.08131	1.11897	1.11588
	1.08448	1.118	1.11877
	1.08085	1.11589	1.11719
	1.08758	1.11489	1.11649
	1.09018	1.11409	1.11497
	1.09573	1.11794	1.1166
	1.08712	1.1188	1.11963
	1.09003	1.11826	1.11944
	1.09048	1.11781	1.11921
	1.09773	1.11803	1.11996
	1.09022	1.11941	1.12225
	0.996939	1.00097	1.00132
	0.998027	1.00298	0.997425
	1.00057	1.00018	1.00023
	1.00025	0.999148	1.00019
	1.00083	0.997649	1.00175
	0.99896	0.999057	0.999329
	1.00442	1.00001	0.99976
	1.00484	1.00016	1.00046
	1.00718	1.00086	0.999888
	1.00569	1.00005	0.997062
	1.00554	1.0005	0.99619
	1.00483	1.00322	0.997699
	1.00593	1.00837	1.00209
	1.00932	1.01419	1.00817
	1.0122	1.01821	1.01514
	1.01673	1.02391	1.02114
	1.02254	1.02861	1.0258
	1.02834	1.03538	1.03049
	1.0309	1.03805	1.03672
	1.02989	1.0427	1.03926
	1.02903	1.04446	1.04123
	1.02735	1.04831	1.04478
	1.03369	1.05197	1.05021
	1.03661	1.05422	1.05494
	1.0396	1.05572	1.05714
	1.03831	1.05482	1.06009
	1.04008	1.05765	1.06079
	1.04236	1.06097	1.05929
	1.04431	1.0621	1.05694
	1.04565	1.06309	1.05721
	1.04752	1.06196	1.06022
	1.04613	1.0627	1.06327
	1.04596	1.06405	1.06454
	1.04447	1.06705	1.06417
	1.04848	1.07107	1.06512
	1.04925	1.07446	1.06583
	1.05386	1.07671	1.06894
	1.05463	1.07612	1.06833
	1.05337	1.07558	1.07045
	1.05104	1.07638	1.06939
	1.05078	1.07962	1.07311
	1.05493	1.08009	1.07713
	1.0544	1.08138	1.0799
	1.05767	1.0814	1.08118
	1.05672	1.08322	1.08352
	1.05983	1.08403	1.08406
	1.05737	1.08536	1.08437
	1.05577	1.08979	1.08457
	1.0559	1.09176	1.08659
	1.05626	1.0942	1.08764
	1.06117	1.09388	1.08594
	1.05878	1.09503	1.08584
	1.05815	1.0953	1.0836
	1.05984	1.09697	1.08403
	1.06438	1.09827	1.08634
	1.06611	1.09904	1.09018
	1.06462	1.09734	1.09134
	1.07053	1.09668	1.09391
	1.07516	1.09766	1.09528
	1.07587	1.09861	1.09748
	1.07117	1.09908	1.09627
	1.06474	1.10037	1.09746
	1.06457	1.1002	1.09726
	1.06203	1.10351	1.09627
	1.06409	1.10247	1.09768
	1.06639	1.10402	1.1029
	1.06959	1.10446	1.10584
	1.07399	1.10806	1.10602
	1.07031	1.10725	1.10075
	1.07121	1.10503	1.09954
	1.07383	1.10258	1.09989
	1.08395	1.10489	1.10346
	1.08411	1.10799	1.10416
	1.08309	1.10963	1.10435
	1.07776	1.10836	1.10257
	1.07787	1.1065	1.10252
	1.07787	1.10512	1.10406
	1.07669	1.1063	1.10261
	1.08274	1.10744	1.10394
	1.08526	1.10793	1.10097
	1.08979	1.10789	1.09996
	1.08398	1.10851	1.09935
	1.0804	1.11075	1.10092
	1.08059	1.11098	1.10298
	1.08387	1.10939	1.09953
	1.08732	1.10979	1.09973
	1.08522	1.10992	1.10204
	1.08191	1.11069	1.1053
	1.072	1.10832	1.10595
	1.07659	1.10773	1.10647
	1.07499	1.10829	1.10859
	1.08629	1.11347	1.11031
	1.08314	1.11448	1.10938
	1.08671	1.11627	1.10826
	1.08554	1.11283	1.10697
	1.08553	1.11381	1.1107
	1.08655	1.11424	1.11205
	1.08022	1.11328	1.11404
	1.08257	1.11397	1.11259
	1.08067	1.11431	1.11288
	1.08405	1.1172	1.11291
	1.08427	1.11784	1.11229
	1.08118	1.11776	1.11111
	1.07566	1.11797	1.11058
	1.07146	1.11933	1.11267
	1.07851	1.1187	1.11191
	1.08532	1.11644	1.11238
	1.08743	1.11628	1.11058
	1.08604	1.114	1.11078
	1.08379	1.11424	1.10947
	1.08594	1.11276	1.10793
	1.0837	1.11137	1.1107
	1.08725	1.11334	1.11295
	1.08701	1.1129	1.11464
	1.08918	1.11496	1.11611
	1.08363	1.11612	1.11454
	1.08226	1.11697	1.11723
	1.08131	1.11897	1.11588
	1.08448	1.118	1.11877
	1.08085	1.11589	1.11719
	1.08758	1.11489	1.11649
	1.09018	1.11409	1.11497
	1.09573	1.11794	1.1166
	1.08712	1.1188	1.11963
	1.09003	1.11826	1.11944
	1.09048	1.11781	1.11921
	1.09773	1.11803	1.11996
	1.09022	1.11941	1.12225
	0.996939	1.00097	1.00132
	0.998027	1.00298	0.997425
	1.00057	1.00018	1.00023
	1.00025	0.999148	1.00019
	1.00083	0.997649	1.00175
	0.99896	0.999057	0.999329
	1.00442	1.00001	0.99976
	1.00484	1.00016	1.00046
	1.00718	1.00086	0.999888
	1.00569	1.00005	0.997062
	1.00554	1.0005	0.99619
	1.00483	1.00322	0.997699
	1.00593	1.00837	1.00209
	1.00932	1.01419	1.00817
	1.0122	1.01821	1.01514
	1.01673	1.02391	1.02114
	1.02254	1.02861	1.0258
	1.02834	1.03538	1.03049
	1.0309	1.03805	1.03672
	1.02989	1.0427	1.03926
	1.02903	1.04446	1.04123
	1.02735	1.04831	1.04478
	1.03369	1.05197	1.05021
	1.03661	1.05422	1.05494
	1.0396	1.05572	1.05714
	1.03831	1.05482	1.06009
	1.04008	1.05765	1.06079
	1.04236	1.06097	1.05929
	1.04431	1.0621	1.05694
	1.04565	1.06309	1.05721
	1.04752	1.06196	1.06022
	1.04613	1.0627	1.06327
	1.04596	1.06405	1.06454
	1.04447	1.06705	1.06417
	1.04848	1.07107	1.06512
	1.04925	1.07446	1.06583
	1.05386	1.07671	1.06894
	1.05463	1.07612	1.06833
	1.05337	1.07558	1.07045
	1.05104	1.07638	1.06939
	1.05078	1.07962	1.07311
	1.05493	1.08009	1.07713
	1.0544	1.08138	1.0799
	1.05767	1.0814	1.08118
	1.05672	1.08322	1.08352
	1.05983	1.08403	1.08406
	1.05737	1.08536	1.08437
	1.05577	1.08979	1.08457
	1.0559	1.09176	1.08659
	1.05626	1.0942	1.08764
	1.06117	1.09388	1.08594
	1.05878	1.09503	1.08584
	1.05815	1.0953	1.0836
	1.05984	1.09697	1.08403
	1.06438	1.09827	1.08634
	1.06611	1.09904	1.09018
	1.06462	1.09734	1.09134
	1.07053	1.09668	1.09391
	1.07516	1.09766	1.09528
	1.07587	1.09861	1.09748
	1.07117	1.09908	1.09627
	1.06474	1.10037	1.09746
	1.06457	1.1002	1.09726
	1.06203	1.10351	1.09627
	1.06409	1.10247	1.09768
	1.06639	1.10402	1.1029
	1.06959	1.10446	1.10584
	1.07399	1.10806	1.10602
	1.07031	1.10725	1.10075
	1.07121	1.10503	1.09954
	1.07383	1.10258	1.09989
	1.08395	1.10489	1.10346
	1.08411	1.10799	1.10416
	1.08309	1.10963	1.10435
	1.07776	1.10836	1.10257
	1.07787	1.1065	1.10252
	1.07787	1.10512	1.10406
	1.07669	1.1063	1.10261
	1.08274	1.10744	1.10394
	1.08526	1.10793	1.10097
[truncated: 1,046,576+ more rows]

## Sheet: mRFP-PITPNB-C94S-T58E
Time [s]	Exp1	Exp2	Exp3	Average	SEM
0
35.17
70.48	1.00254	1.00165	0.997984	1.00072	0.00139321
105.54	1.00324	1.00027	0.998288	1.0006	0.00143933
141	1.00083	0.999774	0.997767	0.999458	0.000898737
176.4	0.997814	1.00087	0.998005	0.998895	0.000986938
212.1	0.997104	1.00059	1.00053	0.999406	0.00115092
246.54	0.998046	1.00005	1.00268	1.00026	0.00134326
283.2	1.00043	0.996806	1.00474	1.00066	0.00229417
381	0.999361	0.996356	1.00319	0.999637	0.00197871
416.18	0.998827	0.997622	1.00602	1.00082	0.00262254
451.38	0.997461	1.00095	1.00759	1.002	0.00297115
486.63	0.998316	1.00203	1.01125	1.00386	0.00384412
522.16	1.00015	1.00144	1.00997	1.00385	0.00308167
557.05	1.00431	0.997998	1.0086	1.00364	0.00307885
593.1	1.00679	0.99894	1.00846	1.00473	0.0029346
627.75	1.00804	1.00127	1.01025	1.00652	0.00270188
663.32	1.00752	1.00641	1.0105	1.00815	0.00122098
698.25	1.00824	1.00706	1.00966	1.00832	0.000750697
735.7	1.00764	1.00799	1.00813	1.00792	0.000146574
769.41	1.00757	1.00751	1.00879	1.00796	0.000415866
804.36	1.004	1.00925	1.01174	1.00833	0.00228059
840.55	1.00498	1.01005	1.014	1.00968	0.00261145
875.06	1.00474	1.01009	1.01341	1.00941	0.0025251
911.1	1.00794	1.01164	1.01033	1.00997	0.00108397
946.12	1.00973	1.01265	1.00826	1.01021	0.00129147
981.44	1.01133	1.01594	1.0104	1.01256	0.00171379
1016.76	1.01124	1.01736	1.01254	1.01371	0.00186414
1051.51	1.01314	1.01722	1.01388	1.01475	0.00125679
1087.2	1.0131	1.01503	1.0141	1.01408	0.000556957
1123.56	1.01461	1.0163	1.01296	1.01462	0.000962734
1156.94	1.01094	1.01664	1.01472	1.0141	0.00167208
1193.59	1.0108	1.01829	1.01635	1.01515	0.00224697
1227.72	1.01115	1.01582	1.01782	1.01493	0.00197704
1265.5	1.01488	1.01594	1.0197	1.01684	0.00146247
1299.58	1.017	1.01603	1.01957	1.01754	0.00105546
1337.34	1.01794	1.01866	1.02189	1.01949	0.00121382
1372.48	1.01681	1.02017	1.01993	1.01897	0.00108267
1405.86	1.01526	1.02264	1.02326	1.02039	0.00257053
1443.6	1.01474	1.02374	1.01971	1.0194	0.00260376
1481.5	1.0141	1.02653	1.02152	1.02072	0.00361174
1512.84	1.01601	1.02629	1.0211	1.02113	0.00296748
1553.16	1.01661	1.02576	1.02532	1.02256	0.00297985
1584.26	1.01782	1.02293	1.02557	1.02211	0.00227621
1624.9	1.01778	1.02349	1.0262	1.02249	0.00248023
1654.32	1.01839	1.02294	1.02165	1.02099	0.00135261
1695.61	1.02094	1.02582	1.0203	1.02235	0.00174275
1723.92	1.02218	1.02564	1.01419	1.02067	0.0033905
1760.04	1.02289	1.02593	1.02104	1.02328	0.00142582
1793	1.0227	1.02483	1.02295	1.02349	0.000670258
1828.3	1.022	1.02712	1.02592	1.02501	0.00154587
1864.86	1.02293	1.02846	1.02504	1.02548	0.00161035
1901.48	1.02423	1.02877	1.02188	1.02496	0.00202338
1942.56	1.02646	1.02858	1.02501	1.02668	0.00103832
1973.1	1.02554	1.02981	1.02516	1.02684	0.00149008
2007.56	1.02504	1.0294	1.02855	1.02766	0.00133425
2040.57	1.02603	1.02751	1.02742	1.02698	0.000478024
2077.32	1.02811	1.02603	1.02177	1.02531	0.00186635
2117.56	1.02676	1.0282	1.02088	1.02528	0.00223875
2151	1.02459	1.02854	1.02117	1.02477	0.0021294
2184.36	1.02526	1.03056	1.02367	1.02649	0.00208177
2216.08	1.02533	1.029	1.02415	1.02616	0.00146018
2255.61	1.02664	1.0302	1.02468	1.02718	0.00161435
2289.9	1.02451	1.0324	1.02274	1.02655	0.00296912
2327.45	1.0272	1.03307	1.02197	1.02742	0.00320698
2359.48	1.02731	1.02914	1.021	1.02582	0.00246472
2401.65	1.0306	1.02462	1.02322	1.02615	0.00226347
2440.58	1.02827	1.02379	1.02507	1.02571	0.00133018
2469.01	1.02909	1.02876	1.02644	1.0281	0.000833544
2503.2	1.02854	1.03117	1.02894	1.02955	0.000817291
2542.84	1.03152	1.03422	1.02916	1.03163	0.00146021
2572.7	1.03251	1.03321	1.03226	1.03266	0.000285522
2609.94	1.03162	1.03105	1.02842	1.03036	0.000987168
2641.48	1.03134	1.02916	1.02616	1.02889	0.00150351
2674.2	1.02865	1.03007	1.0248	1.02784	0.00157537
2712.12	1.0309	1.03155	1.02873	1.03039	0.000852918
2752.8	1.03141	1.03392	1.03104	1.03212	0.000902916
2780.72	1.03434	1.03523	1.02449	1.03135	0.00344038
2830.5	1.03401	1.0372	1.02586	1.03236	0.00337891
2857.6	1.03443	1.03556	1.02477	1.03159	0.00342286
2905.05	1.03476	1.03325	1.03076	1.03292	0.00116489
2926.92	1.036	1.03113	1.03128	1.03281	0.00159902
2969.58	1.03389	1.03208	1.03238	1.03279	0.000560518
3003.56	1.03272	1.03077	1.03045	1.03131	0.000708581
3046.5	1.03229	1.03361	1.02804	1.03131	0.00168294
3069.88	1.03663	1.03313	1.02676	1.03217	0.00289115
3119.12	1.04238	1.0344	1.03351	1.03677	0.00281953
3141.42	1.04453	1.03325	1.03365	1.03714	0.00369556
3186.29	1.04064	1.03576	1.03566	1.03736	0.00164192
3211.4	1.0375	1.03763	1.03173	1.03562	0.00194624
3261.36	1.03573	1.03678	1.02931	1.03394	0.00233427
3282.98	1.03932	1.03649	1.03066	1.03549	0.00255002
3329.99	1.03978	1.03519	1.02816	1.03438	0.00338072
3349.56	1.03998	1.03528	1.03188	1.03571	0.00234682
3391.7	1.03997	1.03562	1.02557	1.03372	0.00426343
3427.98	1.04022	1.03893	1.02276	1.03397	0.00561835
3449.49	1.03966	1.03979	1.02089	1.03345	0.00627787
3491.8	1.03898	1.03958	1.02236	1.03364	0.00564263
3528.04	1.04107	1.03807	1.02897	1.03604	0.00363795
3559.8	1.04316	1.04078	1.03379	1.03924	0.00281297
3593.3	1.04512	1.04066	1.03559	1.04046	0.00275117
3630.44	1.04437	1.04129	1.03061	1.03876	0.00416811
3663.9	1.04549	1.04067	1.02381	1.03666	0.00657204
3703.9	1.04404	1.03851	1.02246	1.035	0.00647174
3741.15	1.04388	1.03732	1.02572	1.03564	0.00530835
3783.24	1.04114	1.03655	1.03043	1.03604	0.00310188
3809.95	1.04392	1.03889	1.03505	1.03929	0.00256857
3852.16	1.04532	1.04025	1.03778	1.04112	0.00222065
3890.55	1.04841	1.03891	1.03486	1.04073	0.00401631
3926	1.04953	1.04111	1.03337	1.04134	0.00466636
3963.47	1.04828	1.0419	1.03287	1.04102	0.0044712
3994.86	1.04917	1.04348	1.0356	1.04275	0.00393615
4030.29	1.04826	1.04199	1.03539	1.04188	0.0037174
4073	1.05021	1.0414	1.03267	1.04143	0.00506582
4098	1.05076	1.04108	1.02861	1.04015	0.00641005
4142.94	1.0527	1.04021	1.03597	1.04296	0.00502321
4162.38	1.05169	1.03999	1.03732	1.043	0.00441134
4204.2	1.05062	1.04092	1.04937	1.04697	0.00304764
4239.6	1.04992	1.04064	1.04269	1.04442	0.00281568
4276.1	1.04983	1.03928	1.04545	1.04486	0.00305903
4305.96	1.04772	1.03709	1.03524	1.04001	0.0038871
4355.88	1.04573	1.03855	1.03517	1.03982	0.00311301
4382.33	1.0461	1.03966	1.03345	1.03974	0.00365348
4428	1.04642	1.0429	1.0346	1.04131	0.0035038
4453.15	1.0463	1.04342	1.03419	1.0413	0.00365159
4500.16	1.04577	1.04435	1.03037	1.04017	0.00491457
4522.8	1.04843	1.04245	1.03527	1.04205	0.00380551
4575.9	1.05054	1.04322	1.03657	1.04344	0.00403585
4591.22	1.05037	1.04371	1.04246	1.04551	0.00245389
4635	1.05043	1.04356	1.03792	1.04397	0.0036184
