# Supplementary material for: Non-vesicular phosphatidylinositol transfer plays critical roles in defining organelle lipid composition
Source: EMBO J. 2024 Apr 16;43(10):6. doi: 10.1038/s44318-024-00096-3 (PMC11099152; doi:10.1038/s44318-024-00096-3)
Supplement: Supplementary file 5 — Source data Fig. 4 [file 44318_2024_96_MOESM5_ESM.zip]

Archive with 1 entries (1 files):
- Figure 4/Fig4-wwPDB X-ray struture val report.pdf
