# Supplementary material for: Non-vesicular phosphatidylinositol transfer plays critical roles in defining organelle lipid composition
Source: EMBO J. 2024 Apr 16;43(10):6. doi: 10.1038/s44318-024-00096-3 (PMC11099152; doi:10.1038/s44318-024-00096-3)
Supplement: Supplementary file 6 — Source data Fig. 5 [file 44318_2024_96_MOESM6_ESM.zip]

Archive with 22 entries (16 files):
- Figure 5/.DS_Store
- Figure 5/5A/
- Figure 5/5A/5A-AngII 5 min.jpg
- Figure 5/5A/5A-AngII+DGKi.jpg
- Figure 5/5A/5A-control.jpg
- Figure 5/5B/
- Figure 5/5B/5B-PITPNA-d5.xlsx
- Figure 5/5C/
- Figure 5/5C/5C-AngII 5 min.jpg
- Figure 5/5C/5C-AngII+DGKi.jpg
- Figure 5/5C/5C-control.jpg
- Figure 5/5D/
- Figure 5/5D/5D-PITPNB-d6.xlsx
- Figure 5/5F/
- Figure 5/5F/.DS_Store
- Figure 5/5F/5F-control.jpg
- Figure 5/5F/5F-PMA.jpg
- Figure 5/5H/
- Figure 5/5H/5H-lower-AngII 5 min.jpg
- Figure 5/5H/5H-lower-control.jpg
- Figure 5/5H/5H-upper-AngII 5 min.jpg
- Figure 5/5H/5H-upper-control.jpg
