# Supplementary material for: Non-vesicular phosphatidylinositol transfer plays critical roles in defining organelle lipid composition
Source: EMBO J. 2024 Apr 16;43(10):6. doi: 10.1038/s44318-024-00096-3 (PMC11099152; doi:10.1038/s44318-024-00096-3)
Supplement: Supplementary file 6 — Source data Fig. 5 [file 44318_2024_96_MOESM6_ESM.zip › Figure 5/5B/5B-PITPNA-d5.xlsx]

## Sheet: Sheet1
Time [s]	Exp1	Exp2	Exp3	Exp4	Mean (N=4)		SEM
0	1	1	1	1	1	0	0
4.196	1.0014	0.998935	1.00086	0.992597	0.998447	0.00404083	0.00202042
9.298	0.999086	0.999588	1.00064	0.99932	0.999659	0.000686073	0.000343036
14.272	0.990941	0.995272	0.999928	0.998068	0.996052	0.00390777	0.00195388
19.247	1.0019	1.00125	0.99791	1.00567	1.00168	0.00318121	0.00159061
29.624	1.00426	1.00477	1.01128	1.00419	1.00612	0.0034479	0.00172395
34.169	1.01556	0.999127	0.996467	1.00412	1.00382	0.00844759	0.0042238
39.144	1.01039	1.0049	0.990892	0.992891	0.999767	0.00940195	0.00470097
44.118	0.999673	1.01027	0.995316	1.0045	1.00244	0.00642808	0.00321404
49.093	1.01646	1.00322	1.00095	0.985366	1.0015	0.0127471	0.00637354
54.083	1.01633	1.0114	0.997749	0.995821	1.00532	0.0100957	0.00504786
59.089	1.00724	1.00214	1.00022	1.01294	1.00563	0.00569849	0.00284925
64.191	1.07539	0.911039	1.01276	1.03978	1.00974	0.0706235	0.0353117
69.165	1.03122	1.02653	1.0121	0.990652	1.01512	0.0182315	0.00911577
74.172	0.943004	0.933045	0.924153	0.906414	0.926654	0.0155358	0.00776789
79.146	0.88142	0.846721	0.84718	0.836957	0.853069	0.0194797	0.00973987
84.184	0.832676	0.798674	0.801689	0.79459	0.806907	0.017424	0.008712
89.175	0.749378	0.747523	0.765933	0.756515	0.754837	0.00835154	0.00417577
94.197	0.721119	0.714051	0.738045	0.733426	0.72666	0.0110316	0.00551578
99.171	0.688099	0.691857	0.720334	0.700784	0.700268	0.0143962	0.0071981
104.146	0.657534	0.648342	0.698223	0.68334	0.67186	0.0229862	0.0114931
109.168	0.637063	0.630432	0.676636	0.660592	0.651181	0.0213416	0.0106708
114.158	0.621202	0.610475	0.660911	0.655002	0.636898	0.0248255	0.0124128
119.149	0.612565	0.592102	0.640812	0.632535	0.619504	0.0217783	0.0108892
124.123	0.607979	0.587728	0.626467	0.630997	0.613293	0.0197381	0.00986903
129.146	0.603545	0.588446	0.618767	0.62219	0.608237	0.0154841	0.00774204
134.104	0.583308	0.592754	0.604978	0.616916	0.599489	0.0146173	0.00730867
139.095	0.582884	0.586107	0.601517	0.609542	0.595012	0.0126467	0.00632333
144.069	0.585165	0.585387	0.592661	0.605591	0.592201	0.00958157	0.00479079
149.06	0.575167	0.589545	0.589608	0.605471	0.589948	0.0123791	0.00618957
159.375	0.576759	0.58437	0.584199	0.604166	0.587374	0.0117438	0.0058719
163.841	0.56954	0.587817	0.580367	0.602645	0.585092	0.0139011	0.00695053
168.815	0.56934	0.5913	0.58235	0.606791	0.587445	0.0157362	0.00786808
179.144	0.576045	0.597073	0.579964	0.611153	0.591058	0.0162118	0.00810591
183.611	0.580078	0.598479	0.584326	0.609415	0.593075	0.013437	0.00671849
188.585	0.58458	0.592593	0.584467	0.610725	0.593091	0.0123561	0.00617804
193.575	0.579829	0.601756	0.585166	0.614632	0.595346	0.0158895	0.00794477
198.55	0.577362	0.598912	0.596065	0.613651	0.596498	0.0149045	0.00745223
203.525	0.58337	0.601154	0.595233	0.620237	0.599998	0.0153855	0.00769274
208.515	0.587652	0.599822	0.595502	0.622432	0.601352	0.0149288	0.00746438
213.489	0.586554	0.601919	0.592829	0.619814	0.600279	0.0144703	0.00723513
218.464	0.585735	0.602934	0.596563	0.610763	0.598999	0.0105791	0.00528953
223.438	0.585117	0.605274	0.604421	0.622288	0.604275	0.0151936	0.0075968
228.429	0.585047	0.601712	0.601346	0.621777	0.60247	0.0150354	0.00751772
233.419	0.587389	0.607612	0.597003	0.614299	0.601576	0.0118389	0.00591946
238.394	0.591811	0.603443	0.599533	0.613256	0.602011	0.00891974	0.00445987
243.368	0.599177	0.61278	0.601779	0.620349	0.608521	0.00984575	0.00492288
248.343	0.598553	0.615184	0.612269	0.613746	0.609938	0.00768261	0.00384131
253.333	0.590065	0.618425	0.611154	0.620209	0.609963	0.0138315	0.00691573
258.324	0.595706	0.617547	0.614696	0.619792	0.611935	0.0110185	0.00550926
263.298	0.601925	0.620135	0.615025	0.620505	0.614397	0.00868303	0.00434151
268.273	0.609694	0.623752	0.623203	0.622288	0.619734	0.00672043	0.00336021
273.263	0.615007	0.624899	0.617829	0.62434	0.620519	0.0048788	0.0024394
278.238	0.614405	0.630199	0.619895	0.625527	0.622507	0.00684956	0.00342478
283.212	0.611606	0.631702	0.609384	0.625837	0.619632	0.0108568	0.0054284
288.187	0.618828	0.636559	0.615775	0.632034	0.625799	0.0100621	0.00503107
293.177	0.620855	0.634979	0.614049	0.635128	0.626253	0.0105354	0.00526769
298.167	0.62109	0.636172	0.605652	0.634954	0.624467	0.0142875	0.00714374
303.142	0.618935	0.6447	0.617088	0.636956	0.62942	0.0135684	0.00678421
308.116	0.622348	0.644656	0.616115	0.639738	0.630714	0.0136492	0.00682461
313.107	0.629974	0.646039	0.614675	0.632111	0.6307	0.01284	0.00641998
318.081	0.628186	0.650644	0.621058	0.637024	0.634228	0.0127444	0.00637222
323.056	0.632426	0.656431	0.619564	0.634989	0.635852	0.0152892	0.00764459
328.03	0.635013	0.664537	0.615272	0.635897	0.63768	0.020279	0.0101395
333.021	0.639538	0.667812	0.621729	0.647787	0.644217	0.019123	0.00956148
337.995	0.646047	0.670463	0.622297	0.650303	0.647277	0.0197676	0.00988379
342.986	0.640221	0.672533	0.617819	0.651698	0.645568	0.0228274	0.0114137
347.96	0.651317	0.683246	0.621832	0.646146	0.650635	0.0252567	0.0126283
352.935	0.64607	0.686075	0.624909	0.646203	0.650814	0.0255486	0.0127743
357.925	0.652194	0.684728	0.622907	0.654901	0.653682	0.0252632	0.0126316
362.9	0.660582	0.688592	0.622995	0.649571	0.655435	0.0271578	0.0135789
367.922	0.659405	0.699326	0.62592	0.65957	0.661055	0.0300228	0.0150114
372.928	0.703149	0.697294	0.646565	0.69232	0.684832	0.0258923	0.0129461
377.934	0.707822	0.746147	0.668118	0.705099	0.706797	0.0318769	0.0159385
382.973	0.702691	0.749783	0.613031	0.701243	0.691687	0.0570799	0.0285399
387.995	0.685208	0.726488	0.606386	0.670585	0.672167	0.0498343	0.0249172
393.001	0.666651	0.70955	0.602034	0.662161	0.660099	0.0442122	0.0221061
397.991	0.644487	0.697352	0.597381	0.661024	0.650061	0.0414843	0.0207422
402.966	0.636703	0.679487	0.600022	0.654957	0.642792	0.0334707	0.0167354
407.988	0.631043	0.667525	0.596555	0.654355	0.63737	0.0311111	0.0155556
412.963	0.626842	0.659249	0.592346	0.643863	0.630575	0.028718	0.014359
417.937	0.629908	0.656448	0.587613	0.652577	0.631637	0.0315973	0.0157987
422.928	0.631036	0.654994	0.583091	0.64284	0.62799	0.0314904	0.0157452
427.902	0.622666	0.653023	0.587371	0.641941	0.62625	0.0287948	0.0143974
432.877	0.614622	0.639321	0.581373	0.631609	0.616731	0.0257312	0.0128656
437.883	0.609409	0.643857	0.573684	0.639392	0.616586	0.0324345	0.0162173
442.873	0.606007	0.63194	0.57544	0.643295	0.61417	0.0301698	0.0150849
447.864	0.606473	0.63257	0.576251	0.631362	0.611664	0.0264959	0.013248
452.838	0.60342	0.627853	0.575084	0.634753	0.610277	0.0270404	0.0135202
463.151	0.594811	0.628139	0.567545	0.642875	0.608343	0.0338227	0.0169114
467.618	0.593957	0.619192	0.564137	0.641732	0.604754	0.0333775	0.0166887
472.608	0.589836	0.610237	0.566279	0.643667	0.602505	0.0327966	0.0163983
477.583	0.591275	0.621605	0.565015	0.640477	0.604593	0.0332708	0.0166354
482.557	0.590024	0.609764	0.558083	0.637446	0.598829	0.0334096	0.0167048
487.547	0.590296	0.607783	0.55575	0.62727	0.595275	0.0303706	0.0151853
492.522	0.583297	0.611261	0.556858	0.633951	0.596342	0.0334971	0.0167485
497.496	0.585778	0.610042	0.55925	0.639044	0.598529	0.034056	0.017028
502.487	0.583904	0.600666	0.556622	0.632276	0.593367	0.0316595	0.0158298
507.461	0.581915	0.604245	0.552113	0.632579	0.592713	0.0340944	0.0170472
512.452	0.583844	0.604815	0.555752	0.632317	0.594182	0.0324091	0.0162046
517.426	0.588329	0.604088	0.558147	0.627807	0.594593	0.0292169	0.0146084
527.755	0.592129	0.604215	0.556512	0.63026	0.595779	0.030634	0.015317
532.237	0.586474	0.597553	0.557181	0.628123	0.592332	0.0293153	0.0146576
537.212	0.583793	0.592607	0.554084	0.640079	0.592641	0.0356617	0.0178309
542.186	0.590464	0.596974	0.558715	0.641384	0.596884	0.0340508	0.0170254
547.161	0.583861	0.58649	0.55899	0.629632	0.589743	0.0293372	0.0146686
552.151	0.58038	0.58601	0.556784	0.644673	0.591962	0.0373523	0.0186761
557.126	0.575975	0.582828	0.55456	0.632443	0.586452	0.0329403	0.0164702
562.1	0.566821	0.579376	0.557014	0.636077	0.584822	0.0353746	0.0176873
567.091	0.573697	0.571748	0.551183	0.641698	0.584581	0.0394162	0.0197081
572.065	0.562836	0.569086	0.553637	0.639279	0.581209	0.0392295	0.0196147
577.056	0.553509	0.564025	0.557193	0.639142	0.578467	0.0406836	0.0203418
582.03	0.55847	0.557913	0.555739	0.651296	0.580854	0.0469759	0.0234879
587.005	0.551048	0.557429	0.549218	0.64889	0.576646	0.048291	0.0241455
591.995	0.548298	0.564774	0.548991	0.655437	0.579375	0.0512758	0.0256379
596.97	0.543372	0.551619	0.550459	0.648497	0.573487	0.0501396	0.0250698
