# Supplementary material for: Non-vesicular phosphatidylinositol transfer plays critical roles in defining organelle lipid composition
Source: EMBO J. 2024 Apr 16;43(10):6. doi: 10.1038/s44318-024-00096-3 (PMC11099152; doi:10.1038/s44318-024-00096-3)
Supplement: Supplementary file 6 — Source data Fig. 5 [file 44318_2024_96_MOESM6_ESM.zip › Figure 5/5D/5D-PITPNB-d6.xlsx]

## Sheet: Sheet1
Time [s]	Exp1	Exp2	Exp3	Exp4	Mean (N=4)		SEM
0	1	1	1	1	1	0	0
4.196	1.00265	1.00051	0.997615	0.997262	0.99951	0.00255098	0.00127549
9.298	0.993493	0.977409	1.00566	1.0012	0.994438	0.012415	0.00620749
14.272	0.976845	0.972738	0.99	0.991529	0.982778	0.00939402	0.00469701
19.247	1.00567	0.97988	0.984575	0.99674	0.991717	0.0117065	0.00585325
29.624	0.996427	0.973521	0.978737	1.00613	0.988703	0.0151992	0.00759958
34.169	0.989303	0.97173	0.989377	0.989232	0.98491	0.00878694	0.00439347
39.144	0.997376	0.970814	0.973587	0.996737	0.984629	0.0143975	0.00719876
44.118	0.998702	0.946484	0.978434	0.99068	0.978575	0.0229598	0.0114799
49.093	1.00098	0.954195	1.01043	0.997147	0.990689	0.0249616	0.0124808
54.083	1.01009	0.953936	1.00736	0.996176	0.991892	0.0260103	0.0130051
59.089	1.01508	0.958528	1.02546	0.998228	0.999324	0.0294206	0.0147103
64.191	1.10994	0.89136	1.06143	1.02595	1.02217	0.0937565	0.0468783
69.165	1.05764	0.984935	1.07155	0.953592	1.01693	0.056791	0.0283955
74.172	0.940418	0.912563	1.0316	0.896945	0.945382	0.0602262	0.0301131
79.146	0.834516	0.806191	0.971374	0.81677	0.857213	0.0769997	0.0384998
84.184	0.781957	0.721243	0.915389	0.780035	0.799656	0.0821401	0.04107
89.175	0.730541	0.661503	0.859251	0.733657	0.746238	0.0823744	0.0411872
94.197	0.682981	0.636278	0.819571	0.729012	0.71696	0.0781842	0.0390921
99.171	0.645689	0.607948	0.803693	0.701328	0.689665	0.0851466	0.0425733
104.146	0.627654	0.591103	0.770369	0.695258	0.671096	0.0790045	0.0395022
109.168	0.603113	0.561215	0.762038	0.674304	0.650168	0.0879852	0.0439926
114.158	0.59495	0.57284	0.736194	0.668369	0.643088	0.0742963	0.0371481
119.149	0.570404	0.584563	0.739296	0.672953	0.641804	0.0792661	0.0396331
124.123	0.57399	0.571584	0.7259	0.673918	0.636348	0.0764069	0.0382034
129.146	0.562998	0.587389	0.71084	0.66817	0.632349	0.0689804	0.0344902
134.104	0.560403	0.590741	0.712828	0.676068	0.63501	0.0713381	0.0356691
139.095	0.56323	0.596641	0.713527	0.676738	0.637534	0.0695348	0.0347674
144.069	0.556097	0.594334	0.716054	0.669244	0.633932	0.0721512	0.0360756
149.06	0.581688	0.611643	0.730398	0.679867	0.650899	0.0670583	0.0335291
159.375	0.577666	0.610129	0.72354	0.690586	0.65048	0.0680111	0.0340055
163.841	0.569245	0.619799	0.721287	0.697316	0.651912	0.0700942	0.0350471
168.815	0.555893	0.628423	0.736758	0.68947	0.652636	0.0782702	0.0391351
179.144	0.572843	0.623808	0.743862	0.704061	0.661143	0.0771907	0.0385954
183.611	0.581505	0.628671	0.752418	0.717206	0.66995	0.0786568	0.0393284
188.585	0.590182	0.641812	0.74883	0.699412	0.670059	0.0689076	0.0344538
193.575	0.581714	0.64846	0.763011	0.722371	0.678889	0.0802833	0.0401417
198.55	0.589123	0.63485	0.768526	0.728694	0.680298	0.0826737	0.0413368
203.525	0.5915	0.645651	0.757724	0.736173	0.682762	0.0778417	0.0389209
208.515	0.58527	0.651668	0.773727	0.737599	0.687066	0.0850083	0.0425041
213.489	0.601626	0.648424	0.772886	0.736884	0.689955	0.0787546	0.0393773
218.464	0.593735	0.664202	0.775893	0.736083	0.692478	0.0804348	0.0402174
223.438	0.597436	0.670581	0.780778	0.73944	0.697059	0.0804795	0.0402398
228.429	0.607835	0.668953	0.783398	0.747695	0.70197	0.0788938	0.0394469
233.419	0.609556	0.679639	0.788078	0.736026	0.703325	0.0766077	0.0383039
238.394	0.617677	0.681465	0.795556	0.749753	0.711113	0.0779594	0.0389797
243.368	0.626931	0.680422	0.789305	0.750993	0.711913	0.0724118	0.0362059
248.343	0.628211	0.68182	0.795049	0.751604	0.714171	0.0738879	0.0369439
253.333	0.631439	0.691256	0.800113	0.766303	0.722278	0.0757421	0.0378711
258.324	0.63729	0.68307	0.798236	0.768932	0.721882	0.0746229	0.0373115
263.298	0.63767	0.689447	0.793765	0.758424	0.719826	0.0698314	0.0349157
268.273	0.64617	0.709066	0.797756	0.757446	0.727609	0.0652864	0.0326432
273.263	0.638063	0.702644	0.795897	0.76658	0.725796	0.0702625	0.0351313
278.238	0.649838	0.704825	0.79647	0.775116	0.731562	0.0670911	0.0335455
283.212	0.65686	0.702758	0.795009	0.783471	0.734525	0.0660682	0.0330341
288.187	0.66584	0.71225	0.801723	0.775537	0.738838	0.0614735	0.0307367
293.177	0.670558	0.701022	0.802879	0.788456	0.740729	0.0649131	0.0324566
298.167	0.680387	0.697828	0.815733	0.787947	0.745474	0.0664496	0.0332248
303.142	0.671881	0.717915	0.823973	0.793969	0.751934	0.0695756	0.0347878
308.116	0.687717	0.721336	0.818881	0.785714	0.753412	0.0596497	0.0298248
313.107	0.684085	0.715992	0.820921	0.793284	0.75357	0.0641709	0.0320855
318.081	0.694471	0.716485	0.823229	0.79177	0.756489	0.0609524	0.0304762
323.056	0.676966	0.710938	0.821366	0.790435	0.749926	0.0673	0.03365
328.03	0.685561	0.718967	0.809955	0.813023	0.756877	0.064531	0.0322655
333.021	0.698815	0.718012	0.817691	0.820008	0.763631	0.0642474	0.0321237
337.995	0.683348	0.72454	0.8146	0.814469	0.759239	0.0660269	0.0330135
342.986	0.691763	0.728605	0.832902	0.811537	0.766202	0.0669796	0.0334898
347.96	0.719174	0.734339	0.845882	0.804967	0.776091	0.0596864	0.0298432
352.935	0.686131	0.748021	0.841411	0.820474	0.774009	0.070946	0.035473
357.925	0.688743	0.741589	0.828237	0.823174	0.770436	0.0673995	0.0336998
362.9	0.700796	0.747892	0.83314	0.832551	0.778595	0.0655281	0.032764
367.922	0.697673	0.754278	0.852239	0.855755	0.789986	0.0774546	0.0387273
372.928	0.734917	0.754293	0.855881	0.883333	0.807106	0.073462	0.036731
377.934	0.73975	0.747495	0.848822	0.871581	0.801912	0.0680187	0.0340094
382.973	0.693057	0.744754	0.889265	0.868252	0.798832	0.0950612	0.0475306
387.995	0.677508	0.722214	0.885634	0.848442	0.78345	0.0993967	0.0496984
393.001	0.672062	0.691769	0.862952	0.830108	0.764223	0.096318	0.048159
397.991	0.647272	0.694992	0.866289	0.834389	0.760735	0.106086	0.0530428
402.966	0.65597	0.689387	0.834005	0.82011	0.749868	0.0903467	0.0451733
407.988	0.645801	0.689279	0.843429	0.804049	0.745639	0.093307	0.0466535
412.963	0.64711	0.679442	0.851303	0.814125	0.747995	0.0998713	0.0499356
417.937	0.627574	0.670597	0.843205	0.806688	0.737016	0.104114	0.0520571
422.928	0.625466	0.680693	0.838674	0.783041	0.731969	0.0965514	0.0482757
427.902	0.607948	0.663937	0.832947	0.796739	0.725393	0.106815	0.0534075
432.877	0.607849	0.651628	0.834344	0.788303	0.720531	0.107999	0.0539995
437.883	0.611125	0.648107	0.806904	0.795059	0.715299	0.1002	0.0501
442.873	0.5972	0.654684	0.815726	0.790967	0.714644	0.105564	0.0527818
447.864	0.580997	0.65675	0.820958	0.785974	0.71117	0.111886	0.0559432
452.838	0.588178	0.646908	0.826765	0.777404	0.709814	0.111053	0.0555266
463.151	0.574587	0.652717	0.815365	0.779579	0.705562	0.111777	0.0558885
467.618	0.575302	0.654186	0.803217	0.76881	0.700379	0.104939	0.0524695
472.608	0.579913	0.66191	0.801939	0.77681	0.705143	0.103372	0.0516859
477.583	0.577625	0.649653	0.790857	0.770439	0.697143	0.101151	0.0505755
482.557	0.590037	0.648597	0.788351	0.753035	0.695005	0.0917476	0.0458738
487.547	0.591162	0.648889	0.790131	0.765136	0.69883	0.0945494	0.0472747
492.522	0.592889	0.657851	0.792661	0.76092	0.70108	0.0922713	0.0461357
497.496	0.59365	0.664185	0.782256	0.765063	0.701288	0.0886671	0.0443336
502.487	0.596592	0.658485	0.785569	0.773901	0.703637	0.0915558	0.0457779
507.461	0.593019	0.65844	0.7878	0.766634	0.701473	0.091856	0.045928
512.452	0.592794	0.666509	0.792735	0.758369	0.702602	0.0905436	0.0452718
517.426	0.612582	0.654891	0.78804	0.757647	0.70329	0.0830815	0.0415407
527.755	0.60008	0.665469	0.808396	0.758417	0.70809	0.0932323	0.0466161
532.237	0.597935	0.64874	0.803486	0.752867	0.700757	0.0940688	0.0470344
537.212	0.593885	0.656508	0.800846	0.762197	0.703359	0.095123	0.0475615
542.186	0.620726	0.657367	0.802161	0.747107	0.70684	0.0828066	0.0414033
547.161	0.592901	0.65642	0.790464	0.7536	0.698346	0.090213	0.0451065
552.151	0.60271	0.650885	0.791708	0.744517	0.697455	0.0861081	0.0430541
557.126	0.597612	0.639714	0.794481	0.740764	0.693143	0.0904026	0.0452013
562.1	0.595782	0.649282	0.769414	0.760643	0.69378	0.0851957	0.0425979
567.091	0.589557	0.634702	0.773736	0.753456	0.687862	0.0897529	0.0448764
572.065	0.604891	0.646514	0.773423	0.743027	0.691964	0.0793523	0.0396762
577.056	0.610777	0.653578	0.7632	0.741704	0.692315	0.072141	0.0360705
582.03	0.610426	0.649601	0.753193	0.733779	0.68675	0.0679014	0.0339507
587.005	0.607937	0.645306	0.761025	0.740704	0.688743	0.0738037	0.0369018
591.995	0.613745	0.652985	0.75674	0.735012	0.689621	0.0674896	0.0337448
596.97	0.61276	0.644941	0.754931	0.73249	0.68628	0.0682215	0.0341107
