# Supplementary material for: Non-vesicular phosphatidylinositol transfer plays critical roles in defining organelle lipid composition
Source: EMBO J. 2024 Apr 16;43(10):6. doi: 10.1038/s44318-024-00096-3 (PMC11099152; doi:10.1038/s44318-024-00096-3)
Supplement: Supplementary file 7 — Source data Fig. 6 [file 44318_2024_96_MOESM7_ESM.zip]

Archive with 16 entries (12 files):
- Figure 6/.DS_Store
- Figure 6/6A/
- Figure 6/6A/6A-PM-P4M rescue.xlsx
- Figure 6/6B/
- Figure 6/6B/6B-PITPNB-control before VT.jpg
- Figure 6/6B/6B-PITPNB-VT 10 min.jpg
- Figure 6/6B/6B-PITPNB-VT+AngII 5 min.jpg
- Figure 6/6C/
- Figure 6/6C/6C-PITPNB-WWAA-control before VT.jpg
- Figure 6/6C/6C-PITPNB-WWAA-VT 10 min.jpg
- Figure 6/6C/6C-PITPNB-WWAA-VT+AngII 5 min.jpg
- Figure 6/6D/
- Figure 6/6D/.DS_Store
- Figure 6/6D/6D-PITPNB-C94S-control before VT.jpg
- Figure 6/6D/6D-PITPNB-C94S-VT 10 min.jpg
- Figure 6/6D/6D-PITPNB-C94S-VT+AngII 5 min.jpg
