# Supplementary material for: Non-vesicular phosphatidylinositol transfer plays critical roles in defining organelle lipid composition
Source: EMBO J. 2024 Apr 16;43(10):6. doi: 10.1038/s44318-024-00096-3 (PMC11099152; doi:10.1038/s44318-024-00096-3)
Supplement: Supplementary file 7 — Source data Fig. 6 [file 44318_2024_96_MOESM7_ESM.zip › Figure 6/6A/6A-PM-P4M rescue.xlsx]

## Sheet: Mock
Time [s]	Exp1	Exp2	Exp3	Average	SEM
0
35.17
70.48	0.994064	1.00325	0.99918	0.99883	0.00265641
105.54	0.996647	1.00578	1.00171	1.00138	0.00264127
141	0.998641	1.00342	1.00004	1.0007	0.00141822
176.4	1.00254	0.999349	1.00075	1.00088	0.000924464
212.1	1.00329	0.995939	0.99966	0.99963	0.00212303
246.54	1.00256	0.994752	0.999757	0.999023	0.00228387
283.2	1.00225	0.997517	0.998907	0.999558	0.00140475
381	1.00341	0.995978	0.998755	0.99938	0.00216745
416.18	1.00233	0.995156	1.00061	0.999367	0.00216332
451.38	0.998527	0.99336	1.00081	0.997564	0.00220259
486.63	0.996092	0.990985	1.00011	0.99573	0.00264085
522.16	0.99499	0.99281	0.998489	0.99543	0.00165419
557.05	0.991949	0.98952	0.996043	0.992504	0.00190333
593.1	0.981211	0.987218	0.991447	0.986625	0.00296964
627.75	0.971102	0.977004	0.984692	0.977599	0.00393437
663.32	0.95897	0.967496	0.974713	0.96706	0.00454975
698.25	0.948622	0.955863	0.963878	0.956121	0.00440584
735.7	0.933197	0.941924	0.951145	0.942089	0.00518186
769.41	0.921334	0.92821	0.939803	0.929782	0.00538917
804.36	0.906154	0.914843	0.926573	0.915857	0.0059162
840.55	0.891471	0.904046	0.910738	0.902085	0.00564752
875.06	0.876238	0.892826	0.895145	0.88807	0.0059538
911.1	0.862313	0.878024	0.880426	0.873587	0.00567991
946.12	0.849554	0.864517	0.869325	0.861132	0.00595301
981.44	0.835929	0.851812	0.857548	0.84843	0.00646567
1016.76	0.824589	0.838276	0.847099	0.836654	0.00654848
1051.51	0.813956	0.824902	0.835168	0.824675	0.0061246
1087.2	0.803264	0.813745	0.824169	0.813726	0.00603477
1123.56	0.794777	0.806234	0.812389	0.804466	0.00516043
1156.94	0.78555	0.798526	0.803122	0.795733	0.00526136
1193.59	0.776754	0.788047	0.793055	0.785952	0.00482094
1227.72	0.769344	0.779296	0.784251	0.77763	0.00438306
1265.5	0.763066	0.770054	0.778343	0.770487	0.0044154
1299.58	0.758904	0.76366	0.773106	0.765223	0.00417367
1337.34	0.752945	0.756253	0.766491	0.758563	0.00407725
1372.48	0.746447	0.750631	0.758912	0.751997	0.00366246
1405.86	0.740448	0.7454	0.75235	0.746066	0.00345187
1443.6	0.733034	0.740518	0.748434	0.740662	0.00444613
1481.5	0.729514	0.735881	0.74289	0.736095	0.00386267
1512.84	0.724584	0.729485	0.740681	0.731583	0.00476384
1553.16	0.723505	0.726303	0.737171	0.728993	0.00416802
1584.26	0.721324	0.720285	0.73461	0.725406	0.00461148
1624.9	0.717575	0.718514	0.729643	0.72191	0.00387566
1654.32	0.71285	0.716229	0.726329	0.718469	0.00404896
1695.61	0.708165	0.714361	0.723311	0.715279	0.0043964
1723.92	0.703804	0.71254	0.721195	0.712513	0.00502046
1760.04	0.701495	0.705402	0.719758	0.708885	0.00555224
1793	0.69822	0.703561	0.716788	0.70619	0.00551884
1828.3	0.697515	0.698192	0.714096	0.703268	0.0054175
1864.86	0.695262	0.697903	0.709049	0.700738	0.00422495
1901.48	0.69398	0.694303	0.708422	0.698901	0.0047611
1942.56	0.691902	0.69186	0.708035	0.697266	0.00538466
1973.1	0.687867	0.691118	0.708321	0.695769	0.00634593
2007.56	0.683633	0.690638	0.706747	0.693673	0.00684284
2040.57	0.679903	0.68713	0.705911	0.690982	0.00775069
2077.32	0.678804	0.685216	0.707611	0.690544	0.00873212
2117.56	0.682096	0.684766	0.703768	0.69021	0.00682271
2151	0.682794	0.687145	0.702554	0.690831	0.00599461
2184.36	0.682379	0.684602	0.70015	0.689044	0.00559005
2216.08	0.676575	0.681835	0.69977	0.68606	0.00702095
2255.61	0.674111	0.678821	0.697591	0.683508	0.00717184
2289.9	0.67156	0.676302	0.695589	0.681151	0.0073479
2327.45	0.669619	0.675549	0.697189	0.680786	0.00837846
2359.48	0.666667	0.676072	0.695632	0.679457	0.00853105
2401.65	0.666351	0.677497	0.693762	0.679203	0.00795864
2440.58	0.666648	0.675382	0.692092	0.678041	0.00746434
2469.01	0.668405	0.672601	0.690753	0.677253	0.00685784
2503.2	0.667056	0.66969	0.690192	0.675646	0.00731271
2542.84	0.667818	0.670189	0.690982	0.67633	0.00735805
2572.7	0.665789	0.670057	0.690376	0.675407	0.00758494
2609.94	0.663719	0.668453	0.688622	0.673598	0.00763517
2641.48	0.662202	0.664726	0.685497	0.670808	0.00738048
2674.2	0.66295	0.663614	0.683463	0.670009	0.00672985
2712.12	0.661437	0.66585	0.683	0.670096	0.00657676
2752.8	0.659735	0.66491	0.680513	0.668386	0.00624484
2780.72	0.657285	0.664072	0.679626	0.666994	0.00661289
2830.5	0.659482	0.662348	0.67843	0.666753	0.00589659
2857.6	0.657954	0.665992	0.679096	0.667681	0.00616124
2905.05	0.657316	0.665014	0.678918	0.667082	0.00632119
2926.92	0.655444	0.665735	0.678944	0.666708	0.00680125
2969.58	0.65553	0.661536	0.679003	0.665356	0.00704037
3003.56	0.654798	0.661452	0.678543	0.664931	0.00707173
3046.5	0.655555	0.658933	0.678945	0.664478	0.00729897
3069.88	0.654298	0.659869	0.679931	0.664699	0.00778382
3119.12	0.653218	0.658795	0.682022	0.664678	0.00882002
3141.42	0.651017	0.660035	0.680394	0.663815	0.00868857
3186.29	0.651617	0.660296	0.677452	0.663122	0.00759072
3211.4	0.650608	0.660451	0.676262	0.66244	0.00747209
3261.36	0.650052	0.657424	0.676124	0.6612	0.00775952
3282.98	0.648296	0.657414	0.676442	0.660717	0.00829128
3329.99	0.64972	0.658915	0.675793	0.661476	0.00763463
3349.56	0.64903	0.662058	0.676181	0.662423	0.00783985
3391.7	0.650563	0.660309	0.674004	0.661625	0.00679874
3427.98	0.647654	0.659372	0.672311	0.659779	0.00712076
3449.49	0.648359	0.658604	0.671014	0.659326	0.00654978
3491.8	0.647348	0.658649	0.673434	0.65981	0.00755289
3528.04	0.649248	0.656931	0.675098	0.660425	0.0076641
3559.8	0.649347	0.65207	0.675835	0.659084	0.00841234
3593.3	0.648241	0.649383	0.674992	0.657539	0.00873273
3630.44	0.649088	0.648878	0.672276	0.656747	0.0077647
3663.9	0.647282	0.649134	0.671307	0.655908	0.007718
3703.9	0.647765	0.64972	0.669971	0.655819	0.00709858
3741.15	0.645549	0.650347	0.672433	0.65611	0.00827843
3783.24	0.6468	0.649227	0.671439	0.655822	0.00783981
3809.95	0.646199	0.64941	0.673994	0.656534	0.00877881
3852.16	0.647936	0.644776	0.672997	0.655236	0.00892712
3890.55	0.646064	0.648325	0.673503	0.655964	0.00879365
3926	0.646235	0.650977	0.671901	0.656371	0.00788459
3963.47	0.644768	0.653467	0.670837	0.656357	0.00766296
3994.86	0.645226	0.650697	0.670981	0.655635	0.00783394
4030.29	0.644016	0.647489	0.670014	0.653839	0.00814897
4073	0.644163	0.647519	0.671092	0.654258	0.0084724
4098	0.645185	0.650312	0.670831	0.655443	0.00783511
4142.94	0.643614	0.647805	0.670761	0.65406	0.0084378
4162.38	0.64337	0.646651	0.668031	0.652684	0.00773168
4204.2	0.643034	0.645171	0.66919	0.652465	0.00838512
4239.6	0.644844	0.649764	0.666476	0.653695	0.00654646
4276.1	0.644727	0.650866	0.669363	0.654986	0.00740404
4305.96	0.645025	0.649764	0.667421	0.65407	0.00681426
4355.88	0.645686	0.646905	0.66798	0.653524	0.00723667
4382.33	0.645229	0.647239	0.665009	0.652492	0.00628545
4428	0.643853	0.647641	0.666068	0.65252	0.00686132
4453.15	0.642437	0.645625	0.669287	0.65245	0.00846885
4500.16	0.640457	0.646666	0.674073	0.653732	0.0103272
4522.8	0.639311	0.647399	0.675201	0.65397	0.0108689
4575.9	0.638421	0.649713	0.675958	0.654697	0.0111187
4591.22	0.639676	0.649302	0.673022	0.654	0.00990862
4635	0.641586	0.648141	0.671803	0.653843	0.00917692

## Sheet: mRFP-C1
Time [s]	Exp1	Exp2	Exp3	Average	SEM
0
35.17
70.48	0.989647	1.00029	1.00352	0.997817	0.00419004
105.54	0.996315	0.996629	1.00378	0.998907	0.00243645
141	0.999641	0.997073	1.0003	0.999006	0.000984835
176.4	1.00459	0.995798	0.999119	0.999835	0.00256283
212.1	1.00398	1.00034	0.998052	1.00079	0.00172484
246.54	1.00372	1.00329	0.998496	1.00184	0.00167525
283.2	1.00211	1.00658	0.996738	1.00181	0.00284627
381	1.0042	1.006	0.996001	1.00207	0.00307646
416.18	1.00542	1.00532	0.998776	1.00317	0.00219841
451.38	1.00809	1.00444	0.996469	1.003	0.00343078
486.63	1.0087	1.00549	0.99362	1.00261	0.00458731
522.16	1.00858	1.00345	0.988556	1.00019	0.00600436
557.05	1.00671	1.00374	0.989608	1.00002	0.00527626
593.1	1.0033	0.999066	0.989056	0.997139	0.00422214
627.75	0.99714	0.997045	0.987547	0.993911	0.00318194
663.32	0.989867	0.989985	0.981873	0.987242	0.00268464
698.25	0.979382	0.981084	0.971176	0.977214	0.00305871
735.7	0.967191	0.97188	0.962643	0.967238	0.00266662
769.41	0.954899	0.963604	0.952011	0.956838	0.00348416
804.36	0.945344	0.957668	0.9473	0.950104	0.00382386
840.55	0.936551	0.947336	0.938268	0.940719	0.00334572
875.06	0.924466	0.93632	0.93293	0.931239	0.00352489
911.1	0.91259	0.925216	0.923619	0.920475	0.00396926
946.12	0.899275	0.914322	0.913911	0.909169	0.00494878
981.44	0.88863	0.905179	0.902277	0.898695	0.00510193
1016.76	0.876104	0.892278	0.894827	0.887737	0.00586253
1051.51	0.86437	0.883729	0.883392	0.877164	0.00639757
1087.2	0.853575	0.873173	0.872464	0.866404	0.00641774
1123.56	0.840967	0.865281	0.860049	0.855432	0.00738859
1156.94	0.832464	0.856562	0.854885	0.84797	0.00776834
1193.59	0.824705	0.845457	0.848985	0.839716	0.00757403
1227.72	0.817591	0.838116	0.840576	0.832094	0.00728612
1265.5	0.809534	0.829115	0.830336	0.822995	0.0067398
1299.58	0.802761	0.82354	0.819417	0.81524	0.00635161
1337.34	0.797071	0.813557	0.810946	0.807191	0.00511616
1372.48	0.790215	0.807458	0.804569	0.800748	0.00533187
1405.86	0.784704	0.803685	0.798928	0.795772	0.00570195
1443.6	0.781387	0.798854	0.792664	0.790968	0.00511309
1481.5	0.777863	0.792063	0.784857	0.784928	0.00409941
1512.84	0.772165	0.78234	0.777028	0.777178	0.00293819
1553.16	0.765257	0.7775	0.771469	0.771409	0.00353438
1584.26	0.761873	0.775382	0.764793	0.76735	0.00410371
1624.9	0.760777	0.771583	0.761955	0.764771	0.00342251
1654.32	0.75953	0.769845	0.757146	0.762174	0.00389689
1695.61	0.755518	0.762615	0.753985	0.757373	0.00265816
1723.92	0.752027	0.760368	0.749209	0.753868	0.00335037
1760.04	0.746668	0.757868	0.744514	0.749683	0.00413934
1793	0.741342	0.755597	0.741635	0.746191	0.00470379
1828.3	0.738571	0.752275	0.737574	0.742807	0.00474293
1864.86	0.737765	0.748026	0.732174	0.739322	0.00464179
1901.48	0.739181	0.745157	0.727231	0.737189	0.00526972
1942.56	0.735337	0.743968	0.726068	0.735125	0.00516846
1973.1	0.732981	0.73988	0.724082	0.732314	0.00457249
2007.56	0.731286	0.737914	0.720011	0.729737	0.00522591
2040.57	0.728381	0.732934	0.714881	0.725398	0.00542069
2077.32	0.727308	0.732367	0.71003	0.723235	0.00676207
2117.56	0.725348	0.728654	0.709532	0.721178	0.00590055
2151	0.723273	0.72812	0.706259	0.719217	0.00662862
2184.36	0.718902	0.724638	0.707663	0.717068	0.00498529
2216.08	0.716747	0.725098	0.706309	0.716051	0.00543505
2255.61	0.718679	0.72369	0.706727	0.716365	0.00503151
2289.9	0.716091	0.725479	0.704017	0.715196	0.00621176
2327.45	0.715852	0.724862	0.701041	0.713918	0.0069442
2359.48	0.712244	0.722887	0.698136	0.711089	0.00716824
2401.65	0.714736	0.72197	0.694961	0.710556	0.00807225
2440.58	0.715483	0.719257	0.69578	0.710173	0.0072785
2469.01	0.714848	0.717522	0.693491	0.70862	0.00760414
2503.2	0.713761	0.713785	0.693542	0.707029	0.00674375
2542.84	0.707334	0.712376	0.690014	0.703241	0.00677197
2572.7	0.70745	0.711822	0.689491	0.702921	0.00683238
2609.94	0.704097	0.711717	0.688679	0.701498	0.00677645
2641.48	0.706828	0.712263	0.686867	0.701986	0.00772069
2674.2	0.704427	0.711308	0.685224	0.700319	0.00780489
2712.12	0.7064	0.712691	0.685928	0.701673	0.00807918
2752.8	0.703342	0.716067	0.684427	0.701279	0.00919177
2780.72	0.702723	0.7167	0.681649	0.700357	0.0101872
2830.5	0.700278	0.711582	0.676406	0.696089	0.010368
2857.6	0.701339	0.708662	0.677635	0.695879	0.00936348
2905.05	0.704162	0.705982	0.67983	0.696658	0.00843019
2926.92	0.706773	0.709421	0.678095	0.698096	0.0100298
2969.58	0.703002	0.705785	0.676104	0.694964	0.0094641
3003.56	0.697795	0.707949	0.673702	0.693149	0.0101555
3046.5	0.696272	0.703328	0.675387	0.691662	0.00838847
3069.88	0.695875	0.703142	0.673817	0.690945	0.00881718
3119.12	0.696571	0.702097	0.674412	0.691027	0.00845921
3141.42	0.699221	0.702904	0.673502	0.691876	0.00924827
3186.29	0.698128	0.703218	0.673788	0.691711	0.00908146
3211.4	0.69857	0.702414	0.670498	0.690494	0.0100592
3261.36	0.691662	0.702507	0.671326	0.688498	0.00913928
3282.98	0.695476	0.702013	0.670135	0.689208	0.00972136
3329.99	0.69546	0.702907	0.6726	0.690322	0.00911811
3349.56	0.695204	0.70229	0.670851	0.689449	0.00952088
3391.7	0.692338	0.701498	0.669391	0.687742	0.00954917
3427.98	0.69002	0.699209	0.668406	0.685878	0.00912993
3449.49	0.69196	0.700684	0.667185	0.68661	0.0100337
3491.8	0.689686	0.701349	0.667089	0.686041	0.0100567
3528.04	0.688545	0.701495	0.665451	0.685164	0.0105415
3559.8	0.686771	0.696897	0.668293	0.683987	0.0083735
3593.3	0.686118	0.694228	0.66825	0.682865	0.00767369
3630.44	0.68659	0.695388	0.667069	0.683015	0.00836785
3663.9	0.686563	0.697376	0.666864	0.683601	0.00893166
3703.9	0.687586	0.700115	0.665623	0.684441	0.0100803
3741.15	0.691104	0.696874	0.665654	0.684544	0.0095907
3783.24	0.691936	0.694503	0.664429	0.683623	0.00962553
3809.95	0.694749	0.692944	0.665845	0.684513	0.00934832
3852.16	0.694508	0.694474	0.666265	0.685082	0.00940858
3890.55	0.691905	0.694541	0.666279	0.684242	0.00901329
3926	0.689167	0.694936	0.666943	0.683682	0.00853359
3963.47	0.6874	0.691806	0.667883	0.682363	0.00735073
3994.86	0.688977	0.691711	0.666049	0.682246	0.00813675
4030.29	0.690141	0.688963	0.664758	0.681287	0.00827172
4073	0.687574	0.692049	0.66437	0.681331	0.00857836
4098	0.687526	0.692084	0.665344	0.681651	0.00825913
4142.94	0.687328	0.691121	0.664014	0.680821	0.00847471
4162.38	0.686824	0.690393	0.664257	0.680491	0.00818242
4204.2	0.686673	0.690281	0.661026	0.679327	0.00920959
4239.6	0.68393	0.691283	0.662615	0.679276	0.00859679
4276.1	0.684397	0.689488	0.663203	0.679029	0.00804842
4305.96	0.68357	0.690502	0.665563	0.679879	0.00743217
4355.88	0.685044	0.688985	0.662831	0.678953	0.00814089
4382.33	0.683796	0.690276	0.663294	0.679122	0.00813196
4428	0.683561	0.689846	0.662523	0.678643	0.00826176
4453.15	0.684215	0.692057	0.66467	0.680314	0.00814287
4500.16	0.686412	0.692011	0.663839	0.680754	0.00861065
4522.8	0.688489	0.691543	0.664811	0.681615	0.00844788
4575.9	0.688631	0.690773	0.665935	0.68178	0.00794644
4591.22	0.685847	0.690432	0.664534	0.680271	0.00797919
4635	0.682129	0.693385	0.665246	0.680253	0.00817698

## Sheet: mRFP-PITPNB-C94S
Time [s]	Exp1	Exp2	Exp3	Average	SEM
0
35.17
70.48	0.997871	1.00348	1.00472	1.00203	0.00210759
105.54	1.00014	1.00291	1.0027	1.00192	0.000891316
141	0.999692	0.999801	0.999398	0.99963	0.000120392
176.4	0.999412	0.999259	0.995739	0.998137	0.00119969
212.1	0.998303	0.998351	0.99464	0.997098	0.0012292
246.54	1.00129	0.998849	1.00001	1.00005	0.000706222
283.2	1.00329	0.997349	1.00279	1.00114	0.00190279
381	1.00465	0.997184	1.00491	1.00225	0.00253207
416.18	1.00455	0.999755	1.00391	1.00274	0.00150287
451.38	1.0022	0.999724	1.00351	1.00181	0.00110973
486.63	1.00012	0.999378	1.00217	1.00056	0.000836242
522.16	0.996727	0.995314	1.00172	0.997921	0.0019438
557.05	0.997782	0.991242	1.00142	0.996814	0.00297688
593.1	0.994764	0.985872	0.99976	0.993465	0.0040613
627.75	0.991259	0.984094	0.996562	0.990639	0.00361251
663.32	0.988855	0.984638	0.995098	0.98953	0.00303839
698.25	0.983336	0.983394	0.992622	0.98645	0.00308579
735.7	0.9805	0.980747	0.987647	0.982965	0.00234234
769.41	0.974274	0.978319	0.98092	0.977838	0.00193345
804.36	0.975191	0.976185	0.981315	0.977564	0.00189748
840.55	0.971683	0.977387	0.981383	0.976817	0.00281467
875.06	0.971609	0.976439	0.983505	0.977184	0.00345407
911.1	0.97121	0.979567	0.981818	0.977532	0.00322695
946.12	0.971728	0.977293	0.984017	0.977679	0.00355288
981.44	0.971492	0.973625	0.985411	0.976843	0.00432828
1016.76	0.972391	0.971106	0.985736	0.976411	0.00467706
1051.51	0.9752	0.970282	0.982385	0.975956	0.00351406
1087.2	0.974479	0.972505	0.98132	0.976101	0.00267058
1123.56	0.97275	0.97051	0.981375	0.974878	0.0033121
1156.94	0.97193	0.970476	0.983212	0.975206	0.00402482
1193.59	0.974512	0.971228	0.978849	0.974863	0.00220687
1227.72	0.974413	0.97183	0.976553	0.974265	0.00136563
1265.5	0.973648	0.970165	0.973662	0.972492	0.00116345
1299.58	0.970773	0.968889	0.977516	0.972393	0.0026188
1337.34	0.973195	0.97084	0.976814	0.973616	0.00173733
1372.48	0.974322	0.972844	0.98144	0.976202	0.00265334
1405.86	0.979256	0.974599	0.982294	0.978716	0.00223775
1443.6	0.978751	0.975359	0.985367	0.979826	0.00293858
1481.5	0.977494	0.975944	0.982781	0.97874	0.00206953
1512.84	0.977492	0.977004	0.983105	0.979201	0.00195732
1553.16	0.981635	0.976165	0.98434	0.980713	0.00240459
1584.26	0.983409	0.978291	0.985828	0.982509	0.00222184
1624.9	0.982327	0.978855	0.987987	0.983056	0.00266121
1654.32	0.979965	0.979858	0.988669	0.98283	0.00291923
1695.61	0.978051	0.979277	0.988868	0.982066	0.00341962
1723.92	0.972776	0.977874	0.987712	0.979454	0.00438356
1760.04	0.974455	0.978253	0.990285	0.980998	0.00477126
1793	0.978186	0.978364	0.990833	0.982461	0.00418657
1828.3	0.98665	0.978729	0.990941	0.98544	0.00357709
1864.86	0.983879	0.976134	0.984807	0.981607	0.00274954
1901.48	0.98141	0.977838	0.982689	0.980646	0.00145184
1942.56	0.978523	0.979489	0.981142	0.979718	0.000764684
1973.1	0.982129	0.983772	0.984502	0.983468	0.00070159
2007.56	0.982939	0.983169	0.986133	0.98408	0.00102832
2040.57	0.981571	0.982394	0.988753	0.98424	0.00226937
2077.32	0.977729	0.982875	0.992731	0.984445	0.00440122
2117.56	0.977367	0.978941	0.994739	0.983683	0.005547
2151	0.977453	0.981812	0.99226	0.983842	0.00439317
2184.36	0.977179	0.979527	0.986406	0.981038	0.0027686
2216.08	0.978905	0.980481	0.984732	0.981373	0.00174011
2255.61	0.977286	0.978179	0.988399	0.981288	0.00356485
2289.9	0.978721	0.977584	0.990329	0.982211	0.00407202
2327.45	0.97843	0.982601	0.989784	0.983605	0.00331587
2359.48	0.980363	0.982425	0.988334	0.983707	0.00238883
2401.65	0.978529	0.982788	0.98559	0.982302	0.00205269
2440.58	0.979918	0.979572	0.9842	0.98123	0.00148859
2469.01	0.978515	0.980845	0.982888	0.980749	0.00126338
2503.2	0.983584	0.98206	0.986959	0.984201	0.00144752
2542.84	0.980212	0.98371	0.989079	0.984334	0.00257844
2572.7	0.986331	0.980801	0.989692	0.985608	0.00259202
2609.94	0.982455	0.98052	0.989482	0.984153	0.00272271
2641.48	0.985618	0.979902	0.990395	0.985305	0.00303318
2674.2	0.979266	0.98295	0.992198	0.984805	0.00384672
2712.12	0.977859	0.981442	0.990674	0.983325	0.00381719
2752.8	0.976308	0.980916	0.988335	0.981853	0.00350331
2780.72	0.98112	0.979519	0.985599	0.982079	0.00181951
2830.5	0.985463	0.981633	0.985204	0.9841	0.00123561
2857.6	0.98665	0.979598	0.988177	0.984808	0.00264198
2905.05	0.984693	0.980627	0.98826	0.984527	0.00220484
2926.92	0.982589	0.981198	0.989001	0.984263	0.00240272
2969.58	0.983875	0.982725	0.990351	0.98565	0.0023736
3003.56	0.980856	0.982818	0.990988	0.984888	0.00310239
3046.5	0.980063	0.982676	0.99128	0.984673	0.00338836
3069.88	0.974679	0.983663	0.987829	0.982057	0.00388002
3119.12	0.977776	0.980843	0.984754	0.981124	0.00201917
3141.42	0.981992	0.983516	0.98163	0.982379	0.000577967
3186.29	0.982521	0.983829	0.98152	0.982623	0.000668661
3211.4	0.979641	0.985066	0.986115	0.983607	0.00200617
3261.36	0.972463	0.984285	0.9914	0.982716	0.00552261
3282.98	0.973947	0.983587	0.993413	0.983649	0.00561947
3329.99	0.975783	0.986076	0.992619	0.984826	0.00490004
3349.56	0.980741	0.983019	0.989357	0.984372	0.00257737
3391.7	0.982992	0.981778	0.988076	0.984282	0.00192909
3427.98	0.982864	0.978045	0.987509	0.982806	0.00273234
3449.49	0.986408	0.978566	0.988219	0.984398	0.00296219
3491.8	0.982818	0.982953	0.987975	0.984582	0.00169712
3528.04	0.983063	0.986461	0.991409	0.986978	0.00242322
3559.8	0.978023	0.986633	0.99331	0.985989	0.00442491
3593.3	0.980547	0.984989	0.994853	0.986796	0.0042274
3630.44	0.977126	0.982567	0.993287	0.984327	0.00474757
3663.9	0.978406	0.983696	0.993483	0.985195	0.00441653
3703.9	0.97908	0.982114	0.99254	0.984578	0.0040763
3741.15	0.983143	0.980023	0.991123	0.984763	0.00330525
3783.24	0.981281	0.979465	0.990038	0.983595	0.003264
3809.95	0.979561	0.980268	0.993298	0.984375	0.00446584
3852.16	0.97789	0.983356	0.995049	0.985432	0.00506101
3890.55	0.978867	0.98561	0.995872	0.986783	0.00494401
3926	0.975507	0.984814	0.99738	0.9859	0.00633755
3963.47	0.976036	0.987985	0.994196	0.986072	0.00532881
3994.86	0.978119	0.981859	0.994627	0.984869	0.00499732
4030.29	0.98278	0.982059	0.993325	0.986054	0.00364124
4073	0.980881	0.980157	0.994633	0.985223	0.00470928
4098	0.98007	0.981093	0.993158	0.984774	0.00420252
4142.94	0.980112	0.981068	0.989734	0.983638	0.00306027
4162.38	0.982214	0.978511	0.991199	0.983975	0.00376716
4204.2	0.982624	0.977984	0.993494	0.984701	0.00459617
4239.6	0.983547	0.980269	0.995594	0.98647	0.00465935
4276.1	0.985733	0.980166	0.99626	0.987387	0.00471884
4305.96	0.98112	0.980965	0.995651	0.985912	0.00486957
4355.88	0.977682	0.977464	0.997538	0.984228	0.00665525
4382.33	0.977807	0.974724	0.996005	0.982845	0.00663977
4428	0.981425	0.974665	0.996086	0.984059	0.00632237
4453.15	0.980854	0.976498	0.993422	0.983591	0.00507358
4500.16	0.979386	0.978129	0.996483	0.984666	0.00591963
4522.8	0.984254	0.976928	0.994846	0.985343	0.00520084
4575.9	0.983443	0.978644	0.995287	0.985791	0.00494597
4591.22	0.981112	0.982381	0.993341	0.985611	0.00388215
4635	0.973623	0.981531	0.993831	0.982995	0.00587929

## Sheet: mRFP-PITPNB-C94S_d6
Time [s]	Exp1	Exp2	Exp3	Average	SEM
0
35.17
70.48	0.993864	0.998541	1.00266	0.998354	0.00253947
105.54	0.994321	1.00082	1.00208	0.999074	0.00240435
141	0.996924	0.999876	1.0011	0.9993	0.00123947
176.4	1.00153	0.999356	0.998516	0.999799	0.000896876
212.1	1.00485	0.99979	0.997222	1.00062	0.00224012
246.54	1.00512	1.00027	0.999036	1.00147	0.00185798
283.2	1.0034	1.00135	0.999389	1.00138	0.00115648
381	1.00296	0.998956	1.00193	1.00128	0.00119971
416.18	1.00779	1.00101	0.99995	1.00292	0.00245634
451.38	1.01105	0.999172	1.00181	1.00401	0.00360126
486.63	1.01185	0.999824	0.999206	1.00363	0.00411435
522.16	1.00749	0.997584	0.997342	1.00081	0.00334475
557.05	1.00517	0.996629	0.994152	0.998651	0.00333823
593.1	1.00612	0.991613	0.991572	0.996436	0.00484337
627.75	1.00517	0.986581	0.985975	0.992577	0.00630103
663.32	1.00131	0.981877	0.979652	0.987612	0.00687719
698.25	0.995852	0.980706	0.970696	0.982418	0.00731193
735.7	0.991216	0.976412	0.96786	0.978496	0.00682233
769.41	0.987555	0.974562	0.961689	0.974602	0.00746672
804.36	0.984452	0.967553	0.960989	0.970998	0.00698885
840.55	0.980931	0.963716	0.953942	0.966196	0.00788916
875.06	0.98132	0.957827	0.951336	0.963494	0.00910769
911.1	0.976265	0.952735	0.944861	0.957954	0.00943373
946.12	0.973328	0.948771	0.941983	0.954694	0.0095209
981.44	0.967683	0.944057	0.936069	0.94927	0.00949096
1016.76	0.966952	0.941388	0.929756	0.946032	0.0109859
1051.51	0.958686	0.935491	0.923406	0.939194	0.0103514
1087.2	0.952382	0.929928	0.917575	0.933295	0.0101877
1123.56	0.948264	0.927408	0.912758	0.929477	0.0103019
1156.94	0.947969	0.923405	0.906309	0.925894	0.0120903
1193.59	0.946515	0.921333	0.904929	0.924259	0.0120936
1227.72	0.942755	0.916941	0.90064	0.920112	0.0122605
1265.5	0.938872	0.913754	0.896428	0.916351	0.0123212
1299.58	0.935632	0.908318	0.888216	0.910722	0.0137406
1337.34	0.928663	0.90222	0.884906	0.905263	0.0127229
1372.48	0.928149	0.900234	0.885801	0.904728	0.0124296
1405.86	0.923669	0.899055	0.883397	0.90204	0.0117209
1443.6	0.92373	0.898046	0.881599	0.901125	0.0122593
1481.5	0.918944	0.895547	0.874703	0.896398	0.0127783
1512.84	0.91735	0.892282	0.871921	0.893851	0.0131379
1553.16	0.916307	0.889812	0.869688	0.891936	0.0134996
1584.26	0.915654	0.88778	0.869989	0.891141	0.013289
1624.9	0.914968	0.88412	0.868816	0.889302	0.0135725
1654.32	0.913725	0.881265	0.865547	0.886846	0.014185
1695.61	0.909213	0.876407	0.863308	0.882976	0.0136526
1723.92	0.90646	0.874864	0.865929	0.882418	0.0122948
1760.04	0.904137	0.8734	0.864563	0.8807	0.011993
1793	0.908089	0.872008	0.862273	0.88079	0.0139357
1828.3	0.904177	0.871848	0.858419	0.878148	0.0135797
1864.86	0.902642	0.870916	0.858342	0.8773	0.0131805
1901.48	0.897827	0.868585	0.859051	0.875154	0.0116656
1942.56	0.896532	0.865977	0.855857	0.872789	0.0122257
1973.1	0.894711	0.863567	0.852548	0.870275	0.0126251
2007.56	0.891737	0.864842	0.849119	0.868566	0.0124431
2040.57	0.893782	0.865753	0.847044	0.86886	0.0135812
2077.32	0.892678	0.864921	0.845706	0.867768	0.013634
2117.56	0.890082	0.861842	0.84425	0.865391	0.0133489
2151	0.88559	0.858947	0.844691	0.863076	0.0119857
2184.36	0.88351	0.856973	0.846128	0.862204	0.0111036
2216.08	0.883292	0.857711	0.849277	0.863427	0.0102268
2255.61	0.882217	0.857917	0.849497	0.86321	0.00980906
2289.9	0.882204	0.859512	0.845478	0.862398	0.0106996
2327.45	0.880426	0.859133	0.845054	0.861538	0.0102816
2359.48	0.883085	0.858998	0.843536	0.861873	0.011507
2401.65	0.878327	0.855044	0.843752	0.859041	0.0101791
2440.58	0.876702	0.855106	0.839	0.856936	0.0109222
2469.01	0.874297	0.853534	0.837853	0.855228	0.0105546
2503.2	0.873473	0.856687	0.836732	0.855631	0.0106192
2542.84	0.875477	0.85474	0.837457	0.855891	0.0109905
2572.7	0.872511	0.855036	0.837448	0.854999	0.0101219
2609.94	0.870332	0.853218	0.83593	0.85316	0.00993082
2641.48	0.868005	0.851404	0.834607	0.851338	0.00964124
2674.2	0.868745	0.850163	0.83569	0.851532	0.00956669
2712.12	0.865879	0.848737	0.833922	0.849513	0.00923352
2752.8	0.86515	0.85015	0.83211	0.849137	0.00955128
2780.72	0.863097	0.847589	0.833308	0.847998	0.00860185
2830.5	0.863686	0.847126	0.836962	0.849258	0.007788
2857.6	0.862488	0.847522	0.840276	0.850095	0.00653968
2905.05	0.861558	0.847504	0.834848	0.84797	0.00771402
2926.92	0.861014	0.846679	0.830454	0.846049	0.00882749
2969.58	0.859613	0.842912	0.828018	0.843514	0.00912575
3003.56	0.858586	0.8439	0.826547	0.843011	0.00925971
3046.5	0.857844	0.843093	0.829023	0.84332	0.00832061
3069.88	0.856584	0.843345	0.829022	0.842984	0.00795844
3119.12	0.854159	0.842279	0.82814	0.841526	0.00752058
3141.42	0.856775	0.841162	0.828297	0.842078	0.00823347
3186.29	0.857614	0.841254	0.825531	0.841466	0.00926209
3211.4	0.858927	0.840703	0.827793	0.842474	0.00903121
3261.36	0.857296	0.841712	0.822137	0.840382	0.0101713
3282.98	0.85477	0.840246	0.825236	0.840084	0.00852605
3329.99	0.85326	0.838295	0.825806	0.83912	0.00793628
3349.56	0.851592	0.836586	0.829146	0.839108	0.0066012
3391.7	0.849914	0.83651	0.825814	0.837413	0.00697175
3427.98	0.853568	0.837247	0.824146	0.83832	0.00851048
3449.49	0.857538	0.838296	0.826286	0.840706	0.00910193
3491.8	0.857823	0.837758	0.825664	0.840415	0.00937805
3528.04	0.853036	0.838083	0.824394	0.838504	0.00827108
3559.8	0.847278	0.83654	0.818661	0.83416	0.00834648
3593.3	0.850544	0.835114	0.819009	0.834889	0.00910424
3630.44	0.84941	0.832128	0.817587	0.833042	0.00919805
3663.9	0.851519	0.833002	0.820353	0.834958	0.00904974
3703.9	0.852532	0.832423	0.818828	0.834595	0.00978987
3741.15	0.856627	0.833575	0.819568	0.83659	0.0108036
3783.24	0.85479	0.829752	0.8202	0.834914	0.0103135
3809.95	0.852027	0.830122	0.821064	0.834404	0.00919109
3852.16	0.848677	0.8306	0.82012	0.833132	0.00834049
3890.55	0.848886	0.834595	0.81637	0.833284	0.00940951
3926	0.851703	0.835584	0.814099	0.833795	0.010892
3963.47	0.848451	0.834079	0.812588	0.831706	0.0104204
3994.86	0.848592	0.831364	0.814128	0.831362	0.00994901
4030.29	0.844478	0.830174	0.813915	0.829522	0.00882879
4073	0.847788	0.831527	0.812347	0.830554	0.0102425
4098	0.847622	0.830318	0.811347	0.829763	0.0104752
4142.94	0.847071	0.830299	0.811147	0.829505	0.0103779
4162.38	0.845903	0.827471	0.81268	0.828685	0.0096099
4204.2	0.841974	0.827371	0.814994	0.828113	0.0077973
4239.6	0.84224	0.826325	0.814507	0.827691	0.00803477
4276.1	0.841724	0.827661	0.816229	0.828538	0.00737288
4305.96	0.845474	0.826903	0.816633	0.82967	0.00843997
4355.88	0.844565	0.826693	0.81736	0.82954	0.00798141
4382.33	0.845321	0.824178	0.814814	0.828104	0.00902277
4428	0.841461	0.824698	0.813394	0.826518	0.00815326
4453.15	0.842364	0.824975	0.815213	0.827517	0.00794027
4500.16	0.837445	0.823619	0.814098	0.825054	0.00677772
4522.8	0.839219	0.821239	0.811013	0.823824	0.00824425
4575.9	0.837451	0.819658	0.808645	0.821918	0.00839199
4591.22	0.83799	0.820686	0.807305	0.821994	0.00888202
4635	0.834134	0.823367	0.808406	0.821969	0.00745982

## Sheet: mRFP-PITPNB-C94S_WWtoAA
Time [s]	Exp1	Exp2	Exp3	Average	SEM
0
35.17
70.48	1.0018	0.998325	1.00416	1.00143	0.00169434
105.54	1.00076	0.998669	0.998107	0.999179	0.00080798
141	0.999496	0.999748	0.999005	0.999417	0.000218072
176.4	0.99852	0.999345	0.998074	0.998646	0.000372499
212.1	0.999857	1.00095	1.00056	1.00045	0.00031939
246.54	1.00062	0.999996	0.999396	1	0.000352401
283.2	0.998951	1.00297	1.0007	1.00087	0.00116257
381	0.997283	1.00405	1.00194	1.00109	0.00199969
416.18	0.996787	1.00534	1.00525	1.00246	0.00283509
451.38	0.998628	1.00553	1.005	1.00305	0.00221756
486.63	0.998146	1.00436	1.00354	1.00202	0.00194921
522.16	0.996946	1.00355	1.00098	1.00049	0.0019209
557.05	0.992956	0.999395	0.996182	0.996178	0.00185872
593.1	0.988333	0.995417	0.993457	0.992402	0.00211192
627.75	0.98329	0.985788	0.986434	0.985171	0.000958474
663.32	0.975864	0.980052	0.978929	0.978282	0.0012515
698.25	0.968958	0.973414	0.968742	0.970371	0.00152274
735.7	0.961933	0.96789	0.963171	0.964331	0.00181489
769.41	0.954764	0.95838	0.95487	0.956005	0.00118807
804.36	0.946187	0.947597	0.948307	0.947364	0.000622749
840.55	0.938966	0.937867	0.938997	0.93861	0.000371468
875.06	0.932129	0.931442	0.931536	0.931702	0.000215098
911.1	0.924532	0.922	0.921894	0.922808	0.000862181
946.12	0.912647	0.916493	0.910645	0.913262	0.00171582
981.44	0.903973	0.906205	0.902526	0.904235	0.00107022
1016.76	0.895319	0.899946	0.893118	0.896128	0.00201208
1051.51	0.885746	0.892029	0.885356	0.887711	0.0021623
1087.2	0.877448	0.887291	0.877593	0.880777	0.00325698
1123.56	0.868762	0.881947	0.871009	0.873906	0.00407261
1156.94	0.863232	0.873316	0.866785	0.867778	0.00295308
1193.59	0.853898	0.861913	0.859878	0.858563	0.00240552
1227.72	0.845333	0.852849	0.852922	0.850368	0.00251733
1265.5	0.837204	0.847647	0.846288	0.843713	0.00327818
1299.58	0.83205	0.84265	0.839818	0.838173	0.00316863
1337.34	0.82768	0.838153	0.836342	0.834058	0.00323189
1372.48	0.82136	0.83312	0.829941	0.82814	0.00351218
1405.86	0.817703	0.828747	0.824627	0.823692	0.00322228
1443.6	0.811766	0.825274	0.818412	0.818484	0.00389976
1481.5	0.809128	0.821809	0.812389	0.814442	0.00380186
1512.84	0.801409	0.817246	0.811087	0.809914	0.00460932
1553.16	0.797953	0.809428	0.807739	0.80504	0.00357662
1584.26	0.792859	0.804342	0.80445	0.80055	0.00384603
1624.9	0.790246	0.800473	0.797637	0.796119	0.00304834
1654.32	0.783368	0.799103	0.79325	0.791907	0.00459161
1695.61	0.778971	0.794608	0.789274	0.787618	0.00458947
1723.92	0.777357	0.791122	0.786151	0.784877	0.00402464
1760.04	0.776052	0.787761	0.783427	0.782413	0.00341813
1793	0.772948	0.786388	0.78144	0.780259	0.00392437
1828.3	0.768104	0.786055	0.779064	0.777741	0.00522406
1864.86	0.766867	0.785292	0.775187	0.775782	0.00532697
1901.48	0.765439	0.78272	0.773732	0.773964	0.00498997
1942.56	0.762622	0.777872	0.770203	0.770233	0.00440209
1973.1	0.757629	0.772801	0.769231	0.766554	0.00457992
2007.56	0.756019	0.772676	0.76399	0.764228	0.00480978
2040.57	0.752853	0.772432	0.761813	0.762366	0.00565857
2077.32	0.751792	0.771176	0.758982	0.76065	0.00565748
2117.56	0.748598	0.765604	0.755523	0.756575	0.0049373
2151	0.745613	0.761811	0.753323	0.753582	0.00467763
2184.36	0.744956	0.757988	0.750575	0.751173	0.00377402
2216.08	0.742782	0.758687	0.751641	0.751037	0.00460153
2255.61	0.745201	0.758831	0.749323	0.751118	0.0040356
2289.9	0.745076	0.757661	0.74684	0.749859	0.00393404
2327.45	0.744441	0.755087	0.745123	0.748217	0.00344054
2359.48	0.743053	0.752401	0.744855	0.74677	0.0028635
2401.65	0.740932	0.751894	0.745819	0.746215	0.00317066
2440.58	0.736745	0.749406	0.744214	0.743455	0.00367452
2469.01	0.736366	0.748937	0.742794	0.742699	0.00362924
2503.2	0.73383	0.748642	0.741366	0.741279	0.00427634
2542.84	0.735733	0.7477	0.739997	0.741143	0.00350185
2572.7	0.734298	0.746879	0.738205	0.739794	0.00371777
2609.94	0.735614	0.745829	0.73367	0.738371	0.00377084
2641.48	0.73564	0.745018	0.731399	0.737352	0.00402361
2674.2	0.733047	0.744024	0.729918	0.735663	0.00427706
2712.12	0.730413	0.742071	0.730735	0.734406	0.00383356
2752.8	0.730016	0.740296	0.731103	0.733805	0.00326077
2780.72	0.729621	0.737035	0.730867	0.732508	0.00229229
2830.5	0.727917	0.735858	0.729195	0.73099	0.00246182
2857.6	0.728098	0.732105	0.726605	0.728936	0.00164188
2905.05	0.72767	0.732783	0.72502	0.728491	0.00227841
2926.92	0.728332	0.731748	0.725469	0.728516	0.001815
2969.58	0.72428	0.734256	0.72391	0.727482	0.00338883
3003.56	0.723484	0.732465	0.722901	0.726283	0.00309524
3046.5	0.721744	0.732564	0.720043	0.724783	0.00392101
3069.88	0.722665	0.730635	0.717957	0.723752	0.00369993
3119.12	0.721566	0.729435	0.717279	0.72276	0.00355966
3141.42	0.722073	0.727793	0.716255	0.72204	0.00333094
3186.29	0.72159	0.730745	0.717406	0.723247	0.00393868
3211.4	0.722755	0.731916	0.716473	0.723715	0.00448372
3261.36	0.722531	0.733514	0.71655	0.724198	0.00496745
3282.98	0.721435	0.732323	0.715839	0.723199	0.00483956
3329.99	0.720316	0.731421	0.715387	0.722375	0.00474188
3349.56	0.721995	0.728611	0.716051	0.722219	0.00362749
3391.7	0.723581	0.724911	0.715702	0.721398	0.00287388
3427.98	0.723845	0.726556	0.714493	0.721631	0.00365388
3449.49	0.721658	0.727749	0.713388	0.720932	0.00416169
3491.8	0.717769	0.728834	0.712972	0.719858	0.00469674
3528.04	0.712301	0.726101	0.712102	0.716835	0.0046335
3559.8	0.713783	0.723665	0.709736	0.715728	0.00413692
3593.3	0.718406	0.72077	0.708438	0.715871	0.00377896
3630.44	0.724091	0.721461	0.708878	0.718143	0.00469426
3663.9	0.721764	0.719718	0.707927	0.71647	0.00431205
3703.9	0.718931	0.722439	0.706764	0.716045	0.0047495
3741.15	0.714459	0.72152	0.707249	0.714409	0.00411975
3783.24	0.715258	0.723331	0.707145	0.715245	0.00467255
3809.95	0.714506	0.71878	0.707275	0.71352	0.00335769
3852.16	0.717769	0.716088	0.704822	0.712893	0.00406452
3890.55	0.719639	0.71663	0.706945	0.714405	0.00382978
3926	0.720974	0.721211	0.706743	0.71631	0.0047836
3963.47	0.71807	0.725228	0.707661	0.716986	0.00510011
3994.86	0.714374	0.723734	0.705256	0.714454	0.00533436
4030.29	0.711778	0.723913	0.704914	0.713535	0.0055543
4073	0.711781	0.721298	0.70382	0.7123	0.00505203
4098	0.710439	0.722475	0.705705	0.712873	0.00499172
4142.94	0.71272	0.719545	0.706248	0.712838	0.00383897
4162.38	0.714511	0.720615	0.703762	0.712963	0.00492633
4204.2	0.715648	0.72164	0.700044	0.712444	0.00643691
4239.6	0.71255	0.72317	0.698029	0.71125	0.00728693
4276.1	0.709278	0.720153	0.700137	0.709856	0.00578554
4305.96	0.708065	0.716297	0.699564	0.707975	0.00483064
4355.88	0.711689	0.713306	0.700706	0.708567	0.00395791
4382.33	0.714859	0.714701	0.701682	0.710414	0.00436621
4428	0.716423	0.71403	0.70235	0.710934	0.00434736
4453.15	0.714965	0.717016	0.702846	0.711609	0.00442146
4500.16	0.713311	0.714711	0.701473	0.709832	0.00419882
4522.8	0.709927	0.715682	0.702867	0.709492	0.00370581
4575.9	0.710603	0.714458	0.703583	0.709548	0.00318336
4591.22	0.70904	0.714095	0.703538	0.708891	0.00304847
4635	0.709883	0.711895	0.704166	0.708648	0.00231522

## Sheet: mRFP-PITPNB-C94S_FVtoAA
Time [s]	Exp1	Exp2	Exp3	Average	SEM
0
35.17
70.48	0.999263	1.00317	1.00743	1.00329	0.00235802
105.54	1.00168	1.00124	1.00881	1.00391	0.0024525
141	1.00071	1.00305	1.00386	1.00254	0.000947067
176.4	1.00219	1.00335	0.999954	1.00183	0.000996555
212.1	1.00002	1.0014	0.994554	0.998656	0.00208947
246.54	0.998538	0.995759	0.991685	0.995327	0.00199
283.2	0.9976	0.992029	0.993704	0.994445	0.00165027
381	0.99898	0.989929	0.995397	0.994769	0.00263149
416.18	1.00089	0.988429	0.994958	0.994759	0.00359856
451.38	1.00009	0.988822	0.987388	0.992099	0.00401598
486.63	0.995452	0.989667	0.983316	0.989479	0.00350451
522.16	0.993635	0.990962	0.981862	0.98882	0.00356335
557.05	0.989011	0.988544	0.979734	0.985763	0.00301762
593.1	0.986906	0.986755	0.971496	0.981719	0.00511151
627.75	0.980842	0.979816	0.966422	0.975693	0.00464519
663.32	0.977038	0.972279	0.960754	0.970024	0.00483411
698.25	0.972516	0.963729	0.958792	0.965013	0.00401344
735.7	0.968386	0.959151	0.953736	0.960424	0.0042767
769.41	0.963144	0.95742	0.950158	0.956907	0.00375728
804.36	0.958669	0.95321	0.943758	0.951879	0.00435563
840.55	0.954084	0.950008	0.938978	0.94769	0.00451212
875.06	0.95283	0.945672	0.93832	0.945607	0.00418872
911.1	0.949929	0.94565	0.940261	0.94528	0.00279683
946.12	0.949725	0.946369	0.940302	0.945465	0.00275755
981.44	0.947254	0.942406	0.936892	0.942184	0.00299336
1016.76	0.948522	0.94036	0.93409	0.940991	0.00417809
1051.51	0.947581	0.938305	0.932519	0.939468	0.00438679
1087.2	0.949257	0.941027	0.931868	0.940717	0.00502208
1123.56	0.947177	0.938566	0.930744	0.938829	0.00474562
1156.94	0.948751	0.938019	0.931278	0.93935	0.0050878
1193.59	0.944876	0.938158	0.932098	0.938377	0.00369022
1227.72	0.94674	0.938216	0.934112	0.939689	0.00371915
1265.5	0.944884	0.936671	0.93302	0.938191	0.00350811
1299.58	0.947087	0.932359	0.934885	0.93811	0.00454737
1337.34	0.945232	0.935063	0.930442	0.936913	0.0043685
1372.48	0.944203	0.936177	0.931882	0.937421	0.00361066
1405.86	0.946567	0.936718	0.930984	0.93809	0.00455035
1443.6	0.951044	0.936152	0.935129	0.940775	0.0051431
1481.5	0.951708	0.934014	0.937163	0.940962	0.00544939
1512.84	0.952545	0.931725	0.936053	0.940107	0.006343
1553.16	0.955359	0.930385	0.937807	0.941184	0.00740464
1584.26	0.960031	0.932644	0.939825	0.944167	0.00819857
1624.9	0.959728	0.934725	0.943714	0.946056	0.00731214
1654.32	0.955486	0.933581	0.941004	0.943357	0.00643191
1695.61	0.952582	0.936318	0.937917	0.942273	0.00517552
1723.92	0.953964	0.93904	0.936263	0.943089	0.00549631
1760.04	0.956671	0.940542	0.939692	0.945635	0.00552331
1793	0.95821	0.937693	0.938782	0.944895	0.00666483
1828.3	0.953798	0.935416	0.938721	0.942645	0.00565743
1864.86	0.953758	0.933185	0.936167	0.941037	0.00641872
1901.48	0.955106	0.934649	0.937171	0.942309	0.00644003
1942.56	0.959523	0.936235	0.935382	0.943713	0.00790858
1973.1	0.957751	0.938912	0.934675	0.943779	0.00709215
2007.56	0.958265	0.939794	0.9341	0.944053	0.0072936
2040.57	0.956172	0.938622	0.936879	0.943891	0.00616124
2077.32	0.957025	0.937571	0.938125	0.94424	0.00639434
2117.56	0.955477	0.931894	0.939818	0.942396	0.00692882
2151	0.957799	0.932429	0.937644	0.942624	0.00773532
2184.36	0.956476	0.933698	0.935046	0.94174	0.00737836
2216.08	0.957034	0.93633	0.934151	0.942505	0.00729181
2255.61	0.954841	0.935884	0.935407	0.942044	0.00639994
2289.9	0.954761	0.9333	0.936524	0.941528	0.00668162
2327.45	0.957104	0.933125	0.93721	0.942479	0.00740665
2359.48	0.956054	0.935876	0.937569	0.943166	0.00646235
2401.65	0.95734	0.937146	0.939765	0.94475	0.0063398
2440.58	0.955548	0.934619	0.939821	0.943329	0.00629133
2469.01	0.954197	0.932135	0.938752	0.941695	0.00653633
2503.2	0.954549	0.934382	0.938628	0.94252	0.00613822
2542.84	0.952767	0.937728	0.938356	0.94295	0.00491185
2572.7	0.957198	0.937829	0.93784	0.944289	0.00645456
2609.94	0.957322	0.938251	0.936008	0.94386	0.00676189
2641.48	0.957461	0.936719	0.934824	0.943001	0.00725032
2674.2	0.957492	0.935466	0.934997	0.942651	0.00742147
2712.12	0.958644	0.92987	0.936889	0.941801	0.00866184
2752.8	0.964477	0.929817	0.937469	0.943921	0.0105126
2780.72	0.966614	0.934401	0.938043	0.946353	0.0101849
2830.5	0.96596	0.935924	0.936702	0.946195	0.00988511
2857.6	0.965236	0.935597	0.93792	0.946251	0.00951604
2905.05	0.963948	0.934981	0.938237	0.945722	0.00916135
2926.92	0.966526	0.93928	0.937501	0.947769	0.00939265
2969.58	0.962879	0.939294	0.937978	0.946717	0.00808999
3003.56	0.96277	0.936434	0.938665	0.945956	0.00843156
3046.5	0.959497	0.933456	0.941216	0.944723	0.00771901
3069.88	0.962056	0.931491	0.938837	0.944128	0.00921153
3119.12	0.96208	0.932227	0.938216	0.944174	0.00911837
3141.42	0.961676	0.929977	0.937558	0.94307	0.00955687
3186.29	0.96261	0.934229	0.938985	0.945275	0.00877589
3211.4	0.961775	0.93533	0.938887	0.945331	0.00828586
3261.36	0.963974	0.939803	0.938649	0.947476	0.00825609
3282.98	0.960234	0.939067	0.938127	0.945809	0.0072173
3329.99	0.959631	0.93829	0.937083	0.945001	0.00732295
3349.56	0.959541	0.934877	0.939429	0.944616	0.00757747
3391.7	0.96368	0.940751	0.938987	0.947806	0.00795325
3427.98	0.967349	0.943874	0.940994	0.950739	0.00834632
3449.49	0.968967	0.94786	0.938821	0.951883	0.00893186
3491.8	0.967416	0.942876	0.9393	0.949864	0.00883664
3528.04	0.967115	0.942121	0.936287	0.948508	0.00945482
3559.8	0.964581	0.938263	0.934272	0.945705	0.00950784
3593.3	0.964876	0.935863	0.936153	0.945631	0.00962283
3630.44	0.96177	0.934364	0.935346	0.943827	0.00897607
3663.9	0.962841	0.938168	0.938158	0.946389	0.00822622
3703.9	0.963249	0.938913	0.937554	0.946572	0.00834771
3741.15	0.965732	0.939591	0.940292	0.948539	0.00859915
3783.24	0.966479	0.942671	0.941777	0.950309	0.00808915
3809.95	0.964862	0.946521	0.943029	0.951471	0.00677106
3852.16	0.963601	0.947017	0.943301	0.951306	0.00624017
3890.55	0.962382	0.946684	0.939354	0.949473	0.00679247
3926	0.966309	0.945219	0.935954	0.949161	0.00898169
3963.47	0.968714	0.94169	0.937228	0.94921	0.00983643
3994.86	0.97147	0.935352	0.938219	0.948347	0.0115913
4030.29	0.970597	0.93381	0.940332	0.948246	0.0113329
4073	0.969347	0.935218	0.937148	0.947238	0.0110686
4098	0.968578	0.937392	0.936957	0.947642	0.0104685
4142.94	0.966804	0.934798	0.935154	0.945585	0.0106096
4162.38	0.968348	0.93303	0.938025	0.946468	0.0110347
4204.2	0.967313	0.933731	0.936851	0.945965	0.0107118
4239.6	0.961329	0.936739	0.93739	0.945153	0.00809022
4276.1	0.960035	0.938573	0.93682	0.945143	0.00746326
4305.96	0.961261	0.935675	0.938449	0.945128	0.00810603
4355.88	0.966993	0.937975	0.939176	0.948048	0.00947885
4382.33	0.965645	0.938731	0.938386	0.947587	0.00902943
4428	0.967826	0.938999	0.937037	0.947954	0.00995231
4453.15	0.966697	0.935828	0.937256	0.946594	0.0100601
4500.16	0.96898	0.93895	0.937851	0.948594	0.0101983
4522.8	0.963065	0.938113	0.939453	0.946877	0.00810345
4575.9	0.961954	0.936674	0.938034	0.945554	0.00820954
4591.22	0.960422	0.934286	0.939065	0.944591	0.0080348
4635	0.959784	0.937068	0.935692	0.944181	0.00781142
