# Supplementary material for: Non-vesicular phosphatidylinositol transfer plays critical roles in defining organelle lipid composition
Source: EMBO J. 2024 Apr 16;43(10):6. doi: 10.1038/s44318-024-00096-3 (PMC11099152; doi:10.1038/s44318-024-00096-3)
Supplement: Supplementary file 8 — Source data Fig. 7 [file 44318_2024_96_MOESM8_ESM.zip]

Archive with 13 entries (7 files):
- Figure 7/.DS_Store
- Figure 7/7B/
- Figure 7/7B/7B-BRET-PM PIP2-WT.xlsx
- Figure 7/7C/
- Figure 7/7C/7C-BRET-PM PIP2-KO.xlsx
- Figure 7/7D/
- Figure 7/7D/7D-BRET-PM P4M-WT.xlsx
- Figure 7/7E/
- Figure 7/7E/7E-BRET-PM P4M-KO.xlsx
- Figure 7/7F/
- Figure 7/7F/7F-BRET-PM PA-WT.xlsx
- Figure 7/7G/
- Figure 7/7G/7G-BRET-PM PA-KO.xlsx
