# Supplementary material for: Non-vesicular phosphatidylinositol transfer plays critical roles in defining organelle lipid composition
Source: EMBO J. 2024 Apr 16;43(10):6. doi: 10.1038/s44318-024-00096-3 (PMC11099152; doi:10.1038/s44318-024-00096-3)
Supplement: Supplementary file 8 — Source data Fig. 7 [file 44318_2024_96_MOESM8_ESM.zip › Figure 7/7B/7B-BRET-PM PIP2-WT.xlsx]

## Sheet: DMSO
Time [s]	Exp1	Exp2	Exp3	Exp4	Average	SEM
0	0.978665	0.972659	0.989599	0.988033	0.982239	0.00400307
60	1.0038	0.99571	0.997797	1.00596	1.00082	0.00242416
120	0.996717	0.998772	0.992568	0.998561	0.996655	0.00143812
180	1.00057	0.999349	1.00158	1.0059	1.00185	0.00142457
240	1.0011	0.997051	0.998342	0.993657	0.997538	0.00154457
300	0.998334	1.0036	1.00008	1.00045	1.00061	0.00109646
360	0.731814	0.71979	0.750647	0.727177	0.732357	0.00658008
420	0.752192	0.744275	0.762659	0.736296	0.748855	0.00563011
480	0.756804	0.744077	0.756532	0.734446	0.747965	0.00539609
540	0.759648	0.749093	0.764293	0.747705	0.755185	0.00404089
600	0.752698	0.747394	0.761729	0.751124	0.753236	0.00304138
660	0.764932	0.749185	0.771182	0.746595	0.757974	0.00598319
720	0.763372	0.747794	0.769247	0.751357	0.757942	0.00503009
780	0.763544	0.749496	0.772552	0.750089	0.75892	0.00558286
840	0.763622	0.75034	0.776197	0.747414	0.759393	0.00661889
900	0.76676	0.750992	0.770939	0.745498	0.758547	0.00611255
960	0.766488	0.749621	0.778428	0.753378	0.761979	0.00656756
1020	0.766401	0.753987	0.779319	0.754936	0.763661	0.00593275
1080	0.774216	0.763226	0.778444	0.754973	0.767715	0.00532192
1140	0.766603	0.763668	0.771575	0.762782	0.766157	0.00198214
1200	0.769895	0.765473	0.772601	0.761478	0.767362	0.00245043
1260	0.762187	0.765641	0.771151	0.755637	0.763654	0.00324793
1320	0.769935	0.765466	0.783838	0.754308	0.768387	0.00610933
1380	0.765749	0.76615	0.769965	0.75665	0.764629	0.00282403
1440	0.770116	0.7645	0.773245	0.755189	0.765763	0.00396178
1500	0.774012	0.76425	0.77832	0.752139	0.76718	0.00581357
1560	0.77589	0.766606	0.78008	0.752627	0.768801	0.00608194
1620	0.895234	0.893355	0.886456	0.868969	0.886004	0.00598363
1680	0.925368	0.917143	0.92386	0.919222	0.921398	0.00192914
1740	0.936161	0.923623	0.933013	0.939645	0.93311	0.00344034
1800	0.938346	0.932958	0.929791	0.944373	0.936367	0.00320008
1860	0.939687	0.942855	0.937489	0.950112	0.942536	0.00275513
1920	0.948632	0.952633	0.951088	0.941764	0.948529	0.0024008
1980	0.965402	0.963636	0.944645	0.954027	0.956928	0.00479677
2040	0.959142	0.958376	0.943375	0.956153	0.954261	0.00368381
2100	0.958693	0.963202	0.947092	0.947899	0.954221	0.00399432
2160	0.96337	0.961317	0.944472	0.949695	0.954713	0.00455151
2220	0.953409	0.959403	0.949148	0.953168	0.953782	0.00211306
2280	0.966572	0.957806	0.945623	0.951033	0.955259	0.00452017
2340	0.955056	0.962458	0.944822	0.95442	0.954189	0.00361618
2400	0.972644	0.95948	0.958273	0.95969	0.962522	0.0033886
2460	0.973108	0.958946	0.940915	0.966315	0.959821	0.00693365
2520	0.96117	0.948044	0.943319	0.964395	0.954232	0.00507292
2580	0.968257	0.954157	0.953859	0.960977	0.959312	0.0034045
2640	0.975181	0.958551	0.947836	0.953438	0.958752	0.00589741
2700	0.962782	0.957175	0.953526	0.959855	0.958334	0.00196988
2760	0.963146	0.958427	0.939856	0.946519	0.951987	0.00534677
2820	0.961856	0.969664	0.957309	0.947754	0.959146	0.00457469
					#DIV/0!	#DIV/0!
					#DIV/0!	#DIV/0!
					#DIV/0!	#DIV/0!
					#DIV/0!	#DIV/0!
					#DIV/0!	#DIV/0!
					#DIV/0!	#DIV/0!
					#DIV/0!	#DIV/0!
					#DIV/0!	#DIV/0!
					#DIV/0!	#DIV/0!
					#DIV/0!	#DIV/0!
					#DIV/0!	#DIV/0!
					#DIV/0!	#DIV/0!
					#DIV/0!	#DIV/0!
					#DIV/0!	#DIV/0!
					#DIV/0!	#DIV/0!
					#DIV/0!	#DIV/0!
					#DIV/0!	#DIV/0!
					#DIV/0!	#DIV/0!
					#DIV/0!	#DIV/0!
					#DIV/0!	#DIV/0!
					#DIV/0!	#DIV/0!
					#DIV/0!	#DIV/0!
					#DIV/0!	#DIV/0!
					#DIV/0!	#DIV/0!
					#DIV/0!	#DIV/0!
					#DIV/0!	#DIV/0!
					#DIV/0!	#DIV/0!
					#DIV/0!	#DIV/0!
					#DIV/0!	#DIV/0!
					#DIV/0!	#DIV/0!
					#DIV/0!	#DIV/0!
					#DIV/0!	#DIV/0!
					#DIV/0!	#DIV/0!
					#DIV/0!	#DIV/0!
					#DIV/0!	#DIV/0!
					#DIV/0!	#DIV/0!
					#DIV/0!	#DIV/0!
					#DIV/0!	#DIV/0!
					#DIV/0!	#DIV/0!
					#DIV/0!	#DIV/0!
					#DIV/0!	#DIV/0!
					#DIV/0!	#DIV/0!
					#DIV/0!	#DIV/0!
					#DIV/0!	#DIV/0!
					#DIV/0!	#DIV/0!
					#DIV/0!	#DIV/0!
					#DIV/0!	#DIV/0!
					#DIV/0!	#DIV/0!
					#DIV/0!	#DIV/0!
					#DIV/0!	#DIV/0!
					#DIV/0!	#DIV/0!
					#DIV/0!	#DIV/0!
					#DIV/0!	#DIV/0!
					#DIV/0!	#DIV/0!
					#DIV/0!	#DIV/0!
					#DIV/0!	#DIV/0!
					#DIV/0!	#DIV/0!
					#DIV/0!	#DIV/0!
					#DIV/0!	#DIV/0!
					#DIV/0!	#DIV/0!
					#DIV/0!	#DIV/0!
					#DIV/0!	#DIV/0!
					#DIV/0!	#DIV/0!
					#DIV/0!	#DIV/0!
					#DIV/0!	#DIV/0!
					#DIV/0!	#DIV/0!
					#DIV/0!	#DIV/0!
					#DIV/0!	#DIV/0!
					#DIV/0!	#DIV/0!
					#DIV/0!	#DIV/0!
					#DIV/0!	#DIV/0!
					#DIV/0!	#DIV/0!
					#DIV/0!	#DIV/0!
					#DIV/0!	#DIV/0!
					#DIV/0!	#DIV/0!
					#DIV/0!	#DIV/0!
					#DIV/0!	#DIV/0!
					#DIV/0!	#DIV/0!
					#DIV/0!	#DIV/0!
					#DIV/0!	#DIV/0!

## Sheet: VT
Time [s]	Exp1	Exp2	Exp3	Exp4	Average	SEM
0	0.994636	0.981894	0.989868	1.03837	1.00119	0.0126693
60	1.01906	0.996827	1.00774	1.0401	1.01593	0.00924685
120	1.02213	0.991817	1.00724	1.03722	1.0146	0.00975425
180	1.02144	0.993129	1.00371	1.03014	1.01211	0.00838155
240	1.01306	0.988427	1.01415	1.03131	1.01174	0.00882284
300	1.01313	0.992395	1.01435	1.03781	1.01442	0.00928109
360	0.776851	0.757831	0.829781	0.794243	0.789676	0.0152968
420	0.808948	0.799115	0.836081	0.810771	0.813729	0.00787812
480	0.802469	0.798632	0.836695	0.813762	0.812889	0.00856035
540	0.816255	0.800654	0.834113	0.824863	0.818971	0.00711149
600	0.8147	0.799069	0.83709	0.821664	0.818131	0.00789027
660	0.820035	0.806607	0.83939	0.819615	0.821412	0.00675481
720	0.824696	0.801159	0.83444	0.824057	0.821088	0.00705497
780	0.826341	0.801445	0.838692	0.822077	0.822139	0.00774542
840	0.820568	0.804282	0.844115	0.820336	0.822325	0.00820266
900	0.821241	0.806147	0.841471	0.821977	0.822709	0.00723986
960	0.826647	0.807447	0.831911	0.820537	0.821635	0.00526948
1020	0.821039	0.808774	0.839842	0.823831	0.823371	0.0063902
1080	0.830437	0.807825	0.839963	0.829587	0.826953	0.00679585
1140	0.825359	0.814039	0.839746	0.836489	0.828908	0.00583546
1200	0.822948	0.813909	0.837733	0.831216	0.826452	0.00516039
1260	0.821735	0.820701	0.83459	0.833338	0.827591	0.0036943
1320	0.834539	0.815571	0.836445	0.831763	0.82958	0.0047674
1380	0.823582	0.814613	0.837787	0.82735	0.825833	0.00479711
1440	0.82553	0.819385	0.832896	0.826326	0.826034	0.00276339
1500	0.841149	0.813558	0.836195	0.82765	0.829638	0.0060416
1560	0.835333	0.81426	0.839022	0.830101	0.829679	0.0054556
1620	0.856307	0.851797	0.862048	0.857192	0.856836	0.00210081
1680	0.881215	0.876303	0.884594	0.895879	0.884498	0.00415806
1740	0.911706	0.888047	0.906835	0.920047	0.906659	0.00677724
1800	0.921185	0.897176	0.909905	0.937294	0.91639	0.00852051
1860	0.929797	0.908992	0.9167	0.940287	0.923944	0.00693643
1920	0.943706	0.915936	0.92717	0.953984	0.935199	0.00846936
1980	0.949461	0.926874	0.925894	0.952154	0.938596	0.00707468
2040	0.939986	0.927695	0.922185	0.95351	0.935844	0.00696543
2100	0.950904	0.9318	0.934175	0.95104	0.94198	0.00521444
2160	0.944591	0.919176	0.93289	0.951793	0.937113	0.00713557
2220	0.944888	0.927355	0.934139	0.95919	0.941393	0.00694402
2280	0.945181	0.935006	0.944921	0.955097	0.945051	0.00410137
2340	0.941906	0.928733	0.941337	0.95721	0.942297	0.00582705
2400	0.940361	0.916018	0.944723	0.966937	0.94201	0.0104363
2460	0.935991	0.920837	0.948488	0.979123	0.94611	0.0123714
2520	0.953421	0.922172	0.946874	0.969203	0.947918	0.00977784
2580	0.942408	0.92131	0.942901	0.964543	0.942791	0.00882567
2640	0.946682	0.920345	0.943294	0.966804	0.944281	0.00951734
2700	0.956606	0.922449	0.948474	0.966524	0.948513	0.00943945
2760	0.94647	0.928233	0.958426	0.96559	0.94968	0.0081644
2820	0.956187	0.934948	0.929686	0.958454	0.944819	0.00731214
					#DIV/0!	#DIV/0!
					#DIV/0!	#DIV/0!
					#DIV/0!	#DIV/0!
					#DIV/0!	#DIV/0!
					#DIV/0!	#DIV/0!
					#DIV/0!	#DIV/0!
					#DIV/0!	#DIV/0!
					#DIV/0!	#DIV/0!
					#DIV/0!	#DIV/0!
					#DIV/0!	#DIV/0!
					#DIV/0!	#DIV/0!
					#DIV/0!	#DIV/0!
					#DIV/0!	#DIV/0!
					#DIV/0!	#DIV/0!
					#DIV/0!	#DIV/0!
					#DIV/0!	#DIV/0!
					#DIV/0!	#DIV/0!
					#DIV/0!	#DIV/0!
					#DIV/0!	#DIV/0!
					#DIV/0!	#DIV/0!
					#DIV/0!	#DIV/0!
					#DIV/0!	#DIV/0!
					#DIV/0!	#DIV/0!
					#DIV/0!	#DIV/0!
					#DIV/0!	#DIV/0!
					#DIV/0!	#DIV/0!
					#DIV/0!	#DIV/0!
					#DIV/0!	#DIV/0!
					#DIV/0!	#DIV/0!
					#DIV/0!	#DIV/0!
					#DIV/0!	#DIV/0!
					#DIV/0!	#DIV/0!
					#DIV/0!	#DIV/0!
					#DIV/0!	#DIV/0!
					#DIV/0!	#DIV/0!
					#DIV/0!	#DIV/0!
					#DIV/0!	#DIV/0!
					#DIV/0!	#DIV/0!
					#DIV/0!	#DIV/0!
					#DIV/0!	#DIV/0!
					#DIV/0!	#DIV/0!
					#DIV/0!	#DIV/0!
					#DIV/0!	#DIV/0!
					#DIV/0!	#DIV/0!
					#DIV/0!	#DIV/0!
					#DIV/0!	#DIV/0!
					#DIV/0!	#DIV/0!
					#DIV/0!	#DIV/0!
					#DIV/0!	#DIV/0!
					#DIV/0!	#DIV/0!
					#DIV/0!	#DIV/0!
					#DIV/0!	#DIV/0!
					#DIV/0!	#DIV/0!
					#DIV/0!	#DIV/0!
					#DIV/0!	#DIV/0!
					#DIV/0!	#DIV/0!
					#DIV/0!	#DIV/0!
					#DIV/0!	#DIV/0!
					#DIV/0!	#DIV/0!
					#DIV/0!	#DIV/0!
					#DIV/0!	#DIV/0!
					#DIV/0!	#DIV/0!
					#DIV/0!	#DIV/0!
					#DIV/0!	#DIV/0!
					#DIV/0!	#DIV/0!
					#DIV/0!	#DIV/0!
					#DIV/0!	#DIV/0!
					#DIV/0!	#DIV/0!
					#DIV/0!	#DIV/0!
					#DIV/0!	#DIV/0!
					#DIV/0!	#DIV/0!
					#DIV/0!	#DIV/0!
					#DIV/0!	#DIV/0!
					#DIV/0!	#DIV/0!
					#DIV/0!	#DIV/0!
					#DIV/0!	#DIV/0!
					#DIV/0!	#DIV/0!
					#DIV/0!	#DIV/0!
					#DIV/0!	#DIV/0!
					#DIV/0!	#DIV/0!

## Sheet: A1
Time [s]	Exp1	Exp2	Exp3	Exp4	Average	SEM
0	0.967372	0.963358	0.969441	1.02193	0.980525	0.0138586
60	1.01212	0.97828	0.985198	1.01945	0.998762	0.0100411
120	0.9921	0.978132	0.993265	1.0271	0.997649	0.0104013
180	0.992352	0.980147	0.983691	1.02766	0.995961	0.0108711
240	0.997413	0.981959	0.980385	1.02192	0.995419	0.00963275
300	0.996912	0.984645	0.985336	1.02326	0.997538	0.00902319
360	0.803352	0.816225	0.847385	0.80719	0.818538	0.00998713
420	0.796318	0.821885	0.836702	0.818938	0.818461	0.00834165
480	0.794961	0.803474	0.83305	0.808046	0.809883	0.00818461
540	0.784551	0.792362	0.822248	0.805013	0.801043	0.00822977
600	0.778166	0.78654	0.819288	0.797323	0.795329	0.00889674
660	0.777801	0.786701	0.823369	0.798336	0.796551	0.0098784
720	0.773577	0.779257	0.821389	0.796609	0.792708	0.0107423
780	0.773586	0.775253	0.808774	0.793045	0.787665	0.00830059
840	0.774205	0.772909	0.814018	0.784618	0.786437	0.00955965
900	0.774522	0.771996	0.801711	0.78742	0.783912	0.00682681
960	0.776953	0.774271	0.809978	0.787023	0.787056	0.00811876
1020	0.77429	0.774318	0.803091	0.787867	0.784891	0.00685738
1080	0.777238	0.773038	0.804723	0.790383	0.786346	0.00715342
1140	0.773493	0.780233	0.807253	0.79272	0.788425	0.00743317
1200	0.775224	0.780387	0.804318	0.789223	0.787288	0.00636991
1260	0.781968	0.779358	0.809363	0.794075	0.791191	0.00685343
1320	0.777332	0.780247	0.805966	0.792469	0.789003	0.00653608
1380	0.773865	0.778205	0.80456	0.794857	0.787872	0.00717025
1440	0.783906	0.780175	0.807242	0.789449	0.790193	0.00599374
1500	0.773815	0.777882	0.804683	0.786338	0.785679	0.00685031
1560	0.78127	0.779593	0.80493	0.78378	0.787393	0.00590846
1620	0.78515	0.781454	0.811189	0.797961	0.793938	0.00675079
1680	0.803874	0.789087	0.818166	0.810923	0.805512	0.00620379
1740	0.81715	0.803033	0.831102	0.829545	0.820207	0.00652044
1800	0.813333	0.810036	0.832851	0.84092	0.824285	0.00748945
1860	0.827867	0.822347	0.842252	0.847952	0.835104	0.0059949
1920	0.852158	0.834797	0.849885	0.851074	0.846979	0.00408699
1980	0.842423	0.850522	0.862522	0.8561	0.852892	0.00426466
2040	0.850797	0.85379	0.869165	0.860178	0.858482	0.00406287
2100	0.874944	0.863181	0.870203	0.872266	0.870148	0.00251709
2160	0.871139	0.867547	0.876146	0.872694	0.871882	0.00178399
2220	0.876766	0.866698	0.880991	0.882733	0.876797	0.00359185
2280	0.887709	0.872081	0.886072	0.888674	0.883634	0.00388823
2340	0.885227	0.877705	0.884776	0.901874	0.887395	0.00512411
2400	0.868647	0.873226	0.891545	0.910327	0.885936	0.00951676
2460	0.893853	0.873332	0.897038	0.91733	0.895388	0.00900453
2520	0.909875	0.880654	0.89539	0.916423	0.900586	0.00796544
2580	0.897714	0.886986	0.899641	0.915915	0.900064	0.00597205
2640	0.90068	0.890322	0.891524	0.921367	0.900973	0.00718048
2700	0.897821	0.893647	0.9086	0.922178	0.905561	0.00637175
2760	0.911237	0.899734	0.911017	0.917665	0.909913	0.00372689
2820	0.906496	0.906848	0.915437	0.92079	0.912393	0.00347961
					#DIV/0!	#DIV/0!
					#DIV/0!	#DIV/0!
					#DIV/0!	#DIV/0!
					#DIV/0!	#DIV/0!
					#DIV/0!	#DIV/0!
					#DIV/0!	#DIV/0!
					#DIV/0!	#DIV/0!
					#DIV/0!	#DIV/0!
					#DIV/0!	#DIV/0!
					#DIV/0!	#DIV/0!
					#DIV/0!	#DIV/0!
					#DIV/0!	#DIV/0!
					#DIV/0!	#DIV/0!
					#DIV/0!	#DIV/0!
					#DIV/0!	#DIV/0!
					#DIV/0!	#DIV/0!
					#DIV/0!	#DIV/0!
					#DIV/0!	#DIV/0!
					#DIV/0!	#DIV/0!
					#DIV/0!	#DIV/0!
					#DIV/0!	#DIV/0!
					#DIV/0!	#DIV/0!
					#DIV/0!	#DIV/0!
					#DIV/0!	#DIV/0!
					#DIV/0!	#DIV/0!
					#DIV/0!	#DIV/0!
					#DIV/0!	#DIV/0!
					#DIV/0!	#DIV/0!
					#DIV/0!	#DIV/0!
					#DIV/0!	#DIV/0!
					#DIV/0!	#DIV/0!
					#DIV/0!	#DIV/0!
					#DIV/0!	#DIV/0!
					#DIV/0!	#DIV/0!
					#DIV/0!	#DIV/0!
					#DIV/0!	#DIV/0!
					#DIV/0!	#DIV/0!
					#DIV/0!	#DIV/0!
					#DIV/0!	#DIV/0!
					#DIV/0!	#DIV/0!
					#DIV/0!	#DIV/0!
					#DIV/0!	#DIV/0!
					#DIV/0!	#DIV/0!
					#DIV/0!	#DIV/0!
					#DIV/0!	#DIV/0!
					#DIV/0!	#DIV/0!
					#DIV/0!	#DIV/0!
					#DIV/0!	#DIV/0!
					#DIV/0!	#DIV/0!
					#DIV/0!	#DIV/0!
					#DIV/0!	#DIV/0!
					#DIV/0!	#DIV/0!
					#DIV/0!	#DIV/0!
					#DIV/0!	#DIV/0!
					#DIV/0!	#DIV/0!
					#DIV/0!	#DIV/0!
					#DIV/0!	#DIV/0!
					#DIV/0!	#DIV/0!
					#DIV/0!	#DIV/0!
					#DIV/0!	#DIV/0!
					#DIV/0!	#DIV/0!
					#DIV/0!	#DIV/0!
					#DIV/0!	#DIV/0!
					#DIV/0!	#DIV/0!
					#DIV/0!	#DIV/0!
					#DIV/0!	#DIV/0!
					#DIV/0!	#DIV/0!
					#DIV/0!	#DIV/0!
					#DIV/0!	#DIV/0!
					#DIV/0!	#DIV/0!
					#DIV/0!	#DIV/0!
					#DIV/0!	#DIV/0!
					#DIV/0!	#DIV/0!
					#DIV/0!	#DIV/0!
					#DIV/0!	#DIV/0!
					#DIV/0!	#DIV/0!
					#DIV/0!	#DIV/0!
					#DIV/0!	#DIV/0!
					#DIV/0!	#DIV/0!
					#DIV/0!	#DIV/0!
