# Supplementary material for: Non-vesicular phosphatidylinositol transfer plays critical roles in defining organelle lipid composition
Source: EMBO J. 2024 Apr 16;43(10):6. doi: 10.1038/s44318-024-00096-3 (PMC11099152; doi:10.1038/s44318-024-00096-3)
Supplement: Supplementary file 8 — Source data Fig. 7 [file 44318_2024_96_MOESM8_ESM.zip › Figure 7/7C/7C-BRET-PM PIP2-KO.xlsx]

## Sheet: DMSO
Time [s]	Exp1	Exp2	Exp3	Average	SEM
0	0.993106	0.977816	0.971701	0.980874	0.00636543
60	1.00053	0.988113	0.981576	0.990072	0.00555824
120	0.999217	0.995289	0.99281	0.995772	0.0018652
180	1.00511	0.997897	0.998892	1.00063	0.00225613
240	0.997933	0.998209	1.00258	0.999572	0.00150345
300	0.996959	1.00389	0.998533	0.999796	0.00209913
360	0.80303	0.795091	0.787711	0.795277	0.00442296
420	0.818031	0.812168	0.79776	0.809319	0.00602249
480	0.806793	0.808455	0.801947	0.805732	0.00195224
540	0.813278	0.806675	0.796667	0.80554	0.00482866
600	0.818923	0.813948	0.803033	0.811968	0.0046928
660	0.823394	0.814253	0.804481	0.814043	0.00546077
720	0.821	0.814298	0.819732	0.818343	0.00205537
780	0.83104	0.809246	0.820786	0.820357	0.00629481
840	0.820196	0.815063	0.822783	0.819347	0.0022686
900	0.828663	0.812624	0.822017	0.821101	0.0046527
960	0.829681	0.814793	0.81856	0.821011	0.0044691
1020	0.824344	0.818	0.821685	0.821343	0.00183941
1080	0.824089	0.82294	0.814342	0.820457	0.00307546
1140	0.826826	0.824502	0.808421	0.819917	0.00578665
1200	0.817094	0.820459	0.810814	0.816122	0.0028264
1260	0.817983	0.827828	0.810344	0.818718	0.00506065
1320	0.821002	0.824405	0.812158	0.819188	0.00364976
1380	0.819785	0.824563	0.817988	0.820779	0.00196202
1440	0.824104	0.823265	0.821656	0.823008	0.000718139
1500	0.833793	0.826135	0.818452	0.826126	0.00442853
1560	0.82476	0.825704	0.813247	0.821237	0.00400437
1620	0.921602	0.930394	0.849405	0.900467	0.0256568
1680	0.947702	0.944592	0.917017	0.936437	0.00975134
1740	0.971629	0.954078	0.933643	0.953117	0.010976
1800	0.968338	0.959599	0.943518	0.957151	0.00726861
1860	0.960435	0.964774	0.952748	0.959319	0.00351622
1920	0.968751	0.971306	0.956094	0.965384	0.00470315
1980	0.980059	0.98025	0.964968	0.975092	0.00506248
2040	0.972226	0.979139	0.969056	0.973474	0.00297691
2100	0.990428	0.978995	0.964081	0.977835	0.0076277
2160	0.970173	0.979214	0.967464	0.972283	0.00355238
2220	0.983212	0.978389	0.965401	0.975667	0.00531857
2280	0.971203	0.975037	0.968161	0.971467	0.00198929
2340	0.982131	0.979306	0.958186	0.973208	0.00755495
2400	0.988013	0.978171	0.957825	0.97467	0.00888846
2460	0.980061	0.97431	0.96841	0.97426	0.00336334
2520	0.990673	0.977313	0.967541	0.978509	0.00670458
2580	0.979271	0.977755	0.97855	0.978525	0.000437817
2640	0.985001	0.982218	0.97795	0.981723	0.00205038
2700	0.990324	0.974792	0.968491	0.977869	0.0064875
2760	0.978992	0.990927	0.970928	0.980282	0.005809
2820	0.993664	0.990523	0.968996	0.984395	0.00775253
				#DIV/0!	#DIV/0!
				#DIV/0!	#DIV/0!
				#DIV/0!	#DIV/0!
				#DIV/0!	#DIV/0!
				#DIV/0!	#DIV/0!
				#DIV/0!	#DIV/0!
				#DIV/0!	#DIV/0!
				#DIV/0!	#DIV/0!
				#DIV/0!	#DIV/0!
				#DIV/0!	#DIV/0!
				#DIV/0!	#DIV/0!
				#DIV/0!	#DIV/0!
				#DIV/0!	#DIV/0!
				#DIV/0!	#DIV/0!
				#DIV/0!	#DIV/0!
				#DIV/0!	#DIV/0!
				#DIV/0!	#DIV/0!
				#DIV/0!	#DIV/0!
				#DIV/0!	#DIV/0!
				#DIV/0!	#DIV/0!
				#DIV/0!	#DIV/0!
				#DIV/0!	#DIV/0!
				#DIV/0!	#DIV/0!
				#DIV/0!	#DIV/0!
				#DIV/0!	#DIV/0!
				#DIV/0!	#DIV/0!
				#DIV/0!	#DIV/0!
				#DIV/0!	#DIV/0!
				#DIV/0!	#DIV/0!
				#DIV/0!	#DIV/0!
				#DIV/0!	#DIV/0!
				#DIV/0!	#DIV/0!
				#DIV/0!	#DIV/0!
				#DIV/0!	#DIV/0!
				#DIV/0!	#DIV/0!
				#DIV/0!	#DIV/0!
				#DIV/0!	#DIV/0!
				#DIV/0!	#DIV/0!
				#DIV/0!	#DIV/0!
				#DIV/0!	#DIV/0!
				#DIV/0!	#DIV/0!
				#DIV/0!	#DIV/0!
				#DIV/0!	#DIV/0!
				#DIV/0!	#DIV/0!
				#DIV/0!	#DIV/0!
				#DIV/0!	#DIV/0!
				#DIV/0!	#DIV/0!
				#DIV/0!	#DIV/0!
				#DIV/0!	#DIV/0!
				#DIV/0!	#DIV/0!
				#DIV/0!	#DIV/0!
				#DIV/0!	#DIV/0!
				#DIV/0!	#DIV/0!
				#DIV/0!	#DIV/0!
				#DIV/0!	#DIV/0!
				#DIV/0!	#DIV/0!
				#DIV/0!	#DIV/0!
				#DIV/0!	#DIV/0!
				#DIV/0!	#DIV/0!
				#DIV/0!	#DIV/0!
				#DIV/0!	#DIV/0!
				#DIV/0!	#DIV/0!
				#DIV/0!	#DIV/0!
				#DIV/0!	#DIV/0!
				#DIV/0!	#DIV/0!
				#DIV/0!	#DIV/0!
				#DIV/0!	#DIV/0!
				#DIV/0!	#DIV/0!
				#DIV/0!	#DIV/0!
				#DIV/0!	#DIV/0!
				#DIV/0!	#DIV/0!
				#DIV/0!	#DIV/0!
				#DIV/0!	#DIV/0!
				#DIV/0!	#DIV/0!
				#DIV/0!	#DIV/0!
				#DIV/0!	#DIV/0!
				#DIV/0!	#DIV/0!
				#DIV/0!	#DIV/0!
				#DIV/0!	#DIV/0!
				#DIV/0!	#DIV/0!
				#DIV/0!	#DIV/0!
				#DIV/0!	#DIV/0!

## Sheet: VT
Time [s]	Exp1	Exp2	Exp3	Average	SEM
0	1.0077	0.992547	0.978978	0.993075	0.0082953
60	1.00661	0.999826	0.994613	1.00035	0.00347312
120	1.00733	1.00087	1.00447	1.00422	0.0018689
180	1.0058	0.997106	1.00918	1.00403	0.00359622
240	0.997966	1.00491	1.01016	1.00435	0.00353179
300	1.00628	1.00251	1.01278	1.00719	0.00299888
360	0.812017	0.805521	0.827807	0.815115	0.00661726
420	0.82104	0.824417	0.837053	0.827503	0.0048736
480	0.825048	0.822506	0.828852	0.825468	0.00184399
540	0.816168	0.819504	0.82085	0.818841	0.00139171
600	0.813939	0.813424	0.828052	0.818472	0.00479265
660	0.8178	0.819984	0.837493	0.825093	0.00623221
720	0.81779	0.814968	0.836258	0.823005	0.00667625
780	0.81508	0.813331	0.83909	0.8225	0.00831024
840	0.811555	0.815698	0.835028	0.82076	0.0072333
900	0.821664	0.817183	0.834098	0.824315	0.00505957
960	0.820714	0.813463	0.834285	0.822821	0.00610218
1020	0.813893	0.816823	0.835527	0.822081	0.00677611
1080	0.816308	0.819163	0.827694	0.821055	0.00342011
1140	0.819139	0.822894	0.82819	0.823408	0.00262532
1200	0.812688	0.820415	0.823947	0.819016	0.00332455
1260	0.809339	0.825541	0.825491	0.820124	0.00539233
1320	0.823559	0.819443	0.827307	0.823436	0.00227099
1380	0.821511	0.8197	0.829005	0.823405	0.00284816
1440	0.825646	0.820946	0.828808	0.825133	0.00228397
1500	0.820729	0.818845	0.835437	0.825004	0.00524516
1560	0.811938	0.820741	0.825986	0.819555	0.00409851
1620	0.846085	0.839441	0.814706	0.833411	0.0095469
1680	0.855271	0.856593	0.828006	0.846623	0.00931663
1740	0.872387	0.870178	0.839811	0.860792	0.0105099
1800	0.889125	0.890818	0.854139	0.878027	0.011954
1860	0.901796	0.905892	0.869855	0.892514	0.0113912
1920	0.904918	0.917796	0.889712	0.904142	0.0081164
1980	0.914801	0.928347	0.903831	0.91566	0.00709037
2040	0.929909	0.935116	0.911507	0.92551	0.00716147
2100	0.929349	0.940638	0.91411	0.928032	0.00768626
2160	0.943375	0.941565	0.924316	0.936419	0.00607382
2220	0.930483	0.940467	0.920423	0.930458	0.00578601
2280	0.936132	0.945094	0.926051	0.935759	0.0055004
2340	0.948797	0.944583	0.931758	0.941713	0.00512386
2400	0.955812	0.935697	0.928443	0.939984	0.00818636
2460	0.947241	0.945495	0.938699	0.943812	0.00260557
2520	0.938568	0.942903	0.94356	0.941677	0.0015662
2580	0.944287	0.942021	0.949759	0.945356	0.00229674
2640	0.935722	0.940351	0.953649	0.943241	0.00537292
2700	0.961091	0.943914	0.94206	0.949022	0.00605816
2760	0.94406	0.953173	0.943266	0.946833	0.00317827
2820	0.946616	0.952448	0.940452	0.946506	0.00346335
				#DIV/0!	#DIV/0!
				#DIV/0!	#DIV/0!
				#DIV/0!	#DIV/0!
				#DIV/0!	#DIV/0!
				#DIV/0!	#DIV/0!
				#DIV/0!	#DIV/0!
				#DIV/0!	#DIV/0!
				#DIV/0!	#DIV/0!
				#DIV/0!	#DIV/0!
				#DIV/0!	#DIV/0!
				#DIV/0!	#DIV/0!
				#DIV/0!	#DIV/0!
				#DIV/0!	#DIV/0!
				#DIV/0!	#DIV/0!
				#DIV/0!	#DIV/0!
				#DIV/0!	#DIV/0!
				#DIV/0!	#DIV/0!
				#DIV/0!	#DIV/0!
				#DIV/0!	#DIV/0!
				#DIV/0!	#DIV/0!
				#DIV/0!	#DIV/0!
				#DIV/0!	#DIV/0!
				#DIV/0!	#DIV/0!
				#DIV/0!	#DIV/0!
				#DIV/0!	#DIV/0!
				#DIV/0!	#DIV/0!
				#DIV/0!	#DIV/0!
				#DIV/0!	#DIV/0!
				#DIV/0!	#DIV/0!
				#DIV/0!	#DIV/0!
				#DIV/0!	#DIV/0!
				#DIV/0!	#DIV/0!
				#DIV/0!	#DIV/0!
				#DIV/0!	#DIV/0!
				#DIV/0!	#DIV/0!
				#DIV/0!	#DIV/0!
				#DIV/0!	#DIV/0!
				#DIV/0!	#DIV/0!
				#DIV/0!	#DIV/0!
				#DIV/0!	#DIV/0!
				#DIV/0!	#DIV/0!
				#DIV/0!	#DIV/0!
				#DIV/0!	#DIV/0!
				#DIV/0!	#DIV/0!
				#DIV/0!	#DIV/0!
				#DIV/0!	#DIV/0!
				#DIV/0!	#DIV/0!
				#DIV/0!	#DIV/0!
				#DIV/0!	#DIV/0!
				#DIV/0!	#DIV/0!
				#DIV/0!	#DIV/0!
				#DIV/0!	#DIV/0!
				#DIV/0!	#DIV/0!
				#DIV/0!	#DIV/0!
				#DIV/0!	#DIV/0!
				#DIV/0!	#DIV/0!
				#DIV/0!	#DIV/0!
				#DIV/0!	#DIV/0!
				#DIV/0!	#DIV/0!
				#DIV/0!	#DIV/0!
				#DIV/0!	#DIV/0!
				#DIV/0!	#DIV/0!
				#DIV/0!	#DIV/0!
				#DIV/0!	#DIV/0!
				#DIV/0!	#DIV/0!
				#DIV/0!	#DIV/0!
				#DIV/0!	#DIV/0!
				#DIV/0!	#DIV/0!
				#DIV/0!	#DIV/0!
				#DIV/0!	#DIV/0!
				#DIV/0!	#DIV/0!
				#DIV/0!	#DIV/0!
				#DIV/0!	#DIV/0!
				#DIV/0!	#DIV/0!
				#DIV/0!	#DIV/0!
				#DIV/0!	#DIV/0!
				#DIV/0!	#DIV/0!
				#DIV/0!	#DIV/0!
				#DIV/0!	#DIV/0!
				#DIV/0!	#DIV/0!
				#DIV/0!	#DIV/0!
				#DIV/0!	#DIV/0!

## Sheet: A1
Time [s]	Exp1	Exp2	Exp3	Average	SEM
0	1.01401	0.996249	1.00193	1.00406	0.0052363
60	1.03057	1.00192	1.00392	1.01214	0.00923462
120	1.02944	0.996138	1.01036	1.01198	0.0096486
180	1.03634	1.00156	1.01871	1.01887	0.0100396
240	1.03174	1.00566	1.00949	1.01563	0.00813133
300	1.01322	1.01047	1.01831	1.014	0.0022951
360	0.840507	0.845164	0.855037	0.846903	0.00428365
420	0.837566	0.83609	0.849505	0.841054	0.00424701
480	0.831086	0.826267	0.833256	0.830203	0.00206527
540	0.823172	0.825933	0.838345	0.82915	0.00466636
600	0.81943	0.814911	0.82832	0.820887	0.00393878
660	0.813053	0.816817	0.831316	0.820395	0.00556728
720	0.818526	0.80879	0.842129	0.823148	0.00989795
780	0.816922	0.804024	0.831368	0.817438	0.00789767
840	0.818205	0.80814	0.838974	0.821773	0.00907788
900	0.831168	0.800924	0.826788	0.819627	0.00943627
960	0.823033	0.803894	0.838379	0.821769	0.00997506
1020	0.822544	0.808021	0.826566	0.819044	0.00563215
1080	0.828886	0.814761	0.825136	0.822928	0.00422454
1140	0.828267	0.813737	0.827096	0.823033	0.00466058
1200	0.837957	0.818507	0.823127	0.82653	0.00586687
1260	0.826105	0.817596	0.823831	0.822511	0.00254343
1320	0.824684	0.814212	0.824273	0.821056	0.00342406
1380	0.828034	0.815668	0.827683	0.823795	0.00406463
1440	0.822105	0.81656	0.830779	0.823148	0.0041376
1500	0.819258	0.818713	0.828336	0.822102	0.0031208
1560	0.821651	0.821844	0.823523	0.822339	0.000594452
1620	0.831193	0.816803	0.816569	0.821522	0.00483618
1680	0.851355	0.833242	0.829532	0.838043	0.0067418
1740	0.86688	0.84452	0.828088	0.846496	0.0112417
1800	0.85887	0.849398	0.839554	0.849274	0.00557623
1860	0.87354	0.861333	0.853875	0.862916	0.00573173
1920	0.878897	0.873375	0.866421	0.872898	0.00360919
1980	0.911979	0.884986	0.877186	0.891384	0.010541
2040	0.906649	0.897366	0.880667	0.894894	0.00760142
2100	0.897782	0.895908	0.88898	0.894223	0.00267677
2160	0.924427	0.902444	0.90119	0.909354	0.00754546
2220	0.923331	0.90923	0.896674	0.909745	0.00769953
2280	0.93453	0.91608	0.900773	0.917128	0.00975897
2340	0.931813	0.91593	0.902823	0.916855	0.00838129
2400	0.939552	0.915035	0.915194	0.92326	0.00814612
2460	0.936539	0.914537	0.916661	0.922579	0.00700696
2520	0.932807	0.920471	0.938092	0.930457	0.0052207
2580	0.935632	0.92788	0.938499	0.934004	0.00317165
2640	0.935401	0.926257	0.937576	0.933078	0.00346776
2700	0.955829	0.934905	0.928413	0.939716	0.00827155
2760	0.9653	0.940797	0.925743	0.943947	0.0115274
2820	0.961693	0.951974	0.929902	0.947856	0.0094054
				#DIV/0!	#DIV/0!
				#DIV/0!	#DIV/0!
				#DIV/0!	#DIV/0!
				#DIV/0!	#DIV/0!
				#DIV/0!	#DIV/0!
				#DIV/0!	#DIV/0!
				#DIV/0!	#DIV/0!
				#DIV/0!	#DIV/0!
				#DIV/0!	#DIV/0!
				#DIV/0!	#DIV/0!
				#DIV/0!	#DIV/0!
				#DIV/0!	#DIV/0!
				#DIV/0!	#DIV/0!
				#DIV/0!	#DIV/0!
				#DIV/0!	#DIV/0!
				#DIV/0!	#DIV/0!
				#DIV/0!	#DIV/0!
				#DIV/0!	#DIV/0!
				#DIV/0!	#DIV/0!
				#DIV/0!	#DIV/0!
				#DIV/0!	#DIV/0!
				#DIV/0!	#DIV/0!
				#DIV/0!	#DIV/0!
				#DIV/0!	#DIV/0!
				#DIV/0!	#DIV/0!
				#DIV/0!	#DIV/0!
				#DIV/0!	#DIV/0!
				#DIV/0!	#DIV/0!
				#DIV/0!	#DIV/0!
				#DIV/0!	#DIV/0!
				#DIV/0!	#DIV/0!
				#DIV/0!	#DIV/0!
				#DIV/0!	#DIV/0!
				#DIV/0!	#DIV/0!
				#DIV/0!	#DIV/0!
				#DIV/0!	#DIV/0!
				#DIV/0!	#DIV/0!
				#DIV/0!	#DIV/0!
				#DIV/0!	#DIV/0!
				#DIV/0!	#DIV/0!
				#DIV/0!	#DIV/0!
				#DIV/0!	#DIV/0!
				#DIV/0!	#DIV/0!
				#DIV/0!	#DIV/0!
				#DIV/0!	#DIV/0!
				#DIV/0!	#DIV/0!
				#DIV/0!	#DIV/0!
				#DIV/0!	#DIV/0!
				#DIV/0!	#DIV/0!
				#DIV/0!	#DIV/0!
				#DIV/0!	#DIV/0!
				#DIV/0!	#DIV/0!
				#DIV/0!	#DIV/0!
				#DIV/0!	#DIV/0!
				#DIV/0!	#DIV/0!
				#DIV/0!	#DIV/0!
				#DIV/0!	#DIV/0!
				#DIV/0!	#DIV/0!
				#DIV/0!	#DIV/0!
				#DIV/0!	#DIV/0!
				#DIV/0!	#DIV/0!
				#DIV/0!	#DIV/0!
				#DIV/0!	#DIV/0!
				#DIV/0!	#DIV/0!
				#DIV/0!	#DIV/0!
				#DIV/0!	#DIV/0!
				#DIV/0!	#DIV/0!
				#DIV/0!	#DIV/0!
				#DIV/0!	#DIV/0!
				#DIV/0!	#DIV/0!
				#DIV/0!	#DIV/0!
				#DIV/0!	#DIV/0!
				#DIV/0!	#DIV/0!
				#DIV/0!	#DIV/0!
				#DIV/0!	#DIV/0!
				#DIV/0!	#DIV/0!
				#DIV/0!	#DIV/0!
				#DIV/0!	#DIV/0!
				#DIV/0!	#DIV/0!
				#DIV/0!	#DIV/0!
				#DIV/0!	#DIV/0!
				#DIV/0!	#DIV/0!
