# Supplementary material for: Non-vesicular phosphatidylinositol transfer plays critical roles in defining organelle lipid composition
Source: EMBO J. 2024 Apr 16;43(10):6. doi: 10.1038/s44318-024-00096-3 (PMC11099152; doi:10.1038/s44318-024-00096-3)
Supplement: Supplementary file 8 — Source data Fig. 7 [file 44318_2024_96_MOESM8_ESM.zip › Figure 7/7D/7D-BRET-PM P4M-WT.xlsx]

## Sheet: DMSO
Time [s]	Exp1	Exp2	Exp3	Exp4	Average	SEM
0	0.983915	0.991069	0.98833	1.0002	0.990878	0.00343829
60	0.987858	0.990897	0.994264	0.995347	0.992092	0.00169975
120	1.00607	1.0019	1.00353	1.00449	1.00399	0.000873186
180	0.995669	0.99861	1.00022	1.00726	1.00044	0.00245978
240	1.00344	0.997922	0.996518	0.990708	0.997148	0.00261587
300	1.00089	1.00347	1.00326	1.00204	1.00241	0.000599432
360	0.691666	0.700496	0.703154	0.694058	0.697344	0.00268848
420	0.690532	0.698066	0.703376	0.688993	0.695242	0.00335878
480	0.691583	0.699839	0.708381	0.697333	0.699284	0.00349019
540	0.693777	0.706076	0.70832	0.697624	0.70145	0.00344132
600	0.691941	0.702059	0.712852	0.700611	0.701866	0.00428971
660	0.690789	0.702251	0.713145	0.70402	0.702551	0.00459013
720	0.690524	0.708077	0.70869	0.698267	0.70139	0.00433808
780	0.702921	0.705991	0.711273	0.700108	0.705073	0.00239036
840	0.692452	0.711636	0.711215	0.70471	0.705004	0.00447396
900	0.699477	0.707075	0.715336	0.706076	0.706991	0.0032523
960	0.702888	0.706643	0.724141	0.70285	0.709131	0.00508178
1020	0.702422	0.719428	0.717773	0.710053	0.712419	0.00390851
1080	0.70152	0.710404	0.721646	0.716098	0.712417	0.00429645
1140	0.698629	0.719534	0.719485	0.723347	0.715249	0.00561319
1200	0.704724	0.72528	0.717417	0.720521	0.716985	0.00439531
1260	0.704115	0.712222	0.71929	0.721771	0.71435	0.00396598
1320	0.695846	0.721993	0.727595	0.71258	0.714504	0.00694785
1380	0.707309	0.718042	0.730866	0.713332	0.717387	0.00500106
1440	0.706099	0.717575	0.719456	0.710102	0.713308	0.00313919
1500	0.699327	0.719383	0.718376	0.713221	0.712577	0.00461823
1560	0.707006	0.716454	0.720582	0.708586	0.713157	0.00322397
1620	0.761315	0.775479	0.781513	0.773761	0.773017	0.0042401
1680	0.800875	0.822435	0.823353	0.82088	0.816886	0.00536113
1740	0.837564	0.838385	0.849275	0.858524	0.845937	0.00497247
1800	0.846343	0.849709	0.8677	0.882469	0.861555	0.00840079
1860	0.861817	0.867841	0.881012	0.89441	0.87627	0.00725409
1920	0.870425	0.878313	0.88857	0.896497	0.883451	0.00571888
1980	0.873046	0.894345	0.891217	0.900673	0.88982	0.00592724
2040	0.889305	0.894958	0.91179	0.900412	0.899116	0.00479461
2100	0.889432	0.90162	0.901041	0.903894	0.898997	0.00324721
2160	0.890525	0.899928	0.918629	0.909939	0.904755	0.00609058
2220	0.901194	0.915021	0.910504	0.906373	0.908273	0.00294722
2280	0.899653	0.910094	0.917403	0.907373	0.908631	0.00366598
2340	0.916696	0.911215	0.919014	0.912525	0.914863	0.00181113
2400	0.91609	0.907492	0.900984	0.913027	0.909398	0.00332133
2460	0.908552	0.905581	0.920294	0.920275	0.913675	0.00386353
2520	0.900114	0.912747	0.908758	0.921034	0.910663	0.0043474
2580	0.917971	0.913092	0.919824	0.914268	0.916289	0.0015714
2640	0.902877	0.91231	0.920823	0.91159	0.9119	0.00366614
2700	0.92325	0.922213	0.914775	0.905193	0.916358	0.0041727
2760	0.912481	0.906547	0.907996	0.90737	0.908599	0.00132782
2820	0.90606	0.91064	0.916992	0.899909	0.9084	0.00361024
					#DIV/0!	#DIV/0!
					#DIV/0!	#DIV/0!
					#DIV/0!	#DIV/0!
					#DIV/0!	#DIV/0!
					#DIV/0!	#DIV/0!
					#DIV/0!	#DIV/0!
					#DIV/0!	#DIV/0!
					#DIV/0!	#DIV/0!
					#DIV/0!	#DIV/0!
					#DIV/0!	#DIV/0!
					#DIV/0!	#DIV/0!
					#DIV/0!	#DIV/0!
					#DIV/0!	#DIV/0!
					#DIV/0!	#DIV/0!
					#DIV/0!	#DIV/0!
					#DIV/0!	#DIV/0!
					#DIV/0!	#DIV/0!
					#DIV/0!	#DIV/0!
					#DIV/0!	#DIV/0!
					#DIV/0!	#DIV/0!
					#DIV/0!	#DIV/0!
					#DIV/0!	#DIV/0!
					#DIV/0!	#DIV/0!
					#DIV/0!	#DIV/0!
					#DIV/0!	#DIV/0!
					#DIV/0!	#DIV/0!
					#DIV/0!	#DIV/0!
					#DIV/0!	#DIV/0!
					#DIV/0!	#DIV/0!
					#DIV/0!	#DIV/0!
					#DIV/0!	#DIV/0!
					#DIV/0!	#DIV/0!
					#DIV/0!	#DIV/0!
					#DIV/0!	#DIV/0!
					#DIV/0!	#DIV/0!
					#DIV/0!	#DIV/0!
					#DIV/0!	#DIV/0!
					#DIV/0!	#DIV/0!
					#DIV/0!	#DIV/0!
					#DIV/0!	#DIV/0!
					#DIV/0!	#DIV/0!
					#DIV/0!	#DIV/0!
					#DIV/0!	#DIV/0!
					#DIV/0!	#DIV/0!
					#DIV/0!	#DIV/0!
					#DIV/0!	#DIV/0!
					#DIV/0!	#DIV/0!
					#DIV/0!	#DIV/0!
					#DIV/0!	#DIV/0!
					#DIV/0!	#DIV/0!
					#DIV/0!	#DIV/0!
					#DIV/0!	#DIV/0!
					#DIV/0!	#DIV/0!
					#DIV/0!	#DIV/0!
					#DIV/0!	#DIV/0!
					#DIV/0!	#DIV/0!
					#DIV/0!	#DIV/0!
					#DIV/0!	#DIV/0!
					#DIV/0!	#DIV/0!
					#DIV/0!	#DIV/0!
					#DIV/0!	#DIV/0!
					#DIV/0!	#DIV/0!
					#DIV/0!	#DIV/0!
					#DIV/0!	#DIV/0!
					#DIV/0!	#DIV/0!
					#DIV/0!	#DIV/0!
					#DIV/0!	#DIV/0!
					#DIV/0!	#DIV/0!
					#DIV/0!	#DIV/0!
					#DIV/0!	#DIV/0!
					#DIV/0!	#DIV/0!
					#DIV/0!	#DIV/0!
					#DIV/0!	#DIV/0!
					#DIV/0!	#DIV/0!
					#DIV/0!	#DIV/0!
					#DIV/0!	#DIV/0!
					#DIV/0!	#DIV/0!
					#DIV/0!	#DIV/0!
					#DIV/0!	#DIV/0!
					#DIV/0!	#DIV/0!

## Sheet: VT
Time [s]	Exp1	Exp2	Exp3	Exp4	Average	SEM
0	0.672124	0.685138	0.712614	0.72561	0.698871	0.012274
60	0.681316	0.692281	0.711163	0.715006	0.699942	0.00795015
120	0.679343	0.687924	0.707277	0.715151	0.697424	0.00830909
180	0.680513	0.694586	0.70738	0.718803	0.700321	0.00824963
240	0.687051	0.692684	0.709908	0.708479	0.69953	0.00570371
300	0.685541	0.701332	0.711126	0.712427	0.702606	0.0062039
360	0.673463	0.680255	0.699182	0.675373	0.682068	0.00588111
420	0.672543	0.679332	0.695706	0.677434	0.681254	0.0050251
480	0.671027	0.678729	0.69588	0.686375	0.683003	0.00531396
540	0.664676	0.680374	0.699552	0.689341	0.683486	0.00739302
600	0.67369	0.676399	0.701712	0.693086	0.686222	0.00671196
660	0.670623	0.686609	0.699747	0.692327	0.687326	0.00618322
720	0.667451	0.682762	0.699515	0.688264	0.684498	0.00666639
780	0.676649	0.684331	0.702558	0.688509	0.688012	0.00543525
840	0.669494	0.690002	0.695858	0.68638	0.685433	0.00566057
900	0.680714	0.68852	0.707492	0.689767	0.691623	0.00565611
960	0.678319	0.690211	0.695318	0.686791	0.68766	0.00357268
1020	0.671092	0.684385	0.701659	0.692621	0.687439	0.00649119
1080	0.675662	0.684378	0.699973	0.691966	0.687995	0.00519947
1140	0.67288	0.688186	0.699951	0.699504	0.69013	0.00636179
1200	0.682939	0.686455	0.704511	0.700644	0.693637	0.00527072
1260	0.676878	0.687289	0.704395	0.694732	0.690824	0.00581973
1320	0.673885	0.696589	0.705505	0.693942	0.69248	0.0066736
1380	0.682922	0.695882	0.709102	0.696158	0.696016	0.0053442
1440	0.670667	0.683189	0.702278	0.691314	0.686862	0.00666611
1500	0.676642	0.684222	0.692425	0.691228	0.686129	0.00364335
1560	0.6751	0.690403	0.705736	0.690496	0.690434	0.00625355
1620	0.678715	0.682606	0.700559	0.691868	0.688437	0.00489243
1680	0.682365	0.687899	0.700297	0.695305	0.691466	0.00396092
1740	0.679367	0.698403	0.703644	0.706981	0.697099	0.00616859
1800	0.686471	0.697142	0.707512	0.710254	0.700345	0.00541829
1860	0.691311	0.702726	0.706046	0.713827	0.703478	0.0046753
1920	0.687989	0.706728	0.709473	0.713376	0.704391	0.00563502
1980	0.691175	0.704123	0.7112	0.720411	0.706727	0.00616382
2040	0.695573	0.70974	0.718334	0.712406	0.709013	0.00482663
2100	0.69377	0.710176	0.721935	0.716134	0.710504	0.00607259
2160	0.699981	0.71277	0.711721	0.709483	0.708489	0.00291759
2220	0.696542	0.719719	0.717234	0.713508	0.711751	0.0052277
2280	0.688279	0.704102	0.719941	0.713848	0.706543	0.00690657
2340	0.701755	0.709723	0.726471	0.71675	0.713675	0.00525119
2400	0.695845	0.703618	0.722069	0.718001	0.709883	0.00612861
2460	0.69167	0.707803	0.722802	0.717895	0.710042	0.00687414
2520	0.692939	0.710428	0.719709	0.717229	0.710076	0.00603972
2580	0.690006	0.7007	0.713175	0.715869	0.704938	0.005974
2640	0.697011	0.715627	0.70387	0.715359	0.707967	0.00456555
2700	0.685871	0.710473	0.719184	0.707422	0.705737	0.00707557
2760	0.68673	0.706048	0.703059	0.705309	0.700287	0.00456329
2820	0.684996	0.696598	0.709756	0.698668	0.697504	0.00507224
					#DIV/0!	#DIV/0!
					#DIV/0!	#DIV/0!
					#DIV/0!	#DIV/0!
					#DIV/0!	#DIV/0!
					#DIV/0!	#DIV/0!
					#DIV/0!	#DIV/0!
					#DIV/0!	#DIV/0!
					#DIV/0!	#DIV/0!
					#DIV/0!	#DIV/0!
					#DIV/0!	#DIV/0!
					#DIV/0!	#DIV/0!
					#DIV/0!	#DIV/0!
					#DIV/0!	#DIV/0!
					#DIV/0!	#DIV/0!
					#DIV/0!	#DIV/0!
					#DIV/0!	#DIV/0!
					#DIV/0!	#DIV/0!
					#DIV/0!	#DIV/0!
					#DIV/0!	#DIV/0!
					#DIV/0!	#DIV/0!
					#DIV/0!	#DIV/0!
					#DIV/0!	#DIV/0!
					#DIV/0!	#DIV/0!
					#DIV/0!	#DIV/0!
					#DIV/0!	#DIV/0!
					#DIV/0!	#DIV/0!
					#DIV/0!	#DIV/0!
					#DIV/0!	#DIV/0!
					#DIV/0!	#DIV/0!
					#DIV/0!	#DIV/0!
					#DIV/0!	#DIV/0!
					#DIV/0!	#DIV/0!
					#DIV/0!	#DIV/0!
					#DIV/0!	#DIV/0!
					#DIV/0!	#DIV/0!
					#DIV/0!	#DIV/0!
					#DIV/0!	#DIV/0!
					#DIV/0!	#DIV/0!
					#DIV/0!	#DIV/0!
					#DIV/0!	#DIV/0!
					#DIV/0!	#DIV/0!
					#DIV/0!	#DIV/0!
					#DIV/0!	#DIV/0!
					#DIV/0!	#DIV/0!
					#DIV/0!	#DIV/0!
					#DIV/0!	#DIV/0!
					#DIV/0!	#DIV/0!
					#DIV/0!	#DIV/0!
					#DIV/0!	#DIV/0!
					#DIV/0!	#DIV/0!
					#DIV/0!	#DIV/0!
					#DIV/0!	#DIV/0!
					#DIV/0!	#DIV/0!
					#DIV/0!	#DIV/0!
					#DIV/0!	#DIV/0!
					#DIV/0!	#DIV/0!
					#DIV/0!	#DIV/0!
					#DIV/0!	#DIV/0!
					#DIV/0!	#DIV/0!
					#DIV/0!	#DIV/0!
					#DIV/0!	#DIV/0!
					#DIV/0!	#DIV/0!
					#DIV/0!	#DIV/0!
					#DIV/0!	#DIV/0!
					#DIV/0!	#DIV/0!
					#DIV/0!	#DIV/0!
					#DIV/0!	#DIV/0!
					#DIV/0!	#DIV/0!
					#DIV/0!	#DIV/0!
					#DIV/0!	#DIV/0!
					#DIV/0!	#DIV/0!
					#DIV/0!	#DIV/0!
					#DIV/0!	#DIV/0!
					#DIV/0!	#DIV/0!
					#DIV/0!	#DIV/0!
					#DIV/0!	#DIV/0!
					#DIV/0!	#DIV/0!
					#DIV/0!	#DIV/0!
					#DIV/0!	#DIV/0!
					#DIV/0!	#DIV/0!

## Sheet: A1
Time [s]	Exp1	Exp2	Exp3	Exp4	Average	SEM
0	0.688989	0.695608	0.697473	0.692693	0.693691	0.0018503
60	0.675612	0.695655	0.692385	0.696841	0.690123	0.00492799
120	0.687953	0.678709	0.702627	0.690761	0.690012	0.00493033
180	0.685141	0.68783	0.690303	0.700861	0.691034	0.003441
240	0.684426	0.689976	0.700357	0.695808	0.692642	0.0034661
300	0.686921	0.693613	0.700891	0.695637	0.694266	0.00288878
360	0.678521	0.681599	0.697493	0.680517	0.684532	0.00436692
420	0.678301	0.688944	0.697098	0.684039	0.687095	0.00398068
480	0.674193	0.682659	0.690515	0.691479	0.684711	0.0040242
540	0.674862	0.679769	0.697605	0.690604	0.68571	0.00515112
600	0.675626	0.687673	0.693871	0.690982	0.687038	0.00400909
660	0.671372	0.67659	0.688573	0.69845	0.683746	0.00608158
720	0.667166	0.684569	0.698238	0.688981	0.684738	0.00651314
780	0.678535	0.677474	0.69796	0.692357	0.686582	0.00508676
840	0.677615	0.682557	0.696141	0.691291	0.686901	0.00418089
900	0.675751	0.687078	0.692977	0.688908	0.686178	0.00368783
960	0.674964	0.674196	0.689723	0.689691	0.682144	0.00436969
1020	0.67328	0.690868	0.697817	0.691983	0.688487	0.00529306
1080	0.68189	0.684587	0.686611	0.693376	0.686616	0.00245185
1140	0.672877	0.684684	0.685411	0.700967	0.685985	0.00576142
1200	0.675901	0.684717	0.701233	0.703709	0.69139	0.0066653
1260	0.671499	0.684005	0.687847	0.699986	0.685834	0.0058676
1320	0.675973	0.681174	0.689495	0.694	0.685161	0.00405405
1380	0.671297	0.680173	0.683589	0.691704	0.681691	0.00422482
1440	0.681495	0.681723	0.689641	0.694858	0.686929	0.0032513
1500	0.673477	0.684699	0.704557	0.690546	0.68832	0.00646814
1560	0.672492	0.679857	0.698416	0.693455	0.686055	0.00598563
1620	0.662325	0.681741	0.695882	0.686079	0.681507	0.0070447
1680	0.678605	0.686468	0.686991	0.689787	0.685463	0.00239915
1740	0.686072	0.677451	0.696656	0.699411	0.689897	0.00504746
1800	0.66316	0.679049	0.694195	0.698297	0.683675	0.00799332
1860	0.678135	0.674824	0.696051	0.700046	0.687264	0.006316
1920	0.6788	0.685894	0.688138	0.695936	0.687192	0.00352913
1980	0.67234	0.679842	0.690879	0.694261	0.684331	0.00504492
2040	0.666133	0.675634	0.695449	0.702092	0.684827	0.00839095
2100	0.676584	0.668595	0.692924	0.693023	0.682782	0.00610618
2160	0.672454	0.685454	0.693702	0.694928	0.686635	0.0051738
2220	0.670002	0.680292	0.69591	0.697747	0.685988	0.00661255
2280	0.675774	0.683899	0.696321	0.697728	0.68843	0.00523952
2340	0.665114	0.684564	0.690447	0.70072	0.685211	0.00748465
2400	0.679291	0.677183	0.696914	0.707671	0.690265	0.00729589
2460	0.675664	0.685214	0.694757	0.703876	0.689878	0.00607947
2520	0.681998	0.684931	0.696369	0.703669	0.691742	0.0050416
2580	0.67251	0.6828	0.697386	0.701613	0.688577	0.00670241
2640	0.683528	0.686016	0.690254	0.702001	0.69045	0.00409297
2700	0.682466	0.686082	0.698266	0.701208	0.692005	0.00456401
2760	0.688912	0.691812	0.69035	0.698232	0.692327	0.00205557
2820	0.685826	0.682293	0.702612	0.699656	0.692597	0.00501788
					#DIV/0!	#DIV/0!
					#DIV/0!	#DIV/0!
					#DIV/0!	#DIV/0!
					#DIV/0!	#DIV/0!
					#DIV/0!	#DIV/0!
					#DIV/0!	#DIV/0!
					#DIV/0!	#DIV/0!
					#DIV/0!	#DIV/0!
					#DIV/0!	#DIV/0!
					#DIV/0!	#DIV/0!
					#DIV/0!	#DIV/0!
					#DIV/0!	#DIV/0!
					#DIV/0!	#DIV/0!
					#DIV/0!	#DIV/0!
					#DIV/0!	#DIV/0!
					#DIV/0!	#DIV/0!
					#DIV/0!	#DIV/0!
					#DIV/0!	#DIV/0!
					#DIV/0!	#DIV/0!
					#DIV/0!	#DIV/0!
					#DIV/0!	#DIV/0!
					#DIV/0!	#DIV/0!
					#DIV/0!	#DIV/0!
					#DIV/0!	#DIV/0!
					#DIV/0!	#DIV/0!
					#DIV/0!	#DIV/0!
					#DIV/0!	#DIV/0!
					#DIV/0!	#DIV/0!
					#DIV/0!	#DIV/0!
					#DIV/0!	#DIV/0!
					#DIV/0!	#DIV/0!
					#DIV/0!	#DIV/0!
					#DIV/0!	#DIV/0!
					#DIV/0!	#DIV/0!
					#DIV/0!	#DIV/0!
					#DIV/0!	#DIV/0!
					#DIV/0!	#DIV/0!
					#DIV/0!	#DIV/0!
					#DIV/0!	#DIV/0!
					#DIV/0!	#DIV/0!
					#DIV/0!	#DIV/0!
					#DIV/0!	#DIV/0!
					#DIV/0!	#DIV/0!
					#DIV/0!	#DIV/0!
					#DIV/0!	#DIV/0!
					#DIV/0!	#DIV/0!
					#DIV/0!	#DIV/0!
					#DIV/0!	#DIV/0!
					#DIV/0!	#DIV/0!
					#DIV/0!	#DIV/0!
					#DIV/0!	#DIV/0!
					#DIV/0!	#DIV/0!
					#DIV/0!	#DIV/0!
					#DIV/0!	#DIV/0!
					#DIV/0!	#DIV/0!
					#DIV/0!	#DIV/0!
					#DIV/0!	#DIV/0!
					#DIV/0!	#DIV/0!
					#DIV/0!	#DIV/0!
					#DIV/0!	#DIV/0!
					#DIV/0!	#DIV/0!
					#DIV/0!	#DIV/0!
					#DIV/0!	#DIV/0!
					#DIV/0!	#DIV/0!
					#DIV/0!	#DIV/0!
					#DIV/0!	#DIV/0!
					#DIV/0!	#DIV/0!
					#DIV/0!	#DIV/0!
					#DIV/0!	#DIV/0!
					#DIV/0!	#DIV/0!
					#DIV/0!	#DIV/0!
					#DIV/0!	#DIV/0!
					#DIV/0!	#DIV/0!
					#DIV/0!	#DIV/0!
					#DIV/0!	#DIV/0!
					#DIV/0!	#DIV/0!
					#DIV/0!	#DIV/0!
					#DIV/0!	#DIV/0!
					#DIV/0!	#DIV/0!
					#DIV/0!	#DIV/0!
