# Supplementary material for: Non-vesicular phosphatidylinositol transfer plays critical roles in defining organelle lipid composition
Source: EMBO J. 2024 Apr 16;43(10):6. doi: 10.1038/s44318-024-00096-3 (PMC11099152; doi:10.1038/s44318-024-00096-3)
Supplement: Supplementary file 8 — Source data Fig. 7 [file 44318_2024_96_MOESM8_ESM.zip › Figure 7/7E/7E-BRET-PM P4M-KO.xlsx]

## Sheet: DMSO
Time [s]	Exp1	Exp2	Exp3	Average	SEM
0	0.995173	1.02022	0.968822	0.994737	0.0148383
60	0.994649	0.995528	0.980522	0.990233	0.00486217
120	1.00668	1.00992	0.994353	1.00365	0.00474234
180	1.00051	1.00196	0.997649	1.00004	0.00126593
240	1.00472	0.997782	0.995112	0.999205	0.00286357
300	0.994768	1.00026	1.00724	1.00076	0.00360858
360	0.786181	0.795436	0.762297	0.781305	0.0098723
420	0.777049	0.795723	0.754914	0.775895	0.0117946
480	0.773043	0.786651	0.760838	0.773511	0.00745518
540	0.781213	0.794679	0.756292	0.777395	0.0112447
600	0.78282	0.793611	0.76532	0.780584	0.00824306
660	0.770701	0.792649	0.760642	0.774664	0.00944977
720	0.779537	0.791243	0.771223	0.780668	0.00580674
780	0.774335	0.787535	0.773105	0.778325	0.00461864
840	0.783268	0.795642	0.771376	0.783429	0.00700524
900	0.784696	0.787324	0.768028	0.780016	0.00604195
960	0.782466	0.79466	0.769559	0.782229	0.0072469
1020	0.7745	0.788518	0.76654	0.776519	0.00642443
1080	0.774447	0.784421	0.769397	0.776088	0.00441408
1140	0.78161	0.801664	0.764352	0.782542	0.010781
1200	0.765496	0.808723	0.765322	0.779847	0.0144381
1260	0.787077	0.795514	0.76224	0.78161	0.00998687
1320	0.78977	0.80491	0.770063	0.788248	0.0100881
1380	0.786111	0.790914	0.768481	0.781835	0.00681951
1440	0.799946	0.797609	0.773147	0.790234	0.00857011
1500	0.788725	0.788016	0.765539	0.78076	0.00761314
1560	0.769801	0.794731	0.767496	0.777343	0.00871963
1620	0.813882	0.839037	0.785603	0.812841	0.0154339
1680	0.844323	0.877831	0.817029	0.846394	0.0175823
1740	0.881387	0.891166	0.84147	0.871341	0.0152002
1800	0.875799	0.897546	0.859892	0.877745	0.0109133
1860	0.90045	0.915805	0.870494	0.895583	0.0133045
1920	0.906977	0.916921	0.890273	0.904723	0.00777487
1980	0.927787	0.919945	0.900096	0.915943	0.00824021
2040	0.909505	0.925367	0.901014	0.911962	0.00713657
2100	0.912714	0.931082	0.903382	0.915726	0.00813707
2160	0.925099	0.930505	0.90959	0.921731	0.00626825
2220	0.927278	0.934733	0.911383	0.924465	0.0068857
2280	0.922779	0.928469	0.909677	0.920308	0.00556364
2340	0.929428	0.938017	0.920163	0.929203	0.00515507
2400	0.925615	0.952609	0.917278	0.931834	0.0106628
2460	0.924348	0.949574	0.930288	0.934737	0.00761427
2520	0.942833	0.945298	0.929879	0.939337	0.004782
2580	0.947282	0.931409	0.934121	0.937604	0.00490183
2640	0.933427	0.942342	0.928489	0.934753	0.00405357
2700	0.953722	0.948214	0.928951	0.943629	0.00750921
2760	0.934206	0.939933	0.931589	0.935243	0.00246371
2820	0.945466	0.943764	0.92503	0.938087	0.00654672
				#DIV/0!	#DIV/0!
				#DIV/0!	#DIV/0!
				#DIV/0!	#DIV/0!
				#DIV/0!	#DIV/0!
				#DIV/0!	#DIV/0!
				#DIV/0!	#DIV/0!
				#DIV/0!	#DIV/0!
				#DIV/0!	#DIV/0!
				#DIV/0!	#DIV/0!
				#DIV/0!	#DIV/0!
				#DIV/0!	#DIV/0!
				#DIV/0!	#DIV/0!
				#DIV/0!	#DIV/0!
				#DIV/0!	#DIV/0!
				#DIV/0!	#DIV/0!
				#DIV/0!	#DIV/0!
				#DIV/0!	#DIV/0!
				#DIV/0!	#DIV/0!
				#DIV/0!	#DIV/0!
				#DIV/0!	#DIV/0!
				#DIV/0!	#DIV/0!
				#DIV/0!	#DIV/0!
				#DIV/0!	#DIV/0!
				#DIV/0!	#DIV/0!
				#DIV/0!	#DIV/0!
				#DIV/0!	#DIV/0!
				#DIV/0!	#DIV/0!
				#DIV/0!	#DIV/0!
				#DIV/0!	#DIV/0!
				#DIV/0!	#DIV/0!
				#DIV/0!	#DIV/0!
				#DIV/0!	#DIV/0!
				#DIV/0!	#DIV/0!
				#DIV/0!	#DIV/0!
				#DIV/0!	#DIV/0!
				#DIV/0!	#DIV/0!
				#DIV/0!	#DIV/0!
				#DIV/0!	#DIV/0!
				#DIV/0!	#DIV/0!
				#DIV/0!	#DIV/0!
				#DIV/0!	#DIV/0!
				#DIV/0!	#DIV/0!
				#DIV/0!	#DIV/0!
				#DIV/0!	#DIV/0!
				#DIV/0!	#DIV/0!
				#DIV/0!	#DIV/0!
				#DIV/0!	#DIV/0!
				#DIV/0!	#DIV/0!
				#DIV/0!	#DIV/0!
				#DIV/0!	#DIV/0!
				#DIV/0!	#DIV/0!
				#DIV/0!	#DIV/0!
				#DIV/0!	#DIV/0!
				#DIV/0!	#DIV/0!
				#DIV/0!	#DIV/0!
				#DIV/0!	#DIV/0!
				#DIV/0!	#DIV/0!
				#DIV/0!	#DIV/0!
				#DIV/0!	#DIV/0!
				#DIV/0!	#DIV/0!
				#DIV/0!	#DIV/0!
				#DIV/0!	#DIV/0!
				#DIV/0!	#DIV/0!
				#DIV/0!	#DIV/0!
				#DIV/0!	#DIV/0!
				#DIV/0!	#DIV/0!
				#DIV/0!	#DIV/0!
				#DIV/0!	#DIV/0!
				#DIV/0!	#DIV/0!
				#DIV/0!	#DIV/0!
				#DIV/0!	#DIV/0!
				#DIV/0!	#DIV/0!
				#DIV/0!	#DIV/0!
				#DIV/0!	#DIV/0!
				#DIV/0!	#DIV/0!
				#DIV/0!	#DIV/0!
				#DIV/0!	#DIV/0!
				#DIV/0!	#DIV/0!
				#DIV/0!	#DIV/0!
				#DIV/0!	#DIV/0!
				#DIV/0!	#DIV/0!
				#DIV/0!	#DIV/0!

## Sheet: VT
Time [s]	Exp1	Exp2	Exp3	Average	SEM
0	0.784292	0.788059	0.746741	0.773031	0.0131897
60	0.784228	0.782355	0.75204	0.772874	0.0104312
120	0.783162	0.780788	0.764476	0.776142	0.00587303
180	0.77718	0.777946	0.764418	0.773181	0.0043872
240	0.771231	0.781045	0.766586	0.772954	0.00426216
300	0.79206	0.791928	0.760655	0.781547	0.0104463
360	0.774233	0.770612	0.754425	0.766424	0.00608978
420	0.767147	0.771362	0.752882	0.763797	0.00559143
480	0.779822	0.76226	0.748622	0.763568	0.0090303
540	0.775739	0.778734	0.747398	0.767291	0.00998364
600	0.783374	0.762219	0.753424	0.766339	0.00888763
660	0.784093	0.777506	0.764582	0.775394	0.00573037
720	0.779241	0.778043	0.758127	0.771804	0.00684704
780	0.782454	0.765766	0.770335	0.772852	0.00497925
840	0.777788	0.776308	0.766894	0.773663	0.0034117
900	0.783056	0.769248	0.754825	0.769043	0.00815026
960	0.784926	0.76645	0.761451	0.770942	0.00713906
1020	0.778395	0.769365	0.758671	0.76881	0.00570063
1080	0.775803	0.778927	0.758722	0.771151	0.00627925
1140	0.788266	0.785922	0.757371	0.777186	0.00993067
1200	0.76837	0.779756	0.756741	0.768289	0.00664371
1260	0.787641	0.775487	0.75519	0.772772	0.0094657
1320	0.776599	0.755456	0.754544	0.7622	0.00720449
1380	0.772819	0.780887	0.762978	0.772228	0.00517828
1440	0.761125	0.775263	0.763188	0.766525	0.00440921
1500	0.783373	0.768966	0.756661	0.769667	0.00771907
1560	0.781254	0.780413	0.761423	0.774363	0.00647479
1620	0.781191	0.77502	0.74769	0.767967	0.0102938
1680	0.777281	0.7733	0.757485	0.769355	0.00604547
1740	0.779024	0.765135	0.750076	0.764745	0.00835901
1800	0.779273	0.784401	0.75292	0.772198	0.00975173
1860	0.784868	0.765656	0.755777	0.768767	0.00854053
1920	0.779578	0.774534	0.762194	0.772102	0.00516367
1980	0.778503	0.779805	0.757323	0.771877	0.00728657
2040	0.774981	0.775344	0.762535	0.770953	0.00421034
2100	0.790868	0.7881	0.76178	0.78025	0.00926921
2160	0.786318	0.784293	0.753098	0.77457	0.0107517
2220	0.792905	0.769675	0.754892	0.772491	0.0110633
2280	0.776799	0.776654	0.755952	0.769802	0.00692488
2340	0.776122	0.780774	0.752626	0.769841	0.00871151
2400	0.780304	0.771708	0.753705	0.768572	0.0078369
2460	0.776153	0.78244	0.761599	0.773397	0.00617187
2520	0.793304	0.77625	0.764375	0.777976	0.00839568
2580	0.77183	0.77487	0.763648	0.770116	0.00335092
2640	0.781357	0.778333	0.760139	0.773277	0.00662631
2700	0.786169	0.776248	0.758934	0.773784	0.00795798
2760	0.802793	0.780439	0.755666	0.779633	0.0136104
2820	0.779981	0.782031	0.752459	0.771491	0.00953407
				#DIV/0!	#DIV/0!
				#DIV/0!	#DIV/0!
				#DIV/0!	#DIV/0!
				#DIV/0!	#DIV/0!
				#DIV/0!	#DIV/0!
				#DIV/0!	#DIV/0!
				#DIV/0!	#DIV/0!
				#DIV/0!	#DIV/0!
				#DIV/0!	#DIV/0!
				#DIV/0!	#DIV/0!
				#DIV/0!	#DIV/0!
				#DIV/0!	#DIV/0!
				#DIV/0!	#DIV/0!
				#DIV/0!	#DIV/0!
				#DIV/0!	#DIV/0!
				#DIV/0!	#DIV/0!
				#DIV/0!	#DIV/0!
				#DIV/0!	#DIV/0!
				#DIV/0!	#DIV/0!
				#DIV/0!	#DIV/0!
				#DIV/0!	#DIV/0!
				#DIV/0!	#DIV/0!
				#DIV/0!	#DIV/0!
				#DIV/0!	#DIV/0!
				#DIV/0!	#DIV/0!
				#DIV/0!	#DIV/0!
				#DIV/0!	#DIV/0!
				#DIV/0!	#DIV/0!
				#DIV/0!	#DIV/0!
				#DIV/0!	#DIV/0!
				#DIV/0!	#DIV/0!
				#DIV/0!	#DIV/0!
				#DIV/0!	#DIV/0!
				#DIV/0!	#DIV/0!
				#DIV/0!	#DIV/0!
				#DIV/0!	#DIV/0!
				#DIV/0!	#DIV/0!
				#DIV/0!	#DIV/0!
				#DIV/0!	#DIV/0!
				#DIV/0!	#DIV/0!
				#DIV/0!	#DIV/0!
				#DIV/0!	#DIV/0!
				#DIV/0!	#DIV/0!
				#DIV/0!	#DIV/0!
				#DIV/0!	#DIV/0!
				#DIV/0!	#DIV/0!
				#DIV/0!	#DIV/0!
				#DIV/0!	#DIV/0!
				#DIV/0!	#DIV/0!
				#DIV/0!	#DIV/0!
				#DIV/0!	#DIV/0!
				#DIV/0!	#DIV/0!
				#DIV/0!	#DIV/0!
				#DIV/0!	#DIV/0!
				#DIV/0!	#DIV/0!
				#DIV/0!	#DIV/0!
				#DIV/0!	#DIV/0!
				#DIV/0!	#DIV/0!
				#DIV/0!	#DIV/0!
				#DIV/0!	#DIV/0!
				#DIV/0!	#DIV/0!
				#DIV/0!	#DIV/0!
				#DIV/0!	#DIV/0!
				#DIV/0!	#DIV/0!
				#DIV/0!	#DIV/0!
				#DIV/0!	#DIV/0!
				#DIV/0!	#DIV/0!
				#DIV/0!	#DIV/0!
				#DIV/0!	#DIV/0!
				#DIV/0!	#DIV/0!
				#DIV/0!	#DIV/0!
				#DIV/0!	#DIV/0!
				#DIV/0!	#DIV/0!
				#DIV/0!	#DIV/0!
				#DIV/0!	#DIV/0!
				#DIV/0!	#DIV/0!
				#DIV/0!	#DIV/0!
				#DIV/0!	#DIV/0!
				#DIV/0!	#DIV/0!
				#DIV/0!	#DIV/0!
				#DIV/0!	#DIV/0!
				#DIV/0!	#DIV/0!

## Sheet: A1
Time [s]	Exp1	Exp2	Exp3	Average	SEM
0	0.778122	0.793713	0.747788	0.773208	0.0134835
60	0.792355	0.772336	0.755141	0.773277	0.0107531
120	0.778851	0.784247	0.764337	0.775812	0.00594482
180	0.778722	0.80384	0.760876	0.781146	0.0124618
240	0.773483	0.791915	0.758203	0.774534	0.0097458
300	0.789606	0.784604	0.756853	0.777021	0.0101868
360	0.752317	0.772333	0.74633	0.756993	0.00786218
420	0.783001	0.790074	0.742738	0.771938	0.014742
480	0.773042	0.778493	0.743551	0.765029	0.0108536
540	0.749926	0.766177	0.740202	0.752102	0.00757681
600	0.778508	0.776949	0.745413	0.766956	0.0107812
660	0.760233	0.780848	0.747551	0.762877	0.0097024
720	0.78523	0.796865	0.759255	0.78045	0.0111172
780	0.780806	0.777064	0.757864	0.771911	0.00710603
840	0.770688	0.771751	0.755801	0.76608	0.00514855
900	0.777959	0.778896	0.751741	0.769532	0.00889971
960	0.779081	0.784195	0.7513	0.771525	0.0102198
1020	0.763716	0.772369	0.744911	0.760332	0.0081051
1080	0.7718	0.780654	0.740003	0.764153	0.0123422
1140	0.770553	0.782357	0.746149	0.766353	0.0106613
1200	0.775352	0.789194	0.752741	0.772429	0.0106239
1260	0.784583	0.763289	0.745435	0.764436	0.0113154
1320	0.769404	0.791014	0.751129	0.770516	0.0115271
1380	0.776504	0.785888	0.748412	0.770268	0.0112589
1440	0.775483	0.771836	0.753036	0.766785	0.00695476
1500	0.779114	0.779513	0.74832	0.768982	0.0103319
1560	0.784786	0.786931	0.75321	0.774976	0.0109005
1620	0.777107	0.795972	0.735155	0.769411	0.0179732
1680	0.774016	0.771233	0.730096	0.758448	0.0141991
1740	0.772275	0.759085	0.734147	0.755169	0.0111792
1800	0.765094	0.786215	0.741931	0.764414	0.0127883
1860	0.775863	0.779329	0.74261	0.765934	0.011705
1920	0.764295	0.775413	0.75632	0.765343	0.00553651
1980	0.778175	0.777615	0.752702	0.769497	0.00839939
2040	0.762448	0.783141	0.747303	0.764297	0.0103867
2100	0.772407	0.772383	0.744268	0.763019	0.00937574
2160	0.758921	0.768723	0.743011	0.756885	0.00749175
2220	0.755005	0.778327	0.745868	0.759733	0.00966371
2280	0.759929	0.768155	0.751574	0.759886	0.00478647
2340	0.779156	0.77243	0.751093	0.767559	0.00845923
2400	0.768374	0.7759	0.743696	0.762657	0.00972599
2460	0.781521	0.779089	0.752582	0.771064	0.00926759
2520	0.772401	0.786951	0.761589	0.773647	0.00734771
2580	0.770361	0.763543	0.756086	0.76333	0.00412214
2640	0.748635	0.759761	0.749143	0.752513	0.00362693
2700	0.76612	0.778316	0.757506	0.767314	0.00603675
2760	0.779096	0.769802	0.75136	0.766753	0.00815059
2820	0.789851	0.780809	0.753666	0.774775	0.0108726
				#DIV/0!	#DIV/0!
				#DIV/0!	#DIV/0!
				#DIV/0!	#DIV/0!
				#DIV/0!	#DIV/0!
				#DIV/0!	#DIV/0!
				#DIV/0!	#DIV/0!
				#DIV/0!	#DIV/0!
				#DIV/0!	#DIV/0!
				#DIV/0!	#DIV/0!
				#DIV/0!	#DIV/0!
				#DIV/0!	#DIV/0!
				#DIV/0!	#DIV/0!
				#DIV/0!	#DIV/0!
				#DIV/0!	#DIV/0!
				#DIV/0!	#DIV/0!
				#DIV/0!	#DIV/0!
				#DIV/0!	#DIV/0!
				#DIV/0!	#DIV/0!
				#DIV/0!	#DIV/0!
				#DIV/0!	#DIV/0!
				#DIV/0!	#DIV/0!
				#DIV/0!	#DIV/0!
				#DIV/0!	#DIV/0!
				#DIV/0!	#DIV/0!
				#DIV/0!	#DIV/0!
				#DIV/0!	#DIV/0!
				#DIV/0!	#DIV/0!
				#DIV/0!	#DIV/0!
				#DIV/0!	#DIV/0!
				#DIV/0!	#DIV/0!
				#DIV/0!	#DIV/0!
				#DIV/0!	#DIV/0!
				#DIV/0!	#DIV/0!
				#DIV/0!	#DIV/0!
				#DIV/0!	#DIV/0!
				#DIV/0!	#DIV/0!
				#DIV/0!	#DIV/0!
				#DIV/0!	#DIV/0!
				#DIV/0!	#DIV/0!
				#DIV/0!	#DIV/0!
				#DIV/0!	#DIV/0!
				#DIV/0!	#DIV/0!
				#DIV/0!	#DIV/0!
				#DIV/0!	#DIV/0!
				#DIV/0!	#DIV/0!
				#DIV/0!	#DIV/0!
				#DIV/0!	#DIV/0!
				#DIV/0!	#DIV/0!
				#DIV/0!	#DIV/0!
				#DIV/0!	#DIV/0!
				#DIV/0!	#DIV/0!
				#DIV/0!	#DIV/0!
				#DIV/0!	#DIV/0!
				#DIV/0!	#DIV/0!
				#DIV/0!	#DIV/0!
				#DIV/0!	#DIV/0!
				#DIV/0!	#DIV/0!
				#DIV/0!	#DIV/0!
				#DIV/0!	#DIV/0!
				#DIV/0!	#DIV/0!
				#DIV/0!	#DIV/0!
				#DIV/0!	#DIV/0!
				#DIV/0!	#DIV/0!
				#DIV/0!	#DIV/0!
				#DIV/0!	#DIV/0!
				#DIV/0!	#DIV/0!
				#DIV/0!	#DIV/0!
				#DIV/0!	#DIV/0!
				#DIV/0!	#DIV/0!
				#DIV/0!	#DIV/0!
				#DIV/0!	#DIV/0!
				#DIV/0!	#DIV/0!
				#DIV/0!	#DIV/0!
				#DIV/0!	#DIV/0!
				#DIV/0!	#DIV/0!
				#DIV/0!	#DIV/0!
				#DIV/0!	#DIV/0!
				#DIV/0!	#DIV/0!
				#DIV/0!	#DIV/0!
				#DIV/0!	#DIV/0!
				#DIV/0!	#DIV/0!
				#DIV/0!	#DIV/0!
