# Supplementary material for: Non-vesicular phosphatidylinositol transfer plays critical roles in defining organelle lipid composition
Source: EMBO J. 2024 Apr 16;43(10):6. doi: 10.1038/s44318-024-00096-3 (PMC11099152; doi:10.1038/s44318-024-00096-3)
Supplement: Supplementary file 8 — Source data Fig. 7 [file 44318_2024_96_MOESM8_ESM.zip › Figure 7/7F/7F-BRET-PM PA-WT.xlsx]

## Sheet: DMSO
Time [s]	Exp1	Exp2	Exp3	Exp4	Average	SEM
0	0.974276	0.980217	0.970218	0.980666	0.976344	0.00250804
60	0.968251	0.972497	0.97462	0.979631	0.97375	0.00236563
120	0.982591	0.982982	0.987974	0.991747	0.986324	0.00218381
180	0.991625	0.987583	0.993852	0.995907	0.992242	0.00178202
240	0.998624	1.00124	0.997754	0.996523	0.998535	0.000998987
300	1.00975	1.01118	1.00839	1.00757	1.00922	0.00079161
360	0.995475	1.00993	1.02167	0.999555	1.00666	0.00585581
420	1.12611	1.14289	1.14048	1.12867	1.13454	0.00418986
480	1.20977	1.24631	1.22795	1.23056	1.22865	0.00748578
540	1.27388	1.30418	1.28019	1.29383	1.28802	0.00680879
600	1.31154	1.34984	1.32149	1.33847	1.33033	0.00855412
660	1.3298	1.36734	1.33484	1.3407	1.34317	0.00835837
720	1.33928	1.38089	1.33542	1.36275	1.35458	0.0106457
780	1.3626	1.3916	1.35845	1.37597	1.37215	0.00748312
840	1.36298	1.41005	1.35646	1.37738	1.37672	0.0119389
900	1.37612	1.4139	1.37417	1.37557	1.38494	0.00966094
960	1.3876	1.42369	1.38317	1.39048	1.39624	0.00927462
1020	1.38511	1.43141	1.38074	1.38578	1.39576	0.0119359
1080	1.39639	1.44336	1.38344	1.40577	1.40724	0.0128806
1140	1.39111	1.45039	1.38364	1.41824	1.41085	0.0151344
1200	1.40437	1.46058	1.3911	1.40981	1.41646	0.0152215
1260	1.39195	1.457	1.3986	1.41442	1.41549	0.0146158
1320	1.39536	1.4683	1.38884	1.40455	1.41426	0.0182991
1380	1.39904	1.45544	1.3849	1.41486	1.41356	0.0152424
1440	1.41459	1.45816	1.39965	1.3907	1.41577	0.014962
1500	1.39804	1.45766	1.40869	1.39374	1.41453	0.0147139
1560	1.40705	1.46653	1.38968	1.3957	1.41474	0.0176352
1620	1.41448	1.45385	1.3979	1.41942	1.42142	0.0117514
1680	1.38332	1.41785	1.35259	1.38967	1.38586	0.0133905
1740	1.34732	1.38966	1.33489	1.35572	1.3569	0.0117296
1800	1.33399	1.36987	1.31937	1.33068	1.33848	0.010923
1860	1.31674	1.35475	1.29791	1.30533	1.31868	0.0126298
1920	1.30748	1.33816	1.27886	1.28112	1.30141	0.0138678
1980	1.29149	1.33225	1.27485	1.25746	1.28901	0.0159984
2040	1.27217	1.31537	1.24752	1.238	1.26826	0.0172732
2100	1.26896	1.3049	1.23931	1.22393	1.25927	0.0178499
2160	1.24961	1.28213	1.22966	1.2162	1.2444	0.0143291
2220	1.23129	1.27361	1.21615	1.19563	1.22917	0.0165181
2280	1.22136	1.26566	1.20953	1.18522	1.22044	0.0168452
2340	1.22934	1.24831	1.20289	1.19415	1.21867	0.0123927
2400	1.21247	1.22877	1.18574	1.17514	1.20053	0.0122602
2460	1.20267	1.22262	1.18554	1.16388	1.19368	0.0124924
2520	1.19399	1.2105	1.18159	1.16087	1.18674	0.0104583
2580	1.18702	1.20013	1.17856	1.14614	1.17796	0.0114978
2640	1.18119	1.19888	1.14672	1.13252	1.16483	0.0152723
2700	1.16726	1.19422	1.13608	1.12772	1.15632	0.0152306
2760	1.16055	1.19309	1.12734	1.11511	1.14902	0.0175471
2820	1.14762	1.18485	1.13409	1.09258	1.13978	0.0190449
					#DIV/0!	#DIV/0!
					#DIV/0!	#DIV/0!
					#DIV/0!	#DIV/0!
					#DIV/0!	#DIV/0!
					#DIV/0!	#DIV/0!
					#DIV/0!	#DIV/0!
					#DIV/0!	#DIV/0!
					#DIV/0!	#DIV/0!
					#DIV/0!	#DIV/0!
					#DIV/0!	#DIV/0!
					#DIV/0!	#DIV/0!
					#DIV/0!	#DIV/0!
					#DIV/0!	#DIV/0!
					#DIV/0!	#DIV/0!
					#DIV/0!	#DIV/0!
					#DIV/0!	#DIV/0!
					#DIV/0!	#DIV/0!
					#DIV/0!	#DIV/0!
					#DIV/0!	#DIV/0!
					#DIV/0!	#DIV/0!
					#DIV/0!	#DIV/0!
					#DIV/0!	#DIV/0!
					#DIV/0!	#DIV/0!
					#DIV/0!	#DIV/0!
					#DIV/0!	#DIV/0!
					#DIV/0!	#DIV/0!
					#DIV/0!	#DIV/0!
					#DIV/0!	#DIV/0!
					#DIV/0!	#DIV/0!
					#DIV/0!	#DIV/0!
					#DIV/0!	#DIV/0!
					#DIV/0!	#DIV/0!
					#DIV/0!	#DIV/0!
					#DIV/0!	#DIV/0!
					#DIV/0!	#DIV/0!
					#DIV/0!	#DIV/0!
					#DIV/0!	#DIV/0!
					#DIV/0!	#DIV/0!
					#DIV/0!	#DIV/0!
					#DIV/0!	#DIV/0!
					#DIV/0!	#DIV/0!
					#DIV/0!	#DIV/0!
					#DIV/0!	#DIV/0!
					#DIV/0!	#DIV/0!
					#DIV/0!	#DIV/0!
					#DIV/0!	#DIV/0!
					#DIV/0!	#DIV/0!
					#DIV/0!	#DIV/0!
					#DIV/0!	#DIV/0!
					#DIV/0!	#DIV/0!
					#DIV/0!	#DIV/0!
					#DIV/0!	#DIV/0!
					#DIV/0!	#DIV/0!
					#DIV/0!	#DIV/0!
					#DIV/0!	#DIV/0!
					#DIV/0!	#DIV/0!
					#DIV/0!	#DIV/0!
					#DIV/0!	#DIV/0!
					#DIV/0!	#DIV/0!
					#DIV/0!	#DIV/0!
					#DIV/0!	#DIV/0!
					#DIV/0!	#DIV/0!
					#DIV/0!	#DIV/0!
					#DIV/0!	#DIV/0!
					#DIV/0!	#DIV/0!
					#DIV/0!	#DIV/0!
					#DIV/0!	#DIV/0!
					#DIV/0!	#DIV/0!
					#DIV/0!	#DIV/0!
					#DIV/0!	#DIV/0!
					#DIV/0!	#DIV/0!
					#DIV/0!	#DIV/0!
					#DIV/0!	#DIV/0!
					#DIV/0!	#DIV/0!
					#DIV/0!	#DIV/0!
					#DIV/0!	#DIV/0!
					#DIV/0!	#DIV/0!
					#DIV/0!	#DIV/0!
					#DIV/0!	#DIV/0!
					#DIV/0!	#DIV/0!

## Sheet: VT
Time [s]	Exp1	Exp2	Exp3	Exp4	Average	SEM
0	0.834265	0.823777	0.812364	0.818061	0.822117	0.00467178
60	0.848231	0.834868	0.816671	0.808847	0.827154	0.00889188
120	0.850911	0.834358	0.824018	0.810291	0.829894	0.00856569
180	0.854092	0.835261	0.821915	0.810513	0.830445	0.00936487
240	0.860911	0.840219	0.825705	0.816528	0.835841	0.00967567
300	0.858318	0.848969	0.828541	0.812958	0.837196	0.0101944
360	0.945349	0.959696	0.947543	0.922487	0.943769	0.00776386
420	1.01257	1.01247	0.988895	0.965932	0.994966	0.0111654
480	1.02266	1.02412	0.993758	0.985149	1.00642	0.00995736
540	1.02367	1.02684	0.993654	0.998802	1.01074	0.00846957
600	1.03099	1.02902	1.00831	1.0026	1.01773	0.00719442
660	1.03175	1.03187	0.995449	0.993217	1.01307	0.0108271
720	1.03189	1.03023	1.00066	0.99893	1.01543	0.00903854
780	1.03848	1.03071	1.00402	0.993259	1.01662	0.0107277
840	1.03868	1.03731	0.99922	0.996633	1.01796	0.0115819
900	1.03474	1.03654	1.00977	0.992029	1.01827	0.0106685
960	1.03879	1.03697	1.00802	1.00438	1.02204	0.00918228
1020	1.04074	1.03981	1.00928	1.00009	1.02248	0.0104454
1080	1.03993	1.04855	1.00867	1.01199	1.02728	0.00996924
1140	1.04076	1.04804	1.01645	1.01669	1.03049	0.00816953
1200	1.04155	1.05348	1.00699	1.0149	1.02923	0.0109531
1260	1.04803	1.05574	1.01804	1.01839	1.03505	0.00984839
1320	1.04046	1.05549	1.01962	1.01718	1.03319	0.00908562
1380	1.05392	1.05429	1.0232	1.0159	1.03683	0.0100851
1440	1.05106	1.04816	1.01192	1.01287	1.031	0.0107602
1500	1.04227	1.06002	1.0164	1.01005	1.03218	0.0116041
1560	1.04759	1.05248	1.02023	1.01451	1.0337	0.00955381
1620	1.03948	1.04137	1.02406	1.02399	1.03223	0.00475026
1680	1.02883	1.03295	1.0097	1.01505	1.02163	0.00551828
1740	1.0102	1.01613	0.985796	1.01046	1.00565	0.00675724
1800	1.00854	1.01623	1.00146	1.00424	1.00762	0.00321957
1860	1.00383	1.0095	0.981337	0.995073	0.997435	0.00613134
1920	0.9935	1.00458	0.968464	0.985235	0.987945	0.00760761
1980	0.988744	0.996413	0.968121	0.979435	0.983178	0.0061025
2040	0.987331	0.990997	0.947885	0.96991	0.974031	0.00985467
2100	0.986387	0.982623	0.947654	0.959097	0.96894	0.00931661
2160	0.974528	0.971952	0.954226	0.952462	0.963292	0.00577873
2220	0.957856	0.957058	0.935636	0.950619	0.950292	0.00514708
2280	0.957486	0.953209	0.937578	0.941874	0.947537	0.00467635
2340	0.947666	0.945005	0.942591	0.947187	0.945612	0.00116161
2400	0.948767	0.932453	0.933051	0.940988	0.938815	0.00384558
2460	0.93947	0.929982	0.916378	0.932071	0.929475	0.00481688
2520	0.924792	0.924397	0.921945	0.928342	0.924869	0.0013179
2580	0.925285	0.919461	0.90532	0.920027	0.917523	0.00427373
2640	0.912664	0.90732	0.898932	0.910435	0.907338	0.00300869
2700	0.905985	0.908046	0.90537	0.899923	0.904831	0.00173334
2760	0.909969	0.90893	0.893431	0.895429	0.90194	0.00435998
2820	0.912745	0.90889	0.899954	0.885807	0.901849	0.00598087
					#DIV/0!	#DIV/0!
					#DIV/0!	#DIV/0!
					#DIV/0!	#DIV/0!
					#DIV/0!	#DIV/0!
					#DIV/0!	#DIV/0!
					#DIV/0!	#DIV/0!
					#DIV/0!	#DIV/0!
					#DIV/0!	#DIV/0!
					#DIV/0!	#DIV/0!
					#DIV/0!	#DIV/0!
					#DIV/0!	#DIV/0!
					#DIV/0!	#DIV/0!
					#DIV/0!	#DIV/0!
					#DIV/0!	#DIV/0!
					#DIV/0!	#DIV/0!
					#DIV/0!	#DIV/0!
					#DIV/0!	#DIV/0!
					#DIV/0!	#DIV/0!
					#DIV/0!	#DIV/0!
					#DIV/0!	#DIV/0!
					#DIV/0!	#DIV/0!
					#DIV/0!	#DIV/0!
					#DIV/0!	#DIV/0!
					#DIV/0!	#DIV/0!
					#DIV/0!	#DIV/0!
					#DIV/0!	#DIV/0!
					#DIV/0!	#DIV/0!
					#DIV/0!	#DIV/0!
					#DIV/0!	#DIV/0!
					#DIV/0!	#DIV/0!
					#DIV/0!	#DIV/0!
					#DIV/0!	#DIV/0!
					#DIV/0!	#DIV/0!
					#DIV/0!	#DIV/0!
					#DIV/0!	#DIV/0!
					#DIV/0!	#DIV/0!
					#DIV/0!	#DIV/0!
					#DIV/0!	#DIV/0!
					#DIV/0!	#DIV/0!
					#DIV/0!	#DIV/0!
					#DIV/0!	#DIV/0!
					#DIV/0!	#DIV/0!
					#DIV/0!	#DIV/0!
					#DIV/0!	#DIV/0!
					#DIV/0!	#DIV/0!
					#DIV/0!	#DIV/0!
					#DIV/0!	#DIV/0!
					#DIV/0!	#DIV/0!
					#DIV/0!	#DIV/0!
					#DIV/0!	#DIV/0!
					#DIV/0!	#DIV/0!
					#DIV/0!	#DIV/0!
					#DIV/0!	#DIV/0!
					#DIV/0!	#DIV/0!
					#DIV/0!	#DIV/0!
					#DIV/0!	#DIV/0!
					#DIV/0!	#DIV/0!
					#DIV/0!	#DIV/0!
					#DIV/0!	#DIV/0!
					#DIV/0!	#DIV/0!
					#DIV/0!	#DIV/0!
					#DIV/0!	#DIV/0!
					#DIV/0!	#DIV/0!
					#DIV/0!	#DIV/0!
					#DIV/0!	#DIV/0!
					#DIV/0!	#DIV/0!
					#DIV/0!	#DIV/0!
					#DIV/0!	#DIV/0!
					#DIV/0!	#DIV/0!
					#DIV/0!	#DIV/0!
					#DIV/0!	#DIV/0!
					#DIV/0!	#DIV/0!
					#DIV/0!	#DIV/0!
					#DIV/0!	#DIV/0!
					#DIV/0!	#DIV/0!
					#DIV/0!	#DIV/0!
					#DIV/0!	#DIV/0!
					#DIV/0!	#DIV/0!
					#DIV/0!	#DIV/0!
					#DIV/0!	#DIV/0!

## Sheet: A1
Time [s]	Exp1	Exp2	Exp3	Exp4	Average	SEM
0	0.847356	0.831216	0.82332	0.834164	0.834014	0.00500181
60	0.836486	0.829483	0.82892	0.828946	0.830959	0.00184683
120	0.846765	0.822657	0.834585	0.826865	0.832718	0.00529365
180	0.850793	0.827308	0.823975	0.822529	0.831151	0.00662313
240	0.847951	0.828341	0.83535	0.818942	0.832646	0.00610922
300	0.853411	0.838004	0.834801	0.827898	0.838529	0.00539047
360	0.93262	0.926699	0.904045	0.900755	0.91603	0.00798975
420	0.937932	0.935463	0.905789	0.916968	0.924038	0.00767348
480	0.952282	0.933375	0.904671	0.925413	0.928935	0.00985721
540	0.944018	0.933729	0.91672	0.927413	0.93047	0.00571965
600	0.938949	0.932215	0.907152	0.932333	0.927662	0.00701548
660	0.939016	0.925106	0.908008	0.922459	0.923647	0.00635302
720	0.946436	0.915425	0.902736	0.923393	0.921997	0.00918972
780	0.937994	0.914606	0.900782	0.921781	0.918791	0.00774356
840	0.931013	0.910957	0.902317	0.910161	0.913612	0.00611923
900	0.929307	0.915899	0.909007	0.913806	0.917005	0.00434719
960	0.932704	0.912347	0.897116	0.903764	0.911483	0.0077302
1020	0.92968	0.913917	0.900316	0.914547	0.914615	0.0059993
1080	0.917569	0.91529	0.902957	0.909826	0.911411	0.00325268
1140	0.927234	0.917275	0.896158	0.91083	0.912874	0.00651391
1200	0.925351	0.9187	0.894169	0.914583	0.913201	0.00672051
1260	0.921574	0.914073	0.900926	0.904474	0.910262	0.00468284
1320	0.922495	0.916212	0.894986	0.902286	0.908995	0.0062953
1380	0.923614	0.909105	0.900175	0.900733	0.908407	0.00546503
1440	0.928165	0.906124	0.892028	0.892889	0.904802	0.00842942
1500	0.921796	0.909007	0.892238	0.894833	0.904468	0.00685106
1560	0.921662	0.905925	0.892008	0.893276	0.903218	0.00690406
1620	0.897502	0.886441	0.880121	0.881328	0.886348	0.00396224
1680	0.888806	0.888711	0.875799	0.889134	0.885613	0.00327251
1740	0.893523	0.883277	0.877416	0.889429	0.885911	0.0035288
1800	0.905863	0.893715	0.893889	0.892307	0.896443	0.0031597
1860	0.898692	0.893598	0.885581	0.881877	0.889937	0.00380773
1920	0.902095	0.897126	0.87749	0.885985	0.890674	0.00553678
1980	0.91234	0.899223	0.885828	0.888286	0.896419	0.00605294
2040	0.904181	0.897086	0.885217	0.886146	0.893157	0.00455677
2100	0.895915	0.896553	0.889529	0.870206	0.888051	0.00615608
2160	0.900439	0.889865	0.878022	0.876486	0.886203	0.00560812
2220	0.905149	0.889435	0.895235	0.878896	0.892179	0.00548873
2280	0.896641	0.883049	0.874465	0.874562	0.882179	0.00522364
2340	0.886033	0.877217	0.875162	0.883266	0.880419	0.00254152
2400	0.894418	0.882508	0.87724	0.881	0.883792	0.00371137
2460	0.907225	0.87742	0.870588	0.886251	0.885371	0.00795902
2520	0.901241	0.877777	0.876198	0.875253	0.882617	0.00622978
2580	0.886671	0.873842	0.875065	0.870214	0.876448	0.00356006
2640	0.889375	0.883348	0.872546	0.866821	0.878022	0.00510469
2700	0.891019	0.883411	0.863102	0.872395	0.877481	0.00613091
2760	0.898596	0.886526	0.862988	0.863556	0.877917	0.00880736
2820	0.885715	0.880418	0.86654	0.86277	0.873861	0.00547814
					#DIV/0!	#DIV/0!
					#DIV/0!	#DIV/0!
					#DIV/0!	#DIV/0!
					#DIV/0!	#DIV/0!
					#DIV/0!	#DIV/0!
					#DIV/0!	#DIV/0!
					#DIV/0!	#DIV/0!
					#DIV/0!	#DIV/0!
					#DIV/0!	#DIV/0!
					#DIV/0!	#DIV/0!
					#DIV/0!	#DIV/0!
					#DIV/0!	#DIV/0!
					#DIV/0!	#DIV/0!
					#DIV/0!	#DIV/0!
					#DIV/0!	#DIV/0!
					#DIV/0!	#DIV/0!
					#DIV/0!	#DIV/0!
					#DIV/0!	#DIV/0!
					#DIV/0!	#DIV/0!
					#DIV/0!	#DIV/0!
					#DIV/0!	#DIV/0!
					#DIV/0!	#DIV/0!
					#DIV/0!	#DIV/0!
					#DIV/0!	#DIV/0!
					#DIV/0!	#DIV/0!
					#DIV/0!	#DIV/0!
					#DIV/0!	#DIV/0!
					#DIV/0!	#DIV/0!
					#DIV/0!	#DIV/0!
					#DIV/0!	#DIV/0!
					#DIV/0!	#DIV/0!
					#DIV/0!	#DIV/0!
					#DIV/0!	#DIV/0!
					#DIV/0!	#DIV/0!
					#DIV/0!	#DIV/0!
					#DIV/0!	#DIV/0!
					#DIV/0!	#DIV/0!
					#DIV/0!	#DIV/0!
					#DIV/0!	#DIV/0!
					#DIV/0!	#DIV/0!
					#DIV/0!	#DIV/0!
					#DIV/0!	#DIV/0!
					#DIV/0!	#DIV/0!
					#DIV/0!	#DIV/0!
					#DIV/0!	#DIV/0!
					#DIV/0!	#DIV/0!
					#DIV/0!	#DIV/0!
					#DIV/0!	#DIV/0!
					#DIV/0!	#DIV/0!
					#DIV/0!	#DIV/0!
					#DIV/0!	#DIV/0!
					#DIV/0!	#DIV/0!
					#DIV/0!	#DIV/0!
					#DIV/0!	#DIV/0!
					#DIV/0!	#DIV/0!
					#DIV/0!	#DIV/0!
					#DIV/0!	#DIV/0!
					#DIV/0!	#DIV/0!
					#DIV/0!	#DIV/0!
					#DIV/0!	#DIV/0!
					#DIV/0!	#DIV/0!
					#DIV/0!	#DIV/0!
					#DIV/0!	#DIV/0!
					#DIV/0!	#DIV/0!
					#DIV/0!	#DIV/0!
					#DIV/0!	#DIV/0!
					#DIV/0!	#DIV/0!
					#DIV/0!	#DIV/0!
					#DIV/0!	#DIV/0!
					#DIV/0!	#DIV/0!
					#DIV/0!	#DIV/0!
					#DIV/0!	#DIV/0!
					#DIV/0!	#DIV/0!
					#DIV/0!	#DIV/0!
					#DIV/0!	#DIV/0!
					#DIV/0!	#DIV/0!
					#DIV/0!	#DIV/0!
					#DIV/0!	#DIV/0!
					#DIV/0!	#DIV/0!
					#DIV/0!	#DIV/0!
