# Supplementary material for: Non-vesicular phosphatidylinositol transfer plays critical roles in defining organelle lipid composition
Source: EMBO J. 2024 Apr 16;43(10):6. doi: 10.1038/s44318-024-00096-3 (PMC11099152; doi:10.1038/s44318-024-00096-3)
Supplement: Supplementary file 8 — Source data Fig. 7 [file 44318_2024_96_MOESM8_ESM.zip › Figure 7/7G/7G-BRET-PM PA-KO.xlsx]

## Sheet: DMSO
Time [s]	Exp1	Exp2	Exp3	Average	SEM
0	0.95772	0.974172	0.966577	0.966156	0.00475403
60	0.969106	0.97835	0.974364	0.97394	0.00267697
120	0.986159	0.985575	0.982052	0.984595	0.00128267
180	0.996727	0.989721	0.99608	0.994176	0.00223553
240	0.997112	0.995336	0.998363	0.996937	0.000878449
300	1.00616	1.01494	1.00556	1.00889	0.0030334
360	1.01018	1.02476	1.00817	1.01437	0.00522836
420	1.12236	1.12777	1.08765	1.11259	0.0125702
480	1.17486	1.19928	1.14706	1.17373	0.0150854
540	1.21268	1.23966	1.20123	1.21786	0.0113922
600	1.23369	1.27304	1.2411	1.24928	0.0120734
660	1.2429	1.27843	1.27328	1.26487	0.011086
720	1.26371	1.28261	1.29158	1.2793	0.00821518
780	1.26926	1.29774	1.3113	1.29277	0.0123874
840	1.26935	1.31293	1.31094	1.29774	0.0142063
900	1.29058	1.31499	1.31972	1.30843	0.00902803
960	1.28627	1.32875	1.32634	1.31379	0.0137749
1020	1.26852	1.33152	1.31433	1.30479	0.0188019
1080	1.28971	1.34014	1.3263	1.31872	0.0150413
1140	1.29878	1.34429	1.33007	1.32438	0.0134433
1200	1.29989	1.35343	1.32623	1.32651	0.0154562
1260	1.29647	1.35319	1.33069	1.32679	0.0164903
1320	1.2942	1.35374	1.33109	1.32634	0.0173491
1380	1.29801	1.35361	1.35049	1.33404	0.0180372
1440	1.29433	1.35894	1.34926	1.33418	0.0201172
1500	1.31382	1.35181	1.34612	1.33725	0.0118287
1560	1.3114	1.35452	1.3425	1.33614	0.0128461
1620	1.31244	1.35227	1.36729	1.344	0.0163658
1680	1.28838	1.32271	1.3579	1.32299	0.0200689
1740	1.28406	1.30387	1.33277	1.3069	0.0141413
1800	1.25711	1.29203	1.32498	1.29138	0.0195975
1860	1.25056	1.28968	1.3171	1.28578	0.0193074
1920	1.261	1.27831	1.31682	1.28538	0.0164961
1980	1.22308	1.2718	1.30811	1.26766	0.0246337
2040	1.24176	1.26704	1.29407	1.26762	0.0151023
2100	1.2103	1.2594	1.29117	1.25362	0.0235245
2160	1.20352	1.23651	1.27165	1.23722	0.0196718
2220	1.20394	1.22647	1.26875	1.23305	0.0189978
2280	1.19954	1.22092	1.25965	1.2267	0.0175917
2340	1.20283	1.20446	1.25327	1.22019	0.0165482
2400	1.17812	1.20146	1.24665	1.20874	0.0201169
2460	1.1623	1.19693	1.23807	1.1991	0.0218999
2520	1.15032	1.1851	1.24128	1.19223	0.0265007
2580	1.15179	1.17814	1.23086	1.18693	0.023247
2640	1.14075	1.18018	1.21687	1.17927	0.021978
2700	1.13468	1.17649	1.20703	1.17273	0.0209718
2760	1.11804	1.16584	1.19898	1.16095	0.023493
2820	1.12701	1.16832	1.18805	1.16113	0.0179845
				#DIV/0!	#DIV/0!
				#DIV/0!	#DIV/0!
				#DIV/0!	#DIV/0!
				#DIV/0!	#DIV/0!
				#DIV/0!	#DIV/0!
				#DIV/0!	#DIV/0!
				#DIV/0!	#DIV/0!
				#DIV/0!	#DIV/0!
				#DIV/0!	#DIV/0!
				#DIV/0!	#DIV/0!
				#DIV/0!	#DIV/0!
				#DIV/0!	#DIV/0!
				#DIV/0!	#DIV/0!
				#DIV/0!	#DIV/0!
				#DIV/0!	#DIV/0!
				#DIV/0!	#DIV/0!
				#DIV/0!	#DIV/0!
				#DIV/0!	#DIV/0!
				#DIV/0!	#DIV/0!
				#DIV/0!	#DIV/0!
				#DIV/0!	#DIV/0!
				#DIV/0!	#DIV/0!
				#DIV/0!	#DIV/0!
				#DIV/0!	#DIV/0!
				#DIV/0!	#DIV/0!
				#DIV/0!	#DIV/0!
				#DIV/0!	#DIV/0!
				#DIV/0!	#DIV/0!
				#DIV/0!	#DIV/0!
				#DIV/0!	#DIV/0!
				#DIV/0!	#DIV/0!
				#DIV/0!	#DIV/0!
				#DIV/0!	#DIV/0!
				#DIV/0!	#DIV/0!
				#DIV/0!	#DIV/0!
				#DIV/0!	#DIV/0!
				#DIV/0!	#DIV/0!
				#DIV/0!	#DIV/0!
				#DIV/0!	#DIV/0!
				#DIV/0!	#DIV/0!
				#DIV/0!	#DIV/0!
				#DIV/0!	#DIV/0!
				#DIV/0!	#DIV/0!
				#DIV/0!	#DIV/0!
				#DIV/0!	#DIV/0!
				#DIV/0!	#DIV/0!
				#DIV/0!	#DIV/0!
				#DIV/0!	#DIV/0!
				#DIV/0!	#DIV/0!
				#DIV/0!	#DIV/0!
				#DIV/0!	#DIV/0!
				#DIV/0!	#DIV/0!
				#DIV/0!	#DIV/0!
				#DIV/0!	#DIV/0!
				#DIV/0!	#DIV/0!
				#DIV/0!	#DIV/0!
				#DIV/0!	#DIV/0!
				#DIV/0!	#DIV/0!
				#DIV/0!	#DIV/0!
				#DIV/0!	#DIV/0!
				#DIV/0!	#DIV/0!
				#DIV/0!	#DIV/0!
				#DIV/0!	#DIV/0!
				#DIV/0!	#DIV/0!
				#DIV/0!	#DIV/0!
				#DIV/0!	#DIV/0!
				#DIV/0!	#DIV/0!
				#DIV/0!	#DIV/0!
				#DIV/0!	#DIV/0!
				#DIV/0!	#DIV/0!
				#DIV/0!	#DIV/0!
				#DIV/0!	#DIV/0!
				#DIV/0!	#DIV/0!
				#DIV/0!	#DIV/0!
				#DIV/0!	#DIV/0!
				#DIV/0!	#DIV/0!
				#DIV/0!	#DIV/0!
				#DIV/0!	#DIV/0!
				#DIV/0!	#DIV/0!
				#DIV/0!	#DIV/0!
				#DIV/0!	#DIV/0!
				#DIV/0!	#DIV/0!

## Sheet: VT
Time [s]	Exp1	Exp2	Exp3	Average	SEM
0	0.836639	0.849097	0.836402	0.840713	0.00419271
60	0.848006	0.855191	0.848947	0.850715	0.00225463
120	0.84333	0.858432	0.859667	0.85381	0.00525174
180	0.861249	0.861467	0.859734	0.860816	0.000545073
240	0.856819	0.868301	0.863813	0.862978	0.00334077
300	0.875687	0.873986	0.857229	0.868967	0.00588963
360	0.961605	0.976807	0.967034	0.968482	0.00444759
420	0.980029	1.0039	0.980421	0.988117	0.00789278
480	0.993903	1.01026	0.985577	0.996581	0.00725128
540	0.987362	1.00961	0.992403	0.996457	0.00673376
600	0.98659	1.0049	0.991839	0.994443	0.00544382
660	0.988833	1.00478	0.997277	0.996964	0.00460676
720	0.996162	1.00203	1.00434	1.00085	0.00243429
780	0.994707	0.997728	1.01192	1.00145	0.00530648
840	1.00161	1.00539	1.00359	1.00353	0.00109174
900	0.983796	1.0049	1.00253	0.997078	0.0066761
960	0.982772	1.00672	1.00575	0.998412	0.0078248
1020	0.993175	1.00417	0.996961	0.998103	0.00322579
1080	0.98913	1.00499	0.996264	0.996796	0.0045868
1140	0.986635	1.00364	0.99309	0.994456	0.00495714
1200	0.989838	1.01143	0.990234	0.997168	0.00713322
1260	0.979414	1.01004	0.992853	0.994103	0.00886353
1320	0.98219	1.01162	0.998758	0.997522	0.00851768
1380	0.999164	1.01133	1.00472	1.00507	0.00351702
1440	0.994467	1.00499	0.999165	0.999539	0.00304218
1500	0.997005	1.00413	1.00204	1.00106	0.00211364
1560	0.997251	1.01051	1.00175	1.00317	0.00389169
1620	0.965747	0.997812	0.980254	0.981271	0.00927025
1680	0.98647	0.988225	0.975266	0.98332	0.00405885
1740	0.973333	0.984975	0.977235	0.978514	0.00342125
1800	0.97197	0.978773	0.977103	0.975949	0.00204706
1860	0.981408	0.986013	0.984429	0.98395	0.00135056
1920	0.960037	0.984924	0.984427	0.976463	0.00821399
1980	0.97736	0.981632	0.982516	0.980503	0.00159208
2040	0.95538	0.987759	0.978036	0.973725	0.0095923
2100	0.960827	0.97027	0.976342	0.969146	0.004514
2160	0.95032	0.963242	0.97383	0.962464	0.00679771
2220	0.934058	0.960322	0.966855	0.953745	0.0100224
2280	0.937953	0.956807	0.967632	0.954131	0.00867131
2340	0.934242	0.946237	0.964445	0.948308	0.00878014
2400	0.935439	0.941337	0.956019	0.944265	0.00611844
2460	0.933837	0.927374	0.966076	0.942429	0.0119696
2520	0.931999	0.921893	0.964925	0.939606	0.0129916
2580	0.918644	0.920992	0.965457	0.935031	0.0152284
2640	0.900666	0.918005	0.948569	0.922413	0.0140029
2700	0.91148	0.917773	0.946287	0.92518	0.0107087
2760	0.899173	0.917625	0.933605	0.916801	0.00994814
2820	0.903071	0.91214	0.93114	0.91545	0.00827019
				#DIV/0!	#DIV/0!
				#DIV/0!	#DIV/0!
				#DIV/0!	#DIV/0!
				#DIV/0!	#DIV/0!
				#DIV/0!	#DIV/0!
				#DIV/0!	#DIV/0!
				#DIV/0!	#DIV/0!
				#DIV/0!	#DIV/0!
				#DIV/0!	#DIV/0!
				#DIV/0!	#DIV/0!
				#DIV/0!	#DIV/0!
				#DIV/0!	#DIV/0!
				#DIV/0!	#DIV/0!
				#DIV/0!	#DIV/0!
				#DIV/0!	#DIV/0!
				#DIV/0!	#DIV/0!
				#DIV/0!	#DIV/0!
				#DIV/0!	#DIV/0!
				#DIV/0!	#DIV/0!
				#DIV/0!	#DIV/0!
				#DIV/0!	#DIV/0!
				#DIV/0!	#DIV/0!
				#DIV/0!	#DIV/0!
				#DIV/0!	#DIV/0!
				#DIV/0!	#DIV/0!
				#DIV/0!	#DIV/0!
				#DIV/0!	#DIV/0!
				#DIV/0!	#DIV/0!
				#DIV/0!	#DIV/0!
				#DIV/0!	#DIV/0!
				#DIV/0!	#DIV/0!
				#DIV/0!	#DIV/0!
				#DIV/0!	#DIV/0!
				#DIV/0!	#DIV/0!
				#DIV/0!	#DIV/0!
				#DIV/0!	#DIV/0!
				#DIV/0!	#DIV/0!
				#DIV/0!	#DIV/0!
				#DIV/0!	#DIV/0!
				#DIV/0!	#DIV/0!
				#DIV/0!	#DIV/0!
				#DIV/0!	#DIV/0!
				#DIV/0!	#DIV/0!
				#DIV/0!	#DIV/0!
				#DIV/0!	#DIV/0!
				#DIV/0!	#DIV/0!
				#DIV/0!	#DIV/0!
				#DIV/0!	#DIV/0!
				#DIV/0!	#DIV/0!
				#DIV/0!	#DIV/0!
				#DIV/0!	#DIV/0!
				#DIV/0!	#DIV/0!
				#DIV/0!	#DIV/0!
				#DIV/0!	#DIV/0!
				#DIV/0!	#DIV/0!
				#DIV/0!	#DIV/0!
				#DIV/0!	#DIV/0!
				#DIV/0!	#DIV/0!
				#DIV/0!	#DIV/0!
				#DIV/0!	#DIV/0!
				#DIV/0!	#DIV/0!
				#DIV/0!	#DIV/0!
				#DIV/0!	#DIV/0!
				#DIV/0!	#DIV/0!
				#DIV/0!	#DIV/0!
				#DIV/0!	#DIV/0!
				#DIV/0!	#DIV/0!
				#DIV/0!	#DIV/0!
				#DIV/0!	#DIV/0!
				#DIV/0!	#DIV/0!
				#DIV/0!	#DIV/0!
				#DIV/0!	#DIV/0!
				#DIV/0!	#DIV/0!
				#DIV/0!	#DIV/0!
				#DIV/0!	#DIV/0!
				#DIV/0!	#DIV/0!
				#DIV/0!	#DIV/0!
				#DIV/0!	#DIV/0!
				#DIV/0!	#DIV/0!
				#DIV/0!	#DIV/0!
				#DIV/0!	#DIV/0!
				#DIV/0!	#DIV/0!

## Sheet: A1
Time [s]	Exp1	Exp2	Exp3	Average	SEM
0	0.851241	0.836272	0.843664	0.843726	0.00432118
60	0.84115	0.842387	0.843579	0.842372	0.000701198
120	0.850241	0.844938	0.846411	0.847197	0.00158021
180	0.846031	0.845343	0.852749	0.848041	0.00236235
240	0.862853	0.84995	0.852976	0.85526	0.0038957
300	0.861647	0.847122	0.857475	0.855415	0.0043177
360	0.953621	0.938421	0.912864	0.934969	0.0118915
420	0.932964	0.943121	0.922025	0.932703	0.00609108
480	0.94956	0.947961	0.920824	0.939448	0.00932355
540	0.948572	0.938773	0.920639	0.935995	0.00818224
600	0.947545	0.934925	0.925155	0.935875	0.00648076
660	0.953395	0.926412	0.929856	0.936554	0.0084788
720	0.929235	0.929222	0.933947	0.930802	0.00157281
780	0.928025	0.923472	0.93162	0.927706	0.00235742
840	0.929066	0.931993	0.927443	0.929501	0.00133121
900	0.933521	0.920367	0.932633	0.928841	0.00424438
960	0.927636	0.916093	0.928989	0.92424	0.00409186
1020	0.929965	0.920576	0.919329	0.92329	0.00335708
1080	0.939052	0.926234	0.92042	0.928569	0.00550374
1140	0.936341	0.927372	0.917339	0.927017	0.00548835
1200	0.93091	0.930946	0.911706	0.924521	0.0064073
1260	0.920734	0.924047	0.905584	0.916788	0.00568316
1320	0.923593	0.922282	0.916136	0.920671	0.00229854
1380	0.901995	0.918228	0.921111	0.913778	0.00595005
1440	0.912962	0.915669	0.91668	0.915103	0.00110973
1500	0.898869	0.912092	0.917623	0.909528	0.00556361
1560	0.90853	0.913574	0.918905	0.91367	0.00299537
1620	0.876326	0.895104	0.886975	0.886135	0.00543696
1680	0.878297	0.903775	0.884858	0.888977	0.0076376
1740	0.901821	0.88838	0.888258	0.892819	0.0045007
1800	0.89551	0.910343	0.882807	0.89622	0.00795682
1860	0.904548	0.908861	0.891949	0.901786	0.00507362
1920	0.889215	0.917113	0.900738	0.902355	0.00809388
1980	0.910507	0.904419	0.900841	0.905256	0.0028215
2040	0.890533	0.911019	0.90541	0.902321	0.00611237
2100	0.902922	0.901862	0.904276	0.90302	0.000698533
2160	0.892763	0.899251	0.894964	0.895659	0.001905
2220	0.90216	0.90233	0.899695	0.901395	0.000851285
2280	0.895883	0.903468	0.898453	0.899268	0.00222721
2340	0.894004	0.889797	0.893521	0.892441	0.00132899
2400	0.903964	0.895673	0.895351	0.89833	0.00281887
2460	0.890116	0.892173	0.906683	0.896324	0.00521339
2520	0.90505	0.884345	0.90528	0.898225	0.00694036
2580	0.888533	0.899653	0.902212	0.896799	0.00419858
2640	0.888664	0.890308	0.899312	0.892761	0.00330982
2700	0.916093	0.894876	0.901015	0.903995	0.00630356
2760	0.886062	0.889339	0.898984	0.891461	0.00387828
2820	0.883588	0.891466	0.887945	0.887666	0.00227831
				#DIV/0!	#DIV/0!
				#DIV/0!	#DIV/0!
				#DIV/0!	#DIV/0!
				#DIV/0!	#DIV/0!
				#DIV/0!	#DIV/0!
				#DIV/0!	#DIV/0!
				#DIV/0!	#DIV/0!
				#DIV/0!	#DIV/0!
				#DIV/0!	#DIV/0!
				#DIV/0!	#DIV/0!
				#DIV/0!	#DIV/0!
				#DIV/0!	#DIV/0!
				#DIV/0!	#DIV/0!
				#DIV/0!	#DIV/0!
				#DIV/0!	#DIV/0!
				#DIV/0!	#DIV/0!
				#DIV/0!	#DIV/0!
				#DIV/0!	#DIV/0!
				#DIV/0!	#DIV/0!
				#DIV/0!	#DIV/0!
				#DIV/0!	#DIV/0!
				#DIV/0!	#DIV/0!
				#DIV/0!	#DIV/0!
				#DIV/0!	#DIV/0!
				#DIV/0!	#DIV/0!
				#DIV/0!	#DIV/0!
				#DIV/0!	#DIV/0!
				#DIV/0!	#DIV/0!
				#DIV/0!	#DIV/0!
				#DIV/0!	#DIV/0!
				#DIV/0!	#DIV/0!
				#DIV/0!	#DIV/0!
				#DIV/0!	#DIV/0!
				#DIV/0!	#DIV/0!
				#DIV/0!	#DIV/0!
				#DIV/0!	#DIV/0!
				#DIV/0!	#DIV/0!
				#DIV/0!	#DIV/0!
				#DIV/0!	#DIV/0!
				#DIV/0!	#DIV/0!
				#DIV/0!	#DIV/0!
				#DIV/0!	#DIV/0!
				#DIV/0!	#DIV/0!
				#DIV/0!	#DIV/0!
				#DIV/0!	#DIV/0!
				#DIV/0!	#DIV/0!
				#DIV/0!	#DIV/0!
				#DIV/0!	#DIV/0!
				#DIV/0!	#DIV/0!
				#DIV/0!	#DIV/0!
				#DIV/0!	#DIV/0!
				#DIV/0!	#DIV/0!
				#DIV/0!	#DIV/0!
				#DIV/0!	#DIV/0!
				#DIV/0!	#DIV/0!
				#DIV/0!	#DIV/0!
				#DIV/0!	#DIV/0!
				#DIV/0!	#DIV/0!
				#DIV/0!	#DIV/0!
				#DIV/0!	#DIV/0!
				#DIV/0!	#DIV/0!
				#DIV/0!	#DIV/0!
				#DIV/0!	#DIV/0!
				#DIV/0!	#DIV/0!
				#DIV/0!	#DIV/0!
				#DIV/0!	#DIV/0!
				#DIV/0!	#DIV/0!
				#DIV/0!	#DIV/0!
				#DIV/0!	#DIV/0!
				#DIV/0!	#DIV/0!
				#DIV/0!	#DIV/0!
				#DIV/0!	#DIV/0!
				#DIV/0!	#DIV/0!
				#DIV/0!	#DIV/0!
				#DIV/0!	#DIV/0!
				#DIV/0!	#DIV/0!
				#DIV/0!	#DIV/0!
				#DIV/0!	#DIV/0!
				#DIV/0!	#DIV/0!
				#DIV/0!	#DIV/0!
				#DIV/0!	#DIV/0!
				#DIV/0!	#DIV/0!
