# Supplementary material for: Non-vesicular phosphatidylinositol transfer plays critical roles in defining organelle lipid composition
Source: EMBO J. 2024 Apr 16;43(10):6. doi: 10.1038/s44318-024-00096-3 (PMC11099152; doi:10.1038/s44318-024-00096-3)
Supplement: Supplementary file 9 — Source data Fig. 8 [file 44318_2024_96_MOESM9_ESM.zip › Figure 8/Figure8-lipidomics.xlsx]

## Sheet: Sheet1
								Mean		STDEV		SEM
feature	class	Ctrl-1	Ctrl-2	Ctrl-3	VT-2	VT-2	VT-3	Ctrl	VT	Ctrl	VT	Ctrl	VT
CE 14:0;0	CE			0.0385061	0.0770638	0.0751718	0.073069	0.0385061	0.0751015	#DIV/0!	0.00199832	#DIV/0!	0.00115377
CE 16:0;0	CE	0.130964	0.127565	0.134911	0.189172	0.181593	0.217555	0.131147	0.196106	0.00367626	0.0189574	0.00212255	0.0109454
CE 16:1;0	CE	0.0651158	0.0719016	0.0782305	0.0825267	0.0817748	0.0967309	0.0717493	0.0870108	0.0065587	0.00842626	0.00378678	0.00486504
CE 18:1;0	CE	0.180283	0.193509	0.183805	0.234411	0.213963	0.261567	0.185866	0.236647	0.00684984	0.0238806	0.00395487	0.0137879
CE 18:2;0	CE	0.0442827	0.0429544	0.0413491	0.0313524	0.0544661	0.0604069	0.0428621	0.0487418	0.00146894	0.0153498	0.000848116	0.00886247
CE 20:1;0	CE	0.0382739				0.0334675	0.0426337	0.0382739	0.0380506	#DIV/0!	0.0064815	#DIV/0!	0.00374221
CE 20:4;0	CE	0.0315938	0.0341073			0.0373317	0.0465697	0.0328505	0.0419507	0.00177728	0.00653222	0.00102614	0.00377149
DAG 28:0;0	DAG	0.11755	0.115401	0.137408	0.103218	0.0985443	0.0986792	0.123453	0.100147	0.0121329	0.00266042	0.00700514	0.00153604
DAG 28:1;0	DAG
DAG 29:0;0	DAG		0.0225457					0.0225457
DAG 30:0;0	DAG	0.443383	0.443867	0.482114	0.348799	0.33874	0.325712	0.456454	0.337751	0.0222231	0.0115753	0.0128309	0.0066832
DAG 30:1;0	DAG	0.14532	0.142092	0.138892	0.142454	0.125732	0.117569	0.142101	0.128585	0.00321382	0.0126853	0.00185556	0.00732409
DAG 31:0;0	DAG	0.0413699	0.0405823	0.0527296	0.0449733	0.0379235		0.0448939	0.0414484	0.00679732	0.00498495	0.00392455	0.00287815
DAG 31:1;0	DAG		0.0235532	0.0272749	0.0284317			0.025414	0.0284317	0.0026316	#DIV/0!	0.0015194	#DIV/0!
DAG 32:0;0	DAG	0.689649	0.68398	0.710771	0.520776	0.515029	0.507735	0.6948	0.514513	0.0141185	0.00653601	0.00815153	0.00377368
DAG 32:1;0	DAG	0.739495	0.72725	0.782165	0.756523	0.72312	0.668469	0.749637	0.716037	0.028828	0.0444524	0.0166443	0.0256654
DAG 32:2;0	DAG	0.0703476	0.0624269	0.068424	0.0773469	0.059834	0.0620061	0.0670662	0.0663957	0.00413124	0.00954601	0.00238524	0.00551155
DAG 33:0;0	DAG	0.0507867	0.0453777	0.0421198	0.0429919	0.0345334		0.0460947	0.0387627	0.00437772	0.00598102	0.00252755	0.00345324
DAG 33:1;0	DAG	0.067962	0.0633675	0.0726669	0.0818028	0.065479	0.0692076	0.0679988	0.0721631	0.00464981	0.00855384	0.00268465	0.00493871
DAG 34:0;0	DAG	0.4195	0.410504	0.447427	0.411136	0.421471		0.42581	0.416304	0.0192533	0.00730788	0.0111162	0.00421933
DAG 34:1;0	DAG	1.27755	1.24496	1.28441	1.26327	1.17937	1.20904	1.26897	1.21723	0.0210796	0.0425465	0.0121707	0.0245649
DAG 34:2;0	DAG	0.289841	0.280756	0.290091	0.320291	0.275366	0.283626	0.286896	0.293094	0.00531906	0.0239125	0.00307105	0.0138063
DAG 34:3;0	DAG
DAG 35:1;0	DAG	0.0320663	0.0266179	0.0377101	0.0434325	0.0317122	0.0348985	0.0321315	0.0366811	0.00554641	0.00606008	0.00320231	0.00349889
DAG 35:2;0	DAG				0.0368218				0.0368218
DAG 36:1;0	DAG	0.209328	0.198929	0.198992	0.217945	0.17889	0.175818	0.202416	0.190884	0.00598551	0.0234852	0.00345583	0.0135596
DAG 36:2;0	DAG	0.294561	0.284454	0.277061	0.302315	0.278515	0.280851	0.285358	0.287227	0.00878523	0.0131183	0.0050723	0.00757409
DAG 36:3;0	DAG	0.0603389	0.0704077	0.0586661	0.0703346	0.0582304	0.079426	0.0631376	0.0693304	0.00635145	0.0106334	0.00366712	0.0061394
DAG 36:4;0	DAG	0.0639268	0.0634504	0.0579335	0.066191	0.0573232	0.0798191	0.0617702	0.0677778	0.00333121	0.0113316	0.00192333	0.00654248
DAG 37:2;0	DAG				0.0842071				0.0842071
DAG 38:1;0	DAG	0.0673325	0.0508807	0.0546856	0.0941647	0.0576847	0.0535639	0.0576329	0.0684711	0.00861282	0.0223465	0.00497276	0.0129021
DAG 38:2;0	DAG	0.0464839	0.043783	0.0513621	0.0477287	0.0368143	0.0454436	0.0472097	0.0433289	0.00384132	0.00575629	0.00221785	0.00332349
DAG 38:3;0	DAG	0.045582						0.045582
DAG 38:4;0	DAG	0.0998734	0.113645	0.111189	0.0956922	0.0873966	0.117197	0.108236	0.100095	0.00734561	0.0153801	0.00424111	0.00887998
DAG 38:5;0	DAG		0.0434124	0.0450993	0.040956	0.038189	0.0581305	0.0442558	0.0457585	0.00119288	0.0108034	0.000688729	0.00623756
DAG 38:6;0	DAG	0.0266348	0.0277771	0.033437		0.0288957		0.029283	0.0288957	0.00364259	#DIV/0!	0.00210311	#DIV/0!
DAG 40:1;0	DAG	0.0434484	0.0296392	0.0307785	0.0580412	0.0389016	0.0425202	0.034622	0.0464876	0.00766504	0.0101679	0.00442554	0.00587062
DAG 40:5;0	DAG		0.0315527			0.0257741	0.0295532	0.0315527	0.0276637		0.00267219		0.00154284
DAG 40:6;0	DAG
PA 28:0;0	PA				0.0239979	0.0237398			0.0238688		0.000182511		0.000105376
PA 30:0;0	PA	0.0854354	0.0682997	0.092019	0.0855636	0.117727	0.0748221	0.0819181	0.0927044	0.0122446	0.0223262	0.00706964	0.0128904
PA 30:1;0	PA				0.0320584	0.026826			0.0294422		0.00369981		0.00213615
PA 32:0;0	PA	0.190575	0.160626	0.199299	0.192975	0.241817	0.142936	0.1835	0.192576	0.0202839	0.049442	0.0117113	0.0285462
PA 32:1;0	PA	0.0846898	0.0708321	0.080388	0.166609	0.170053	0.183306	0.0786366	0.173323	0.00709291	0.00881578	0.00409521	0.00508994
PA 33:1;0	PA					0.0250184			0.0250184
PA 34:0;0	PA	0.0502268	0.0484896	0.0590896	0.0453214	0.0659294	0.0508263	0.052602	0.0540257	0.00568517	0.01067	0.00328243	0.00616051
PA 34:1;0	PA	0.179299	0.146498	0.165228	0.273866	0.295427	0.309979	0.163675	0.293091	0.0164554	0.0181691	0.0095008	0.0104902
PA 34:2;0	PA	0.0252528	0.0286819	0.0294768	0.0562248	0.0613753	0.060118	0.0278038	0.0592393	0.00224472	0.00268532	0.00129603	0.00155041
PA 36:1;0	PA	0.0594583	0.051278	0.0609206	0.0511509	0.0587045	0.0552152	0.057219	0.0550235	0.0051967	0.00378046	0.0030004	0.00218271
PA 36:2;0	PA	0.042153	0.0410656	0.0391271	0.0594599	0.0634847	0.0677561	0.0407819	0.0635669	0.00153282	0.0041487	0.000884998	0.00239533
PC 28:0;0	PC	1.3446	1.3298	1.50466	1.62525	1.7476	1.62443	1.39302	1.66576	0.096964	0.0708763	0.0559838	0.0409217
PC 28:1;0	PC
PC 30:0;0	PC	3.68288	3.58367	3.65345	3.85642	3.70604	4.26333	3.64	3.94193	0.0509534	0.288317	0.0294188	0.166465
PC 30:1;0	PC	1.22278	1.13693	1.28408	1.28643	1.27224		1.2146	1.27934	0.0739165	0.0100338	0.042677	0.00579321
PC 32:0;0	PC	2.58874	2.68	2.8265	2.8824	2.81294	3.08619	2.69841	2.92718	0.119946	0.142017	0.0692528	0.0819962
PC 32:1;0	PC	11.3869	10.7938	11.2703	11.0885	11.4	10.0426	11.1503	10.8437	0.314194	0.711031	0.181405	0.410526
PC 32:2;0	PC	0.844042	0.828645	0.816942	0.893141	0.911228	0.803943	0.829876	0.869437	0.0135918	0.0574358	0.00784746	0.0331616
PC 32:3;0	PC
PC 34:1;0	PC	18.3642	18.8699	19.0855	19.5108	18.6772	18.7847	18.7732	18.9909	0.370222	0.45346	0.213754	0.261813
PC 34:2;0	PC	4.08837	4.0081	4.25994	4.07986	4.2757	3.95853	4.11881	4.1047	0.12865	0.160038	0.0742784	0.0924009
PC 34:3;0	PC	0.23067	0.247262	0.239777	0.217638	0.237333	0.267425	0.239236	0.240799	0.00830909	0.0250738	0.00479739	0.0144768
PC 34:4;0	PC	0.0993917	0.107669	0.100896	0.112582	0.103892	0.112018	0.102652	0.109498	0.00440933	0.00486247	0.0025458	0.00280743
PC 36:1;0	PC	1.97841	1.94376	1.83437	2.18763	2.07405	2.23411	1.91885	2.16526	0.0751856	0.0823431	0.0434097	0.0475422
PC 36:2;0	PC	4.65408	4.56019	4.57116	4.6632	4.23886	4.55173	4.59514	4.4846	0.0513364	0.219989	0.02964	0.127014
PC 36:3;0	PC	0.901061	0.900382	0.870006	0.866295	0.863323	1.00497	0.890483	0.911528	0.017737	0.0809336	0.0102408	0.0467284
PC 36:4;0	PC	0.648452	0.729929	0.662494	0.672675	0.703444	0.872454	0.680292	0.749524	0.0435569	0.107566	0.0251483	0.062105
PC 36:5;0	PC	0.156949	0.150071	0.150474	0.158648	0.164654	0.19193	0.152498	0.171744	0.00385984	0.0177375	0.00222855	0.0102411
PC 36:6;0	PC	0.0706997	0.063678	0.0778386	0.0726172	0.0779394	0.0806921	0.0707388	0.0770829	0.0070804	0.00410506	0.00408799	0.00237013
PC 38:3;0	PC	0.222114	0.254002	0.223112		0.208433	0.293898	0.233076	0.251165	0.0181294	0.0604329	0.0104673	0.034892
PC 38:4;0	PC	0.440265	0.445793	0.425687	0.4752	0.437098	0.627394	0.437248	0.513231	0.0103869	0.100687	0.00599708	0.0581335
PC 38:5;0	PC	0.503381	0.473834	0.4557	0.493925	0.453975	0.638986	0.477638	0.528962	0.0240671	0.0973548	0.0138956	0.0562094
PC 38:6;0	PC	0.415337	0.45291	0.446605	0.487031	0.424616	0.519333	0.438284	0.476993	0.0201209	0.0481502	0.0116172	0.0278003
PC 38:7;0	PC	0.0571099	0.0632283	0.0518524	0.051334	0.0602362		0.0573968	0.0557851	0.00569338	0.00629475	0.00328717	0.00363438
PC 40:2;0	PC		0.0456926				0.0322621	0.0456926	0.0322621
PC 40:4;0	PC	0.134722	0.0909604	0.0991481	0.115987	0.111029	0.157626	0.108277	0.128214	0.0232654	0.0255918	0.0134327	0.0147758
PC 40:5;0	PC	0.205451	0.189509	0.212011	0.202424	0.204077	0.287293	0.202324	0.231265	0.0115725	0.0485292	0.00668156	0.0280192
PC 40:6;0	PC	0.18024	0.216972	0.170934	0.189368	0.193541	0.259053	0.189382	0.213987	0.0243425	0.0390836	0.0140546	0.0225656
PC 40:7;0	PC	0.167563	0.165412	0.160017	0.1675	0.141521	0.198796	0.164331	0.169272	0.00388723	0.0286786	0.00224436	0.0165581
PE 28:0;0	PE
PE 30:0;0	PE	0.0545572	0.0515076	0.0533862	0.0519681	0.058876	0.0608702	0.0531503	0.0572381	0.00153843	0.00467165	0.000888237	0.00269726
PE 30:1;0	PE	0.0527352	0.0493721	0.0586775	0.0482975	0.0524088	0.050154	0.0535949	0.0502868	0.0047119	0.00205887	0.0027205	0.00118872
PE 31:1;0	PE
PE 32:0;0	PE	0.108697	0.124159	0.121104	0.111087	0.111221	0.14477	0.117987	0.122359	0.00818892	0.0194082	0.00472801	0.0112057
PE 32:1;0	PE	0.870641	0.85325	0.854505	0.809939	0.872118	0.764381	0.859465	0.815479	0.00969879	0.0540816	0.00559976	0.0312249
PE 32:2;0	PE	0.0922636	0.0922214	0.0901945	0.0829899	0.0911409	0.0815249	0.0915598	0.0852186	0.00118258	0.00518095	0.00068278	0.00299131
PE 33:0;0	PE	0.015017		0.0172244				0.0161207		0.00156081		0.000901163
PE 33:1;0	PE	0.113965	0.110581	0.118858	0.109011	0.107749	0.112411	0.114468	0.109724	0.00416104	0.00241151	0.00240245	0.00139232
PE 34:1;0	PE	2.77958	2.81886	2.86927	2.69287	2.74668	2.79146	2.82257	2.74367	0.0449606	0.0493638	0.0259588	0.028501
PE 34:2;0	PE	0.807057	0.7876	0.823604	0.76175	0.791808	0.792883	0.806087	0.782147	0.0180219	0.0176726	0.0104052	0.0102036
PE 34:3;0	PE
PE 34:4;0	PE		0.0140374			0.0145236	0.0156806	0.0140374	0.0151021		0.000818115		0.000472353
PE 35:1;0	PE	0.135142	0.145474	0.137456	0.141726	0.14589	0.146735	0.139357	0.144784	0.00542203	0.0026816	0.0031305	0.00154827
PE 35:2;0	PE	0.0509063	0.0541554	0.0479634	0.0490614	0.0504136	0.0644109	0.0510084	0.0546286	0.00309728	0.00849862	0.00178827	0.00490683
PE 36:1;0	PE	1.25462	1.27868	1.29627	1.25521	1.30669	1.36194	1.27653	1.30795	0.0209074	0.0533751	0.0120712	0.030817
PE 36:2;0	PE	1.49373	1.52369	1.52079	1.39438	1.44323	1.5714	1.51274	1.46967	0.0165262	0.0914267	0.0095417	0.0527868
PE 36:3;0	PE	0.24552	0.281387	0.261359	0.240841	0.240073	0.297071	0.262755	0.259328	0.0179746	0.0326881	0.0103779	0.018873
PE 36:4;0	PE	0.556629	0.599962	0.589625	0.547853	0.548941	0.656129	0.582072	0.584307	0.022632	0.0622015	0.013067	0.0359131
PE 36:5;0	PE	0.0694906	0.0695169	0.069381	0.0637166	0.069469	0.0885899	0.0694628	0.0739252	7.2065e-05	0.0130216	4.1608e-05	0.00751827
PE 36:6;0	PE
PE 37:1;0	PE		0.0170955		0.0150568		0.0182934	0.0170955	0.0166751		0.00228868		0.00132141
PE 37:2;0	PE
PE 37:4;0	PE
PE 38:1;0	PE	0.0500648	0.048226		0.0567019	0.0554988	0.0595153	0.0491454	0.0572387	0.00130029	0.00206134	0.000750743	0.00119015
PE 38:2;0	PE	0.177789	0.177249	0.179107	0.164682	0.172285	0.18146	0.178048	0.172809	0.000955771	0.00840164	0.000551831	0.00485083
PE 38:3;0	PE	0.205669	0.21393	0.201414	0.200114	0.202105	0.254814	0.207004	0.219011	0.00636384	0.0310224	0.00367427	0.0179113
PE 38:4;0	PE	1.75743	1.8821	1.85288	1.74375	1.75316	2.11947	1.8308	1.87213	0.0652042	0.214257	0.0376467	0.123705
PE 38:5;0	PE	0.606536	0.621671	0.595569	0.567525	0.564294	0.718613	0.607925	0.616811	0.0131061	0.088178	0.00756705	0.0509111
PE 38:6;0	PE	0.251388	0.273357	0.264173	0.250731	0.250722	0.30221	0.262972	0.267888	0.0110333	0.0297236	0.00637027	0.0171614
PE 38:7;0	PE	0.0699656	0.081312	0.0809335	0.0780241	0.066537	0.0824419	0.0774037	0.0756677	0.00644438	0.00821011	0.00372077	0.00474025
PE 40:1;0	PE		0.0432346	0.040486	0.040018	0.0430766	0.0418544	0.0418603	0.0416497	0.00194355	0.00153954	0.00112214	0.000888882
PE 40:2;0	PE	0.0650173	0.0692249	0.0737737	0.0707049	0.0632644	0.0794784	0.0693386	0.0711492	0.00437931	0.00811612	0.00252847	0.00468598
PE 40:4;0	PE	0.18456	0.201113	0.183718	0.190742	0.190485	0.247684	0.189797	0.209637	0.00980888	0.0329499	0.00566333	0.0190242
PE 40:5;0	PE	0.426786	0.447575	0.426775	0.435416	0.44465	0.551487	0.433712	0.477185	0.0120058	0.0645135	0.00693178	0.037248
PE 40:6;0	PE	0.68987	0.710604	0.690821	0.667236	0.669967	0.787235	0.697098	0.708146	0.0117056	0.0685065	0.00675842	0.0395534
PE 40:7;0	PE	0.190122	0.215913	0.198812	0.184838	0.191774	0.221956	0.201616	0.199523	0.013122	0.0197349	0.00757624	0.0113943
PE 42:1;0	PE	0.0238348	0.0240096	0.0252968	0.0255026	0.0257979	0.0284199	0.0243804	0.0265735	0.000798476	0.00160586	0.000461014	0.000927172
PE 42:2;0	PE	0.0274239	0.0235057	0.0216643	0.0251619	0.0230035	0.0219636	0.024198	0.0233763	0.00294158	0.00163144	0.00169837	0.000941938
PE 42:4;0	PE	0.0265685	0.0243866	0.0243362	0.0253643	0.0271075	0.0287373	0.0250971	0.0270697	0.0012745	0.00168678	0.000735857	0.000973889
PE 42:5;0	PE	0.0602003	0.0611558	0.0584526	0.0528636	0.051357	0.0710605	0.0599362	0.058427	0.00137082	0.0109668	0.000791468	0.00633186
PE 42:6;0	PE	0.0350354	0.0287685	0.0290057	0.0273343	0.0284731	0.0375368	0.0309365	0.0311147	0.0035517	0.00559076	0.00205064	0.00322792
PE 42:7;0	PE	0.0927363	0.108922	0.117545	0.107438	0.0995787	0.112612	0.106401	0.106543	0.012595	0.00656278	0.00727193	0.00378913
PE 44:5;0	PE					0.0218629			0.0218629
PG 28:0;0	PG					0.00532784			0.00532784
PG 30:0;0	PG	0.0176709	0.0157724	0.0183447	0.0172193	0.0200175	0.0140307	0.0172627	0.0170892	0.00133388	0.00299551	0.000770137	0.00172951
PG 30:1;0	PG	0.0086891	0.00663148	0.00776472	0.0107531	0.0129036	0.0108786	0.0076951	0.0115117	0.00103058	0.00120699	0.000595022	0.000696875
PG 32:0;0	PG	0.0923906	0.0942402	0.0926745	0.0918345	0.0823768	0.105219	0.0931018	0.0931433	0.000996113	0.0114769	0.000575123	0.00662641
PG 32:1;0	PG	0.053991	0.0523393	0.0533463	0.0603836	0.0602576	0.0613969	0.0532255	0.0606794	0.000832483	0.000624602	0.000480649	0.000360625
PG 32:2;0	PG	0.0105888	0.0124641	0.0106342	0.0125117	0.0115354	0.0125036	0.011229	0.0121836	0.00106981	0.000561313	0.000617676	0.000324084
PG 33:1;0	PG	0.00788175	0.00851765	0.00922346	0.00870929	0.00895218	0.00876063	0.00854096	0.00880736	0.000671158	0.000128012	0.000387505	7.39097e-05
PG 34:0;0	PG
PG 34:1;0	PG	0.614835	0.603912	0.605939	0.570788	0.596015	0.663883	0.608229	0.610229	0.00581028	0.0481474	0.00335467	0.0277987
PG 34:2;0	PG	0.0785079	0.0729547	0.0753463	0.0772337	0.0766243	0.0790607	0.075603	0.0776396	0.00278552	0.00126792	0.00160827	0.000732054
PG 34:3;0	PG	0.0403249	0.0412026	0.0410433	0.0457226	0.0333229	0.0508334	0.0408569	0.043293	0.000467585	0.00900452	0.000269968	0.00519892
PG 35:1;0	PG	0.0157919	0.0145632	0.0128319	0.0143172	0.0132457	0.0173595	0.0143957	0.0149741	0.00148712	0.0021341	0.000858613	0.00123216
PG 35:2;0	PG	0.00745411	0.00767471	0.00814527	0.00618537	0.00781795	0.00778138	0.00775803	0.00726157	0.000353033	0.000932192	0.00020383	0.000538217
PG 36:0;0	PG	0.0926167					0.11271	0.0926167	0.11271
PG 36:1;0	PG	0.138362	0.134764	0.137251	0.120583	0.126307	0.152124	0.136792	0.133005	0.00184249	0.0168035	0.00106379	0.00970177
PG 36:2;0	PG	0.18203	0.173129	0.179207	0.167918	0.169855	0.184163	0.178122	0.173979	0.00454865	0.00887261	0.00262624	0.00512275
PG 36:3;0	PG	0.0383053	0.0344059	0.0327277	0.0323402	0.0318932	0.0372378	0.0351463	0.0338237	0.00286155	0.0029651	0.00165217	0.00171195
PG 36:4;0	PG	0.00947528	0.00904823	0.00674706	0.00742977	0.00698408	0.0108666	0.00842352	0.00842683	0.00146748	0.00212465	0.000847274	0.0012267
PG 38:2;0	PG	0.00640221	0.00654273	0.00722129	0.00817113	0.00783801	0.00785156	0.00672208	0.00795357	0.000438003	0.000188539	0.000252888	0.000108856
PG 38:4;0	PG			0.007918	0.00811473		0.00677469	0.007918	0.00744471		0.000947555		0.000547087
PG 38:5;0	PG
PG 38:6;0	PG						0.00900389		0.00900389
PG 38:7;0	PG	0.0229677	0.0244838	0.0259072	0.0238127	0.0246006	0.0265511	0.0244529	0.0249882	0.00146999	0.00140972	0.000848726	0.000813925
PG 40:7;0	PG	0.0616206	0.062866	0.0675792	0.0684896	0.0605204	0.0770266	0.0640219	0.0686789	0.00314297	0.00825473	0.00181465	0.00476601
PG 40:8;0	PG	0.0201498	0.0201298	0.0253037	0.0257822	0.0232124	0.0221907	0.0218611	0.0237285	0.00298135	0.00185053	0.00172133	0.00106843
PG 41:1;0	PG			0.0120462		0.0111516		0.0120462	0.0111516
PG 42:7;0	PG
PG 42:8;0	PG	0.168737	0.167904	0.186501	0.188302		0.171746	0.174381	0.180024	0.0105046	0.0117068	0.00606499	0.00675914
PG 42:9;0	PG		0.0134266		0.0151723	0.0134578	0.0130631	0.0134266	0.0138977	#DIV/0!	0.00112131	#DIV/0!	0.000647406
PG 44:8;0	PG		0.304869	0.326721	0.319858	0.284685		0.315795	0.302271	0.0154513	0.0248711	0.00892108	0.0143598
PG 44:9;0	PG					0.0577822			0.0577822
PG 46:10;0	PG				0.0114607				0.0114607
PI 30:0;0	PI	0.0168801	0.0177978	0.0179947	0.0112369	0.0108223	0.00937051	0.0175575	0.0104766	0.000594907	0.00098006	0.00034348	0.000565855
PI 30:1;0	PI	0.0241888	0.0225251	0.0246025	0.0172647	0.021766	0.0130808	0.0237721	0.0173705	0.00109956	0.00434358	0.000634849	0.00250784
PI 32:0;0	PI	0.0306146				0.0235944	0.032068	0.0306146	0.0278312		0.00599172		0.00345942
PI 32:1;0	PI	0.387343	0.364104	0.372666	0.31961	0.398425	0.300326	0.374704	0.339454	0.011753	0.051973	0.00678577	0.0300075
PI 32:2;0	PI	0.0236145	0.0220249	0.0209261	0.0132582	0.0181241	0.01189	0.0221885	0.0144241	0.00135168	0.00327648	0.000780418	0.00189173
PI 33:0;0	PI	0.01332	0.00979417	0.00769632		0.0124082		0.0102702	0.0124082	0.00284192		0.00164083
PI 33:1;0	PI	0.0354845	0.0348359	0.0374828	0.0310943	0.0421041	0.0291504	0.0359344	0.0341163	0.00137962	0.00698562	0.000796547	0.00403327
PI 34:0;0	PI	0.0983776	0.0670502	0.0717493	0.0630773	0.109487	0.0541215	0.079059	0.075562	0.0168946	0.0297194	0.00975436	0.017159
PI 34:1;0	PI	1.49188	1.37516	1.43731	1.30747	1.62611	1.27284	1.43478	1.40214	0.0583986	0.194733	0.0337174	0.112432
PI 34:2;0	PI	0.345606	0.326594	0.33165	0.290607	0.366162	0.298305	0.334617	0.318358	0.0098469	0.0415781	0.00568528	0.0240058
PI 34:3;0	PI
PI 34:4;0	PI					0.0169036			0.0169036
PI 35:0;0	PI
PI 35:1;0	PI	0.0632008	0.063289	0.0608406	0.0635228	0.0784802	0.0625244	0.0624435	0.0681758	0.00138883	0.00893782	0.000801868	0.0051604
PI 35:2;0	PI	0.029388	0.0269353	0.0295351	0.0251097	0.0345609	0.030474	0.0286194	0.0300482	0.0014604	0.00473996	0.000843189	0.0027367
PI 36:1;0	PI	0.923711	0.858048	0.925784	0.925902	1.13745	0.881591	0.902514	0.981646	0.0385232	0.136734	0.022242	0.0789456
PI 36:2;0	PI	0.838838	0.782716	0.814806	0.786734	0.964533	0.793645	0.81212	0.848304	0.0281573	0.100716	0.0162571	0.0581503
PI 36:3;0	PI	0.247772	0.231115	0.232502	0.229153	0.279128	0.268378	0.23713	0.258886	0.00924274	0.0263051	0.00533645	0.0151877
PI 36:4;0	PI	0.724702	0.718108	0.667085	0.633969	0.805701	0.83095	0.703299	0.756873	0.0315343	0.107184	0.0182069	0.0618845
PI 37:1;0	PI	0.0184402	0.0220865	0.0243736	0.0233769	0.0238331	0.0226711	0.0216334	0.0232937	0.00299254	0.000585464	0.0017278	0.000338027
PI 37:2;0	PI	0.0244359	0.023926	0.0245582	0.0259581	0.031836	0.0250074	0.0243067	0.0276005	0.000335332	0.00369873	0.000193609	0.00213552
PI 37:3;0	PI	0.0192871	0.0194831	0.0173447	0.0224911	0.0262072	0.0273402	0.018705	0.0253462	0.00118206	0.0025366	0.000682484	0.00146455
PI 37:4;0	PI	0.0456487	0.0462072	0.0428591	0.0456259	0.0486453	0.0571913	0.044905	0.0504875	0.00179366	0.00599873	0.0010356	0.00346347
PI 38:1;0	PI	0.0708889	0.0634987	0.0641885	0.0662008	0.0799695	0.0629729	0.0661921	0.0697144	0.00408221	0.00902662	0.00235694	0.00521167
PI 38:2;0	PI	0.164013	0.16072	0.166009	0.159925	0.197631	0.158171	0.163581	0.171909	0.00267078	0.0222929	0.00154202	0.0128712
PI 38:3;0	PI	0.599555	0.591284	0.589999	0.622843	0.736177	0.729245	0.593613	0.696088	0.00518612	0.063527	0.0029943	0.0366784
PI 38:4;0	PI	2.55853	2.58906	2.47604	2.53671	3.0326	3.26541	2.54121	2.94491	0.0584663	0.372183	0.0337566	0.214886
PI 38:5;0	PI	0.588	0.593353	0.548546	0.53653	0.653421	0.674552	0.576633	0.621501	0.0244711	0.0743413	0.0141288	0.0429222
PI 38:6;0	PI	0.07831	0.0832879			0.084312	0.0963001	0.080799	0.090306	0.00351991	0.00847686	0.00203228	0.00489426
PI 39:3;0	PI		0.0178142		0.019174	0.01912	0.0245827	0.0178142	0.0209589		0.0031384		0.00181201
PI 39:4;0	PI	0.0222967	0.0205407	0.0210825	0.0192554	0.0253917	0.0290376	0.0213066	0.0245616	0.000899169	0.00494368	0.000519151	0.00285432
PI 39:5;0	PI				0.0107643	0.010534			0.0106491		0.00016291		9.40589e-05
PI 40:1;0	PI			0.00883944	0.0105299	0.0106199		0.00883944	0.0105749		6.36582e-05		3.67541e-05
PI 40:2;0	PI	0.00990679	0.00978901			0.00984621		0.0098479	0.00984621	8.32819e-05		4.80842e-05
PI 40:3;0	PI	0.03234	0.0355244	0.0282728	0.0297506	0.0293016	0.0329922	0.0320457	0.0306815	0.00363476	0.0020137	0.00209859	0.00116265
PI 40:4;0	PI	0.128954	0.130684	0.123296	0.13501	0.145942	0.157169	0.127645	0.14604	0.00386435	0.0110796	0.00223115	0.006397
PI 40:5;0	PI	0.159545	0.163951	0.151266	0.15197	0.181971	0.193232	0.158254	0.175724	0.00644024	0.0213284	0.00371838	0.0123143
PI 40:6;0	PI	0.1172	0.122052	0.123123	0.120128	0.141379	0.145503	0.120792	0.13567	0.00315639	0.0136172	0.0018224	0.0078621
PI 40:7;0	PI
PS 32:0;0	PS
PS 32:1;0	PS	0.36823	0.350523	0.349226	0.220778	0.228496	0.165971	0.355993	0.205082	0.0106171	0.03409	0.00612997	0.0196824
PS 33:1;0	PS	0.0438684		0.0621676	0.0426869	0.0481218		0.053018	0.0454043	0.0129395	0.00384306	0.00747084	0.00221885
PS 34:0;0	PS	0.382072	0.516013		0.38152			0.449043	0.38152	0.0947108		0.0546829
PS 34:1;0	PS	1.87238	1.82056	1.70678	1.32126	1.322	1.11434	1.7999	1.25253	0.0847074	0.119681	0.0489073	0.0690999
PS 34:2;0	PS	0.123229	0.13672	0.119735	0.094538	0.094764	0.0792938	0.126562	0.089532	0.00896959	0.00886721	0.00517875	0.00511964
PS 35:1;0	PS	0.134897	0.145677	0.131468	0.110726	0.112842	0.126921	0.137347	0.116829	0.00741476	0.00880319	0.00428104	0.00508267
PS 35:2;0	PS	0.031104			0.0245097		0.0281748	0.031104	0.0263422		0.00259162		0.00149631
PS 36:1;0	PS	2.25013	2.29929	2.02158	1.96074	1.90684	1.95713	2.19034	1.94157	0.148198	0.0301293	0.0855647	0.0173957
PS 36:2;0	PS	0.607092	0.639309	0.544898	0.552357	0.476287	0.529242	0.5971	0.519295	0.0479921	0.0389981	0.0277091	0.0225162
PS 36:3;0	PS	0.0752348	0.0860896	0.0659414	0.0624189	0.0506908	0.0645259	0.0757553	0.0592119	0.0100842	0.00745429	0.00582227	0.00430386
PS 36:4;0	PS		0.0490547	0.0472399	0.0308145	0.0311555		0.0481473	0.030985	0.00128332	0.000241119	0.000740945	0.000139214
PS 37:1;0	PS			0.0378274	0.0290821	0.0313084		0.0378274	0.0301952		0.00157418		0.000908881
PS 37:2;0	PS
PS 38:1;0	PS	0.181315	0.194017	0.165687	0.175097	0.163084	0.169887	0.18034	0.169356	0.01419	0.00602386	0.00819285	0.00347798
PS 38:2;0	PS	0.212697	0.218619	0.194325	0.207027	0.175796	0.21133	0.208547	0.198051	0.0126673	0.0193929	0.00731369	0.0111968
PS 38:3;0	PS	0.336425	0.328258	0.264443	0.262963	0.24342	0.314546	0.309709	0.273643	0.0394135	0.0367463	0.0227561	0.0212161
PS 38:4;0	PS	0.25769	0.268942	0.221648	0.176565	0.167863	0.199908	0.249426	0.181445	0.0247064	0.0165705	0.0142646	0.00956729
PS 38:5;0	PS
PS 38:6;0	PS	0.0437464	0.0504733	0.0451105		0.0235066	0.0345104	0.0464434	0.0290085	0.00355604	0.00778086	0.00205314	0.00449241
PS 39:2;0	PS
PS 40:1;0	PS	0.186759	0.155597	0.15875	0.151899	0.154066	0.15165	0.167035	0.152539	0.0171539	0.00132838	0.00990408	0.000766966
PS 40:2;0	PS	0.193122	0.166354	0.143199	0.139989	0.133017	0.16379	0.167559	0.145599	0.0249833	0.0161354	0.0144245	0.00931605
PS 40:3;0	PS	0.0904892	0.0835821	0.0887522	0.0817402	0.0685646	0.0927816	0.0876078	0.0810288	0.00359294	0.0121242	0.00207445	0.00700009
PS 40:4;0	PS	0.407202	0.470197	0.40781	0.36847	0.340696	0.439335	0.428403	0.382834	0.0361957	0.0508639	0.0208982	0.0293671
PS 40:5;0	PS	0.68788	0.722133	0.592986	0.563893	0.55985	0.640888	0.667666	0.588211	0.0669042	0.0456648	0.0386283	0.0263654
PS 40:6;0	PS	0.570576	0.594678	0.543271	0.46983	0.485157	0.583616	0.569508	0.512868	0.0257199	0.061747	0.0148498	0.0356507
PS 40:7;0	PS
PS 42:1;0	PS	0.081847	0.068631	0.0492347	0.0620317	0.0573295	0.065169	0.0665709	0.06151	0.0164034	0.00394571	0.0094708	0.00227812
PS 42:2;0	PS	0.0682825	0.0686725	0.0434697	0.0478293	0.0396982	0.0478798	0.0601415	0.0451358	0.0144396	0.00470913	0.00833694	0.0027189
PS 42:4;0	PS		0.0487166	0.0323383	0.0410011		0.0347493	0.0405274	0.0378752	0.0115812	0.00442069	0.0066866	0.00255236
SM 30:0;4	SM	0.0538357	0.0533354	0.0597584	0.0596929	0.0682199	0.0722255	0.0556432	0.0667128	0.00357269	0.00640079	0.00206275	0.0036956
SM 32:0;4	SM	0.245935	0.236331	0.268417	0.240325	0.260469	0.233752	0.250228	0.244849	0.0164683	0.013921	0.00950828	0.00803756
SM 32:1;2	SM	0.117229	0.109356	0.11374	0.101332	0.116453	0.127977	0.113442	0.115254	0.00394493	0.013363	0.00227767	0.00771538
SM 32:1;4	SM	0.0534441	0.051078	0.0454548	0.0575219	0.0585803	0.0411007	0.0499923	0.052401	0.0041038	0.00980062	0.0023694	0.00565856
SM 34:0;2	SM	0.0453597	0.0378516	0.042809	0.0348282	0.0408243	0.0464551	0.0420068	0.0407025	0.0038178	0.00581437	0.00220427	0.00335703
SM 34:0;3	SM	0.0161967						0.0161967
SM 34:0;4	SM	0.406453	0.395137	0.400056	0.397073	0.401971	0.391333	0.400549	0.396792	0.00567382	0.00532446	0.00327588	0.00307417
SM 34:1;2	SM	1.47796	1.46006	1.56703	1.44071	1.562	1.74654	1.50168	1.58308	0.0572972	0.154001	0.0330815	0.0889151
SM 34:1;4	SM	0.106831	0.0899035	0.114299	0.108058	0.0926539	0.0904598	0.103678	0.0970574	0.0124995	0.00959018	0.00721679	0.00553705
SM 34:2;2	SM	0.0401862	0.0422553	0.0319751	0.0492008	0.0373973	0.0446221	0.0381389	0.0437401	0.00543727	0.00595099	0.0031393	0.0034359
SM 36:0;3	SM	0.0292887	0.0263791	0.0346255	0.024774	0.0331545	0.03056	0.0300978	0.0294962	0.00418232	0.00429035	0.00241474	0.00247711
SM 36:0;4	SM	0.0310281	0.0290849	0.0252501	0.0274373	0.0285075	0.0259026	0.0284544	0.0272825	0.00294013	0.00130932	0.00169753	0.00075596
SM 36:1;2	SM	0.0583806	0.0466755	0.0549626	0.0597381	0.0571068	0.0620377	0.0533396	0.0596275	0.00601893	0.00246732	0.00347514	0.00142455
SM 40:1;2	SM	0.103024	0.102955	0.102216	0.0932231	0.0951734	0.119883	0.102732	0.10276	0.000447833	0.0148613	0.000258564	0.00858041
SM 40:2;2	SM	0.0452853	0.0440703	0.0483548	0.0421618	0.0459434	0.0573425	0.0459035	0.0484826	0.00220814	0.00790249	0.00127491	0.00456264
SM 42:1;2	SM	0.136883	0.124428	0.126309	0.122569	0.12648	0.140455	0.129207	0.129835	0.00671398	0.00940311	0.00387643	0.00542905
SM 42:2;2	SM	0.358893	0.361594	0.371582	0.353781	0.36617	0.416839	0.364023	0.37893	0.00668424	0.0334093	0.00385926	0.0192894
TAG 36:0;0	TAG				0.115448				0.115448
TAG 42:0;0	TAG				0.0422715				0.0422715
TAG 42:1;0	TAG				0.0345109				0.0345109
TAG 44:0;0	TAG	0.0409599	0.03642	0.0358156	0.0596914	0.0316474		0.0377318	0.0456694	0.00281191	0.01983	0.00162351	0.0114492
TAG 44:1;0	TAG	0.0165753	0.0169255	0.0167286	0.0430789	0.0139813	0.0107255	0.0167431	0.0225953	0.000175561	0.0178139	0.000101363	0.0102852
TAG 45:1;0	TAG				0.0117629				0.0117629
TAG 46:0;0	TAG	0.0787686	0.0757619	0.0695653	0.0831856	0.0590229	0.0623278	0.0746986	0.0681788	0.00469291	0.013101	0.00270953	0.00756406
TAG 46:1;0	TAG	0.0654582		0.0618599	0.083749	0.0487451	0.0465978	0.0636591	0.0596973	0.0025444	0.0208571	0.00146905	0.0120422
TAG 46:2;0	TAG
TAG 47:1;0	TAG	0.01577	0.0161739	0.014826	0.0221846	0.0121895	0.0139454	0.01559	0.0161065	0.000691754	0.00533652	0.000399396	0.00308113
TAG 47:2;0	TAG
TAG 48:0;0	TAG	0.0714732	0.065649	0.0739836	0.079718	0.0561958		0.0703686	0.0679569	0.00427567	0.0166327	0.00246863	0.00960317
TAG 48:1;0	TAG	0.143818	0.138648	0.139827	0.151882	0.102605	0.102397	0.140764	0.118961	0.00270943	0.0285101	0.00156434	0.0164608
TAG 48:2;0	TAG	0.0457865	0.0453372	0.0426349	0.0532566	0.0312303	0.0309928	0.0445862	0.0384932	0.00170473	0.012786	0.000984257	0.00738219
TAG 48:3;0	TAG
TAG 49:1;0	TAG	0.0205103	0.0212996	0.0179673	0.0242779	0.0150227	0.0153472	0.0199257	0.0182159	0.00174137	0.00525232	0.00100541	0.00303252
TAG 49:2;0	TAG	0.0086981	0.0112203	0.00997407	0.0144122	0.00730633		0.00996415	0.0108593	0.00126112	0.00502461	0.000728131	0.00290105
TAG 50:1;0	TAG	0.149438	0.142396	0.143317	0.154946	0.111174	0.110255	0.14505	0.125458	0.00382738	0.0255413	0.0022098	0.0147467
TAG 50:2;0	TAG	0.0905557	0.0877217	0.0873973	0.0931757	0.0608312	0.0670901	0.0885582	0.073699	0.00173747	0.0171552	0.00100316	0.00990482
TAG 50:3;0	TAG	0.0158202	0.0165296	0.0138536	0.02218	0.0117932	0.014251	0.0154011	0.0160747	0.00138634	0.00542824	0.000800427	0.00313409
TAG 51:1;0	TAG	0.0137105	0.0125705	0.00887191	0.0148903	0.00797733	0.0116078	0.0117177	0.0114918	0.00252955	0.00345795	0.00146048	0.00199651
TAG 51:2;0	TAG	0.010521	0.0109281	0.0114787	0.0153849			0.0109759	0.0153849	0.000480611		0.000277489
TAG 52:1;0	TAG	0.0400097	0.0429471	0.040793	0.0540353	0.0335546	0.0372546	0.0412499	0.0416148	0.00152104	0.0109144	0.000878198	0.0063016
TAG 52:2;0	TAG	0.0998228	0.0953325	0.0987211	0.112747	0.0695406	0.074034	0.0979588	0.0854405	0.00234023	0.0237547	0.00135117	0.0137152
TAG 52:3;0	TAG	0.0328998	0.0292572	0.0295195	0.0372934	0.0216679	0.0254681	0.0305588	0.0281431	0.00203154	0.00814897	0.00117295	0.00470495
TAG 53:2;0	TAG						0.00795395		0.00795395
TAG 54:1;0	TAG	0.0136661		0.0144115	0.0180184	0.00991395	0.011076	0.0140388	0.0130028	0.000527066	0.00438236	0.000304311	0.00253023
TAG 54:2;0	TAG	0.0289275	0.0292638	0.0284113	0.0406789	0.0241822	0.023454	0.0288675	0.0294383	0.00042941	0.00974142	0.000247927	0.00562438
TAG 54:3;0	TAG	0.0328577	0.0258643	0.0289697	0.0456273	0.0279652	0.0249442	0.0292306	0.0328456	0.00350399	0.0111719	0.00202309	0.00645026
TAG 54:4;0	TAG	0.0120786	0.0121334		0.0176475	0.00827697	0.00814582	0.012106	0.0113568	3.87125e-05	0.00544836	2.23513e-05	0.0031457
TAG 54:5;0	TAG	0.00747059	0.00820352		0.0108653			0.00783706	0.0108653	0.000518265		0.000299229
TAG 56:1;0	TAG		0.0249652		0.0225481	0.0215347	0.0308443	0.0249652	0.0249757		0.00510758		0.00294895
TAG 56:2;0	TAG	0.0109934	0.00966992	0.00989673	0.0126581	0.00832791	0.0113682	0.0101867	0.0107847	0.000707752	0.00222329	0.000408633	0.00128366
TAG 56:5;0	TAG
